# Supplementary material for: Cats and dogs: Best friends or deadly enemies? What the owners of cats and dogs living in the same household think about their relationship with people and other pets
Source: PLoS One. 2020 Aug 26;15(8):e0237822. doi: 10.1371/journal.pone.0237822 (PMC7449504; doi:10.1371/journal.pone.0237822)
Supplement: S1 Database — (XLSX) [file pone.0237822.s004.xlsx]

## Sheet: data relationships
Age of respondent (class)	B37_all_dog_see_cat	P3_Region	P4_Expert	N° dogs	N° cats	N° other animals	Age	Sex	Dog/cat sterilization (yes-no)	Age of dog sterilization	Age of acquisition of dog/cat	Age of the first meeting with a interspecific	Age with mother	Dog/cat relationship with other known dogs/cats	Dog/cat relationship with other strange dogs/cats	Dog training	Dog attacked a cat	Dog attacked a cat, circumstance	Dog was attacked by a cat	Dog was attacked by a cat, circumstance	Dog defended himself?	Wounded?	His attitude towards the cats is changed	The cat was a stranger or known	licks	plays	ignores	moves	escapes	growls/hisses	attacks	B37_Dog_sees_cat_runs	B37_Dog_sees_cat_ignores	B37_Dog_sees_cat_wags	B37_Dog_sees_cat_barks	B37_Dog_sees_cat_growls	B37_Dog_sees_cat_chases	B37_Dog_sees_cat_attacks	B37_Dog_sees_cat_other	C35_Cat_see_dog_all	Bowl	End of the meal	play together	chased each other	fought	cats played with the dog’s tail	made ambushes	when the dog comes back home from the walk: nothink	when the dog comes back home from the walk: close
26-40 ys	attacca	Center	Yes, both of dogs and cats	1 dog	2-5 cats	4	>8 ys	Female	Yes	After 3 ys	1-3 ms	> 2 ys	Until 3 ms	playful, sociable	fearful	By me and trainer	Yes	Multiple	No	#NULL!	#NULL!	#NULL!	#NULL!	#NULL!	no	no	si	no	no	no	no	No	No	No	Yes	No	No	Yes	#NULL!	attacks	Dog ground cat top	moves away	No	#NULL!	#NULL!	#NULL!	#NULL!	yes	No
41-55 ys	ringhia	North	Yes, both of dogs and cats	1 dog	2-5 cats	4	6 m-2 ys	Female	No	#NULL!	4 ms-1 y	< 6 ms	Until 3 ms	playful, sociable	playful, sociable	By me	No	#NULL!	No	#NULL!	#NULL!	#NULL!	#NULL!	#NULL!	no	si	no	no	no	no	no	No	No	No	Yes	Yes	No	No	#NULL!	hisses	Dog ground cat top	waiting	Yes	Yes	Yes	No	No	no	Yes
18-25 ys	attacca	Center	No	1 dog	2-5 cats	#NULL!	6 m-2 ys	male	No	#NULL!	4 ms-1 y	< 6 ms	Until 3 ms	playful, sociable	playful, sociable	None	No	#NULL!	No	#NULL!	#NULL!	#NULL!	#NULL!	#NULL!	no	no	no	no	no	no	no	No	No	No	No	No	No	Yes	#NULL!	ignores	Dog ground cat top	drive out	Yes	Yes	No	Yes	Yes	yes	No
41-55 ys	ringhia	North	Yes, both of dogs and cats	2-5 dogs	>5 cats	#NULL!	2-8 ys	Female	Yes	Before 3 ys	1-8 ys	6 ms- 2 ys	Unknown	playful, sociable	playful, sociable	By me	No	#NULL!	No	#NULL!	#NULL!	#NULL!	#NULL!	#NULL!	si	si	no	no	no	no	no	No	No	No	Yes	Yes	No	No	#NULL!	get close	Dog ground cat top	moves away	Yes	Yes	No	Yes	No	no	No
26-40 ys	scodinzola	North	Yes, both of dogs and cats	2-5 dogs	2-5 cats	3	2-8 ys	Female	Yes	Before 3 ys	1-3 ms	< 6 ms	Until 3 ms	playful, sociable	disinterested	By me	No	#NULL!	No	#NULL!	#NULL!	#NULL!	#NULL!	#NULL!	si	no	si	no	no	no	no	No	No	Yes	No	No	No	No	#NULL!	ignores	Dog ground cat top	waiting	No	#NULL!	#NULL!	#NULL!	#NULL!	no	Yes
26-40 ys	attacca	Center	Yes, both of dogs and cats	1 dog	>5 cats	1	6 m-2 ys	Female	No	#NULL!	4 ms-1 y	< 6 ms	> 3 ms	playful, sociable	playful, sociable	By me	No	#NULL!	No	#NULL!	#NULL!	#NULL!	#NULL!	#NULL!	no	si	no	no	no	no	no	No	No	No	No	No	No	Yes	#NULL!	ignores	Far bowl	moves away	Yes	No	No	Yes	No	no	No
26-40 ys	scodinzola	Center	Yes, both of dogs and cats	2-5 dogs	1 cat	1	>8 ys	male	No	#NULL!	1-3 ms	6 ms- 2 ys	Until 1 month	disinterested	aggressive	By me	No	#NULL!	No	#NULL!	#NULL!	#NULL!	#NULL!	#NULL!	no	si	no	no	no	no	no	No	No	Yes	No	No	No	No	#NULL!	move away	Dog ground cat top	moves away	Yes	Yes	Yes	Yes	Yes	no	No
18-25 ys	abbaia	Center	Yes, both of dogs and cats	1 dog	1 cat	#NULL!	6 m-2 ys	Female	Yes	Before 3 ys	1-3 ms	< 6 ms	Until 3 ms	playful, sociable	fearful	By me	No	#NULL!	No	#NULL!	#NULL!	#NULL!	#NULL!	#NULL!	no	si	no	no	no	no	no	No	No	No	Yes	No	No	No	#NULL!	get close	Dog ground cat top	moves away	Yes	Yes	Yes	Yes	Yes	no	No
41-55 ys	attacca	Center	Yes, both of dogs and cats	2-5 dogs	2-5 cats	4	2-8 ys	Female	Yes	Before 3 ys	4 ms-1 y	6 ms- 2 ys	Unknown	playful, sociable	playful, sociable	By me	Yes	Strange predatory	No	#NULL!	#NULL!	#NULL!	#NULL!	#NULL!	si	si	no	no	no	no	no	No	No	No	No	No	No	Yes	#NULL!	ignores	Far bowl	waiting	Yes	Yes	No	Yes	Yes	no	No
26-40 ys	abbaia	North	Yes, both of dogs and cats	1 dog	1 cat	#NULL!	2-8 ys	Female	Yes	Before first heat	4 ms-1 y	6 ms- 2 ys	Unknown	playful, sociable	disinterested	By me	No	#NULL!	No	#NULL!	#NULL!	#NULL!	#NULL!	#NULL!	si	si	no	no	no	no	no	No	No	No	Yes	No	No	No	#NULL!	ignores	Far bowl	moves away	Yes	Yes	No	Yes	Yes	no	No
26-40 ys	attacca	South	No	1 dog	2-5 cats	4	6 m-2 ys	Female	Yes	Before 3 ys	4 ms-1 y	6 ms- 2 ys	Unknown	playful, sociable	playful, sociable	By me	Yes	Strange predatory	Yes	#NULL!	Yes	No	Yes	Strange	si	si	no	no	no	no	no	No	No	No	No	No	No	Yes	#NULL!	get close	Dog ground cat top	other	Yes	Yes	No	Yes	No	no	No
26-40 ys	attacca	South	Yes, both of dogs and cats	2-5 dogs	>5 cats	2	2-8 ys	Female	Yes	Before 3 ys	4 ms-1 y	6 ms- 2 ys	Unknown	playful, sociable	playful, sociable	By me	No	#NULL!	No	#NULL!	#NULL!	#NULL!	#NULL!	#NULL!	si	si	no	no	no	no	no	No	No	No	No	No	No	Yes	#NULL!	hisses	Dog ground cat top	waiting	Yes	Yes	No	Yes	No	yes	No
41-55 ys	ringhia	Center	Yes, of cats	1 dog	>5 cats	#NULL!	6 m-2 ys	Female	No	#NULL!	1-3 ms	< 6 ms	Until 3 ms	playful, sociable	playful, sociable	By me	No	#NULL!	No	#NULL!	#NULL!	#NULL!	#NULL!	#NULL!	si	si	no	no	no	no	no	No	No	No	No	Yes	No	No	#NULL!	i don't know	Dog ground cat top	moves away	Yes	Yes	No	Yes	Yes	no	Yes
41-55 ys	ringhia	North	Yes, of dogs	2-5 dogs	1 cat	4	2-8 ys	male	No	#NULL!	4 ms-1 y	6 ms- 2 ys	Unknown	playful, sociable	playful, sociable	By me	No	#NULL!	No	#NULL!	#NULL!	#NULL!	#NULL!	#NULL!	si	si	no	no	no	no	no	No	No	No	No	Yes	No	No	#NULL!	move away	Dog ground cat top	moves away	Yes	Yes	Yes	No	Yes	no	Yes
26-40 ys	abbaia	Center	Yes, both of dogs and cats	1 dog	2-5 cats	1	>8 ys	male	No	#NULL!	1-3 ms	< 6 ms	Until 3 ms	playful, sociable	other	By me	No	#NULL!	No	#NULL!	#NULL!	#NULL!	#NULL!	#NULL!	si	si	si	no	no	no	no	No	No	No	Yes	No	No	No	#NULL!	get close	Dog ground cat top	other	Yes	No	Yes	No	No	yes	No
41-55 ys	attacca	North	Yes, both of dogs and cats	2-5 dogs	1 cat	2	2-8 ys	Female	Yes	Before first heat	4 ms-1 y	< 6 ms	Until 3 ms	playful, sociable	playful, sociable	None	No	#NULL!	No	#NULL!	#NULL!	#NULL!	#NULL!	#NULL!	no	si	no	no	no	no	no	No	No	No	No	No	No	Yes	#NULL!	move away	Dog ground cat top	moves away	Yes	Yes	No	Yes	Yes	no	Yes
41-55 ys	scodinzola	North	Yes, both of dogs and cats	#NULL!	#NULL!	2	2-8 ys	Female	Yes	Before 3 ys	1-3 ms	6 ms- 2 ys	Until 1 month	playful, sociable	other	By me	No	#NULL!	No	#NULL!	#NULL!	#NULL!	#NULL!	#NULL!	no	no	si	no	no	no	no	No	No	Yes	No	No	No	No	#NULL!	ignores	Dog ground cat top	waiting	No	#NULL!	#NULL!	#NULL!	#NULL!	yes	No
26-40 ys	attacca	North	Yes, both of dogs and cats	1 dog	2-5 cats	4	2-8 ys	Female	Yes	Before 3 ys	1-3 ms	6 ms- 2 ys	Unknown	playful, sociable	disinterested	By me	No	#NULL!	No	#NULL!	#NULL!	#NULL!	#NULL!	#NULL!	no	si	no	no	no	no	no	No	No	No	Yes	No	No	Yes	#NULL!	move away	near bowl	waiting	Yes	Yes	No	No	Yes	no	Yes
26-40 ys	attacca	Center	Yes, both of dogs and cats	2-5 dogs	2-5 cats	#NULL!	2-8 ys	male	Yes	After 3 ys	1-3 ms	> 2 ys	Until 1 month	playful, sociable	aggressive	By me and trainer	Yes	Strange predatory	No	#NULL!	#NULL!	#NULL!	#NULL!	#NULL!	no	no	si	no	no	no	no	No	No	No	No	Yes	No	Yes	#NULL!	move away	Dog ground cat top	waiting	No	#NULL!	#NULL!	#NULL!	#NULL!	yes	No
18-25 ys	abbaia	Center	Yes, both of dogs and cats	#NULL!	#NULL!	4	2-8 ys	male	No	#NULL!	4 ms-1 y	6 ms- 2 ys	Until 3 ms	playful, sociable	playful, sociable	By me	No	#NULL!	No	#NULL!	#NULL!	#NULL!	#NULL!	#NULL!	si	si	no	no	no	no	no	No	No	No	Yes	No	No	No	#NULL!	other	near bowl	moves away	Yes	Yes	Yes	Yes	Yes	no	No
41-55 ys	ringhia	North	#NULL!	2-5 dogs	2-5 cats	2	2-8 ys	Female	Yes	Unknown	1-8 ys	6 ms- 2 ys	Unknown	playful, sociable	playful, sociable	By me	Yes	Defensive	Yes	#NULL!	No	No	No	Known	no	no	no	si	no	no	no	No	No	No	No	Yes	No	No	#NULL!	ignores	Dog ground cat top	moves away	No	#NULL!	#NULL!	#NULL!	#NULL!	no	Yes
41-55 ys	corre	North	No	#NULL!	#NULL!	2	>8 ys	Female	Yes	Unknown	1-8 ys	> 2 ys	Until 3 ms	playful, sociable	other	By me and trainer	No	#NULL!	No	#NULL!	#NULL!	#NULL!	#NULL!	#NULL!	si	no	no	no	no	no	no	Yes	No	No	No	No	No	No	#NULL!	move away	Dog ground cat top	moves away	Yes	Yes	No	No	No	yes	No
26-40 ys	abbaia	North	Yes, both of dogs and cats	2-5 dogs	2-5 cats	3	2-8 ys	male	No	#NULL!	1-3 ms	< 6 ms	Until 3 ms	playful, sociable	aggressive	By me	No	#NULL!	No	#NULL!	#NULL!	#NULL!	#NULL!	#NULL!	no	no	si	no	no	no	no	No	No	Yes	Yes	No	No	No	#NULL!	get close	Dog ground cat top	moves away	Yes	No	No	Yes	No	no	No
56-70	ringhia	North	No	2-5 dogs	>5 cats	#NULL!	2-8 ys	Female	Yes	Before 3 ys	4 ms-1 y	6 ms- 2 ys	Unknown	playful, sociable	disinterested	By me	No	#NULL!	No	#NULL!	#NULL!	#NULL!	#NULL!	#NULL!	si	si	no	no	no	no	no	No	No	No	No	Yes	No	No	#NULL!	ignores	Dog ground cat top	waiting	Yes	Yes	Yes	Yes	No	no	No
18-25 ys	attacca	North	Yes, both of dogs and cats	1 dog	2-5 cats	2	>8 ys	male	No	#NULL!	4 ms-1 y	6 ms- 2 ys	Unknown	playful, sociable	aggressive	By me	No	#NULL!	Yes	#NULL!	#NULL!	No	Yes	Known	si	no	si	no	no	no	no	No	No	No	Yes	No	No	Yes	#NULL!	hisses	Far bowl	moves away	Yes	Yes	No	No	No	no	Yes
26-40 ys	attacca	South	Yes, both of dogs and cats	2-5 dogs	1 cat	1	2-8 ys	Female	Yes	Before first heat	1-3 ms	> 2 ys	Unknown	#NULL!	#NULL!	By me	Yes	Possessive	Yes	#NULL!	#NULL!	#NULL!	#NULL!	#NULL!	no	no	no	no	no	no	no	No	No	No	No	No	No	Yes	#NULL!	attacks	Dog ground cat top	drive out	No	#NULL!	#NULL!	#NULL!	#NULL!	yes	No
56-70	scodinzola	North	Yes, both of dogs and cats	1 dog	2-5 cats	#NULL!	6 m-2 ys	male	No	#NULL!	1-3 ms	< 6 ms	Until 3 ms	playful, sociable	playful, sociable	By me	Yes	Territorial	No	#NULL!	#NULL!	#NULL!	#NULL!	#NULL!	si	si	no	no	no	no	no	No	No	Yes	No	No	No	No	#NULL!	get close	Dog ground cat top	waiting	Yes	No	No	Yes	No	no	No
18-25 ys	abbaia	South	Yes, both of dogs and cats	#NULL!	>5 cats	1	2-8 ys	male	No	#NULL!	1-3 ms	< 6 ms	Until 3 ms	playful, sociable	fearful	By me	No	#NULL!	No	#NULL!	#NULL!	#NULL!	#NULL!	#NULL!	no	si	no	no	no	no	no	No	No	No	Yes	No	No	No	#NULL!	get close	Same bowl	waiting	Yes	No	No	No	Yes	no	No
26-40 ys	attacca	Center	Yes, both of dogs and cats	2-5 dogs	2-5 cats	4	2-8 ys	Female	Yes	Before first heat	1-3 ms	< 6 ms	Until 3 ms	playful, sociable	playful, sociable	By me	Yes	Strange predatory	No	#NULL!	#NULL!	#NULL!	#NULL!	#NULL!	no	si	no	no	no	no	no	No	No	No	No	No	No	Yes	#NULL!	hisses	Dog ground cat top	waiting	Yes	No	No	Yes	Yes	no	No
18-25 ys	ringhia	Center	No	1 dog	1 cat	4	>8 ys	Female	No	#NULL!	1-3 ms	> 2 ys	Until 1 month	disinterested	aggressive	None	Yes	Possessive	No	#NULL!	#NULL!	#NULL!	#NULL!	#NULL!	no	no	no	no	no	no	no	No	No	No	No	Yes	No	No	#NULL!	move away	near bowl	drive out	Yes	Yes	Yes	Yes	Yes	no	Yes
26-40 ys	scodinzola	Center	Yes, both of dogs and cats	1 dog	2-5 cats	#NULL!	6 m-2 ys	Female	Yes	Before 3 ys	4 ms-1 y	6 ms- 2 ys	Unknown	playful, sociable	fearful	By me	No	#NULL!	Yes	#NULL!	#NULL!	#NULL!	#NULL!	Known	no	no	si	no	no	no	no	No	No	Yes	No	No	No	No	#NULL!	move away	Far bowl	moves away	No	#NULL!	#NULL!	#NULL!	#NULL!	no	No
26-40 ys	abbaia	North	Yes, of cats	1 dog	2-5 cats	4	6 m-2 ys	Female	No	#NULL!	1-3 ms	< 6 ms	Until 3 ms	playful, sociable	fearful	By me	No	#NULL!	No	#NULL!	#NULL!	#NULL!	#NULL!	#NULL!	no	si	no	no	no	no	no	No	No	No	Yes	No	No	No	#NULL!	move away	Far bowl	moves away	No	#NULL!	#NULL!	#NULL!	#NULL!	no	No
41-55 ys	ringhia	South	Yes, both of dogs and cats	2-5 dogs	2-5 cats	#NULL!	2-8 ys	Female	Yes	Before first heat	1-3 ms	< 6 ms	Until 1 month	playful, sociable	aggressive	By me	Yes	Predatory	No	#NULL!	#NULL!	#NULL!	#NULL!	#NULL!	no	no	si	si	no	no	no	No	No	No	No	Yes	No	No	#NULL!	move away	Dog ground cat top	waiting	Yes	Yes	No	Yes	Yes	yes	No
26-40 ys	ringhia	South	Yes, both of dogs and cats	2-5 dogs	1 cat	4	2-8 ys	Female	Yes	Before first heat	1-3 ms	< 6 ms	Until 3 ms	playful, sociable	aggressive	By me	No	#NULL!	No	#NULL!	#NULL!	#NULL!	#NULL!	#NULL!	no	no	si	no	no	no	no	No	No	No	No	Yes	No	No	#NULL!	get close	Dog ground cat top	#NULL!	Yes	No	No	Yes	No	yes	No
26-40 ys	ringhia	South	Yes, both of dogs and cats	2-5 dogs	2-5 cats	4	2-8 ys	male	Yes	After 3 ys	1-3 ms	> 2 ys	Until 3 ms	playful, sociable	playful, sociable	By me	No	#NULL!	No	#NULL!	#NULL!	#NULL!	#NULL!	#NULL!	no	si	no	no	no	no	no	No	No	No	No	Yes	No	No	#NULL!	ignores	Far bowl	moves away	Yes	No	No	No	Yes	yes	No
41-55 ys	ringhia	Center	No	1 dog	1 cat	#NULL!	6 m-2 ys	Female	Yes	Before 3 ys	4 ms-1 y	< 6 ms	Unknown	playful, sociable	fearful	By me and trainer	Yes	Predatory	No	#NULL!	#NULL!	#NULL!	#NULL!	#NULL!	si	si	no	no	no	no	si	No	No	No	No	Yes	No	No	#NULL!	#NULL!	Dog ground cat top	moves away	Yes	Yes	Yes	No	Yes	no	No
26-40 ys	abbaia	Center	Yes, both of dogs and cats	1 dog	2-5 cats	#NULL!	2-8 ys	Female	Yes	Before first heat	1-8 ys	6 ms- 2 ys	Unknown	playful, sociable	playful, sociable	By me	No	#NULL!	No	#NULL!	#NULL!	#NULL!	#NULL!	#NULL!	si	si	no	no	no	no	no	No	No	No	Yes	No	No	No	#NULL!	get close	Dog ground cat top	waiting	Yes	No	Yes	No	No	no	No
18-25 ys	attacca	North	Yes, both of dogs and cats	2-5 dogs	1 cat	2	2-8 ys	Female	Yes	Before first heat	4 ms-1 y	6 ms- 2 ys	Until 1 month	disinterested	fearful	By me and trainer	No	#NULL!	No	#NULL!	#NULL!	#NULL!	#NULL!	#NULL!	si	si	no	no	no	no	no	No	No	No	No	Yes	No	Yes	#NULL!	hisses	near bowl	waiting	Yes	Yes	Yes	Yes	Yes	no	No
18-25 ys	ringhia	Center	Yes, of cats	1 dog	2-5 cats	#NULL!	2-8 ys	Female	Yes	Before first heat	1-3 ms	< 6 ms	Unknown	playful, sociable	playful, sociable	By me and trainer	No	#NULL!	No	#NULL!	#NULL!	#NULL!	#NULL!	#NULL!	si	no	no	no	no	no	no	No	No	No	No	Yes	No	No	#NULL!	osserva	Far bowl	moves away	Yes	Yes	Yes	Yes	No	no	No
41-55 ys	abbaia	Center	Yes, both of dogs and cats	>5 dogs	2-5 cats	4	2-8 ys	Female	Yes	Before 3 ys	1-8 ys	> 2 ys	Unknown	playful, sociable	other	None	No	#NULL!	No	#NULL!	#NULL!	#NULL!	#NULL!	#NULL!	si	no	no	no	no	no	no	No	No	No	Yes	No	No	No	#NULL!	ignores	Dog ground cat top	other	No	#NULL!	#NULL!	#NULL!	#NULL!	no	No
26-40 ys	scodinzola	North	Yes, of cats	1 dog	#NULL!	#NULL!	2-8 ys	male	No	#NULL!	1-8 ys	> 2 ys	Unknown	disinterested	fearful	By me	No	#NULL!	No	#NULL!	#NULL!	#NULL!	#NULL!	#NULL!	no	no	si	no	no	no	no	No	No	Yes	No	No	No	No	#NULL!	get close	near bowl	moves away	No	#NULL!	#NULL!	#NULL!	#NULL!	yes	No
26-40 ys	attacca	Center	Yes, both of dogs and cats	1 dog	1 cat	2	6 m-2 ys	Female	No	#NULL!	4 ms-1 y	< 6 ms	Unknown	playful, sociable	playful, sociable	By me	No	#NULL!	No	#NULL!	#NULL!	#NULL!	#NULL!	#NULL!	si	si	no	no	no	no	no	No	No	No	No	No	No	Yes	#NULL!	get close	Other	#NULL!	Yes	Yes	Yes	No	Yes	no	No
18-25 ys	attacca	Center	Yes, of dogs	2-5 dogs	>5 cats	4	6 m-2 ys	male	Yes	Before first heat	4 ms-1 y	< 6 ms	Until 1 month	playful, sociable	playful, sociable	By me	No	#NULL!	Yes	#NULL!	#NULL!	#NULL!	#NULL!	#NULL!	no	no	no	si	no	no	no	No	No	No	No	No	No	Yes	#NULL!	move away	Dog ground cat top	moves away	No	#NULL!	#NULL!	#NULL!	#NULL!	no	Yes
26-40 ys	attacca	Center	Yes, both of dogs and cats	2-5 dogs	2-5 cats	#NULL!	2-8 ys	male	Yes	After 3 ys	1-3 ms	< 6 ms	Until 1 month	playful, sociable	aggressive	By me	No	#NULL!	No	#NULL!	#NULL!	#NULL!	#NULL!	#NULL!	no	no	si	no	no	no	no	No	No	No	Yes	No	No	Yes	#NULL!	osserva	Far bowl	moves away	Yes	No	No	Yes	No	no	Yes
56-70	attacca	Center	No	1 dog	1 cat	#NULL!	6 m-2 ys	male	Yes	Before first heat	1-3 ms	< 6 ms	Until 1 month	playful, sociable	playful, sociable	By me	No	#NULL!	No	#NULL!	#NULL!	#NULL!	#NULL!	#NULL!	si	si	no	no	no	no	no	No	No	No	No	No	No	Yes	#NULL!	move away	Same bowl	waiting	Yes	No	Yes	No	Yes	no	No
26-40 ys	attacca	South	No	1 dog	2-5 cats	3	>8 ys	male	No	#NULL!	1-3 ms	> 2 ys	Until 1 month	playful, sociable	aggressive	By me	Yes	Defensive	Yes	#NULL!	#NULL!	Yes	#NULL!	#NULL!	si	si	no	no	no	no	no	No	No	No	Yes	No	No	Yes	#NULL!	move away	Far bowl	eat separate	Yes	Yes	No	Yes	No	no	No
18-25 ys	attacca	North	Yes, both of dogs and cats	2-5 dogs	1 cat	4	>8 ys	male	No	#NULL!	1-3 ms	> 2 ys	Unknown	playful, sociable	disinterested	By me	No	#NULL!	No	#NULL!	#NULL!	#NULL!	#NULL!	#NULL!	no	si	no	no	no	no	no	No	No	No	No	No	No	Yes	#NULL!	ignores	Dog ground cat top	moves away	Yes	Yes	No	No	Yes	no	Yes
26-40 ys	ringhia	North	Yes, both of dogs and cats	2-5 dogs	2-5 cats	#NULL!	2-8 ys	male	Yes	Before 3 ys	4 ms-1 y	6 ms- 2 ys	Until 3 ms	playful, sociable	fearful	By me	No	#NULL!	Yes	#NULL!	#NULL!	#NULL!	#NULL!	#NULL!	no	si	no	no	no	no	no	No	No	No	Yes	Yes	No	No	#NULL!	get close	Far bowl	moves away	Yes	No	No	No	Yes	no	No
41-55 ys	abbaia	North	Yes, both of dogs and cats	#NULL!	#NULL!	2	2-8 ys	male	No	#NULL!	1-3 ms	< 6 ms	Until 1 month	#NULL!	playful, sociable	By me and trainer	No	#NULL!	Yes	#NULL!	#NULL!	#NULL!	#NULL!	#NULL!	si	si	si	no	no	no	no	No	No	No	Yes	No	No	No	#NULL!	hisses	near bowl	moves away	Yes	Yes	No	No	No	no	Yes
26-40 ys	abbaia	Center	Yes, both of dogs and cats	1 dog	2-5 cats	2	2-8 ys	Female	Yes	Before 3 ys	1-3 ms	< 6 ms	Until 3 ms	playful, sociable	aggressive	By me	No	#NULL!	No	#NULL!	#NULL!	#NULL!	#NULL!	#NULL!	si	si	no	no	no	no	no	No	No	Yes	Yes	No	No	No	#NULL!	other	Dog ground cat top	moves away	Yes	Yes	Yes	Yes	No	no	Yes
41-55 ys	ringhia	North	Yes, both of dogs and cats	2-5 dogs	>5 cats	#NULL!	2-8 ys	male	Yes	Before 3 ys	1-3 ms	< 6 ms	Until 3 ms	playful, sociable	aggressive	None	No	#NULL!	No	#NULL!	#NULL!	#NULL!	#NULL!	#NULL!	si	si	no	no	no	no	no	No	No	No	Yes	Yes	No	No	#NULL!	move away	Dog ground cat top	waiting	Yes	Yes	No	No	Yes	no	No
26-40 ys	scodinzola	South	Yes, both of dogs and cats	1 dog	2-5 cats	4	2-8 ys	male	No	#NULL!	1-3 ms	< 6 ms	Until 3 ms	disinterested	disinterested	By me	No	#NULL!	Yes	#NULL!	#NULL!	#NULL!	#NULL!	#NULL!	no	si	si	no	no	no	no	No	No	Yes	No	No	No	No	#NULL!	move away	Dog ground cat top	waiting	Yes	Yes	No	No	No	no	Yes
26-40 ys	abbaia	Center	Yes, both of dogs and cats	2-5 dogs	>5 cats	#NULL!	2-8 ys	Female	Yes	Unknown	4 ms-1 y	< 6 ms	Until 1 month	playful, sociable	playful, sociable	By me	No	#NULL!	No	#NULL!	#NULL!	#NULL!	#NULL!	#NULL!	si	si	si	no	no	no	no	No	No	No	Yes	No	No	No	#NULL!	ignores	Dog ground cat top	moves away	Yes	Yes	Yes	Yes	Yes	no	Yes
26-40 ys	attacca	North	Yes, of dogs	1 dog	2-5 cats	#NULL!	>8 ys	Female	Yes	After 3 ys	1-3 ms	< 6 ms	Unknown	playful, sociable	fearful	By me and trainer	No	#NULL!	No	#NULL!	#NULL!	#NULL!	#NULL!	#NULL!	no	no	si	no	no	no	no	No	Yes	No	No	Yes	No	Yes	#NULL!	move away	Dog ground cat top	moves away	No	#NULL!	#NULL!	#NULL!	#NULL!	yes	No
41-55 ys	ringhia	Center	No	#NULL!	#NULL!	4	2-8 ys	Female	Yes	After 3 ys	1-3 ms	> 2 ys	Until 3 ms	fearful	fearful	None	No	#NULL!	No	#NULL!	#NULL!	#NULL!	#NULL!	#NULL!	no	no	no	no	no	no	no	No	No	No	No	Yes	No	No	#NULL!	ignores	Far bowl	waiting	Yes	Yes	No	No	Yes	yes	No
41-55 ys	abbaia	North	No	1 dog	2-5 cats	4	>8 ys	Female	Yes	Before 3 ys	1-3 ms	< 6 ms	Unknown	playful, sociable	disinterested	By me	No	#NULL!	No	#NULL!	#NULL!	#NULL!	#NULL!	#NULL!	si	no	no	no	no	no	no	No	No	No	Yes	No	No	No	#NULL!	ignores	Dog ground cat top	moves away	No	#NULL!	#NULL!	#NULL!	#NULL!	yes	No
26-40 ys	attacca	South	Yes, of dogs	>5 dogs	#NULL!	#NULL!	6 m-2 ys	Female	Yes	Before first heat	4 ms-1 y	< 6 ms	Unknown	playful, sociable	other	By me	Yes	Defensive	No	#NULL!	#NULL!	#NULL!	#NULL!	#NULL!	si	si	no	no	no	no	no	No	No	No	No	Yes	No	Yes	#NULL!	move away	Dog ground cat top	eat separate	Yes	Yes	Yes	Yes	Yes	yes	No
56-70	scodinzola	North	Yes, both of dogs and cats	1 dog	2-5 cats	2	>8 ys	male	No	#NULL!	>8 ys	> 2 ys	Unknown	playful, sociable	playful, sociable	By me	No	#NULL!	No	#NULL!	#NULL!	#NULL!	#NULL!	#NULL!	si	no	no	no	no	no	no	No	No	Yes	No	No	No	No	#NULL!	move away	near bowl	moves away	Yes	No	No	Yes	No	no	No
56-70	scodinzola	South	Yes, both of dogs and cats	2-5 dogs	2-5 cats	#NULL!	>8 ys	male	Yes	After 3 ys	1-3 ms	< 6 ms	Until 3 ms	playful, sociable	disinterested	By me and trainer	#NULL!	#NULL!	No	#NULL!	#NULL!	#NULL!	#NULL!	#NULL!	no	si	no	no	no	no	no	No	No	Yes	No	No	No	No	#NULL!	hisses	Dog ground cat top	moves away	Yes	No	Yes	No	Yes	no	No
18-25 ys	scodinzola	Center	Yes, both of dogs and cats	2-5 dogs	2-5 cats	#NULL!	>8 ys	male	No	#NULL!	1-3 ms	< 6 ms	Unknown	disinterested	disinterested	None	No	#NULL!	No	#NULL!	#NULL!	#NULL!	#NULL!	#NULL!	no	no	no	si	no	no	no	No	No	Yes	No	No	No	No	#NULL!	ignores	Far bowl	drive out	No	#NULL!	#NULL!	#NULL!	#NULL!	no	Yes
18-25 ys	attacca	North	Yes, both of dogs and cats	1 dog	2-5 cats	4	6 m-2 ys	Female	Yes	Before first heat	1-3 ms	< 6 ms	Until 3 ms	playful, sociable	playful, sociable	By me	No	#NULL!	No	#NULL!	#NULL!	#NULL!	#NULL!	#NULL!	si	si	no	no	no	no	no	No	No	No	Yes	No	No	Yes	#NULL!	ignores	Dog ground cat top	moves away	Yes	No	No	Yes	Yes	no	Yes
26-40 ys	attacca	North	No	2-5 dogs	1 cat	#NULL!	2-8 ys	Female	Yes	Before 3 ys	1-3 ms	< 6 ms	Until 1 month	disinterested	playful, sociable	By me	Yes	Strange predatory	No	#NULL!	#NULL!	#NULL!	#NULL!	#NULL!	no	no	si	no	no	no	no	No	No	No	No	Yes	No	Yes	#NULL!	hisses	Far bowl	moves away	No	#NULL!	#NULL!	#NULL!	#NULL!	yes	No
26-40 ys	abbaia	South	Yes, both of dogs and cats	2-5 dogs	2-5 cats	#NULL!	2-8 ys	Female	Yes	After 3 ys	1-3 ms	> 2 ys	Unknown	playful, sociable	fearful	By me	No	#NULL!	Yes	#NULL!	#NULL!	#NULL!	#NULL!	#NULL!	no	no	si	no	no	no	no	No	No	Yes	Yes	No	No	No	#NULL!	hisses	Same bowl	waiting	No	#NULL!	#NULL!	#NULL!	#NULL!	no	No
41-55 ys	scodinzola	South	Yes, both of dogs and cats	2-5 dogs	>5 cats	4	6 m-2 ys	male	Yes	Before first heat	4 ms-1 y	6 ms- 2 ys	Unknown	playful, sociable	disinterested	By me	No	#NULL!	No	#NULL!	#NULL!	#NULL!	#NULL!	#NULL!	no	no	no	no	si	no	no	No	No	Yes	No	No	No	No	#NULL!	move away	Far bowl	moves away	No	#NULL!	#NULL!	#NULL!	#NULL!	yes	No
18-25 ys	abbaia	North	Yes, of dogs	2-5 dogs	1 cat	#NULL!	2-8 ys	Female	Yes	Before first heat	4 ms-1 y	< 6 ms	Until 3 ms	playful, sociable	playful, sociable	By a family member trainer	No	#NULL!	No	#NULL!	#NULL!	#NULL!	#NULL!	#NULL!	no	si	no	no	no	no	no	No	No	Yes	Yes	No	No	No	#NULL!	move away	Dog ground cat top	moves away	No	#NULL!	#NULL!	#NULL!	#NULL!	no	No
18-25 ys	attacca	Center	Yes, both of dogs and cats	#NULL!	#NULL!	4	2-8 ys	male	Yes	After 3 ys	1-8 ys	6 ms- 2 ys	Unknown	disinterested	other	By me	No	#NULL!	No	#NULL!	#NULL!	#NULL!	#NULL!	#NULL!	si	si	no	no	no	no	no	No	No	No	Yes	Yes	No	Yes	#NULL!	other	Other	eat separate	Yes	Yes	Yes	Yes	Yes	no	Yes
18-25 ys	attacca	Center	Yes, both of dogs and cats	2-5 dogs	2-5 cats	4	6 m-2 ys	male	No	#NULL!	1-3 ms	< 6 ms	Until 1 month	playful, sociable	aggressive	None	Yes	Generic	No	#NULL!	#NULL!	#NULL!	#NULL!	#NULL!	no	si	no	no	si	no	no	No	No	No	No	No	No	Yes	#NULL!	osserva	Far bowl	drive out	Yes	Yes	No	No	Yes	no	Yes
41-55 ys	attacca	South	Yes, both of dogs and cats	#NULL!	#NULL!	1	2-8 ys	Female	Yes	After 3 ys	1-8 ys	> 2 ys	Until 3 ms	playful, sociable	playful, sociable	By me	No	#NULL!	#NULL!	#NULL!	#NULL!	#NULL!	#NULL!	#NULL!	#NULL!	#NULL!	#NULL!	#NULL!	#NULL!	#NULL!	#NULL!	No	No	No	No	Yes	No	Yes	#NULL!	#NULL!	#NULL!	#NULL!	#NULL!	#NULL!	#NULL!	#NULL!	#NULL!	#NULL!	#NULL!
26-40 ys	abbaia	Center	Yes, both of dogs and cats	1 dog	2-5 cats	#NULL!	6 m-2 ys	male	No	#NULL!	1-3 ms	6 ms- 2 ys	Until 1 month	playful, sociable	playful, sociable	By me	No	#NULL!	No	#NULL!	#NULL!	#NULL!	#NULL!	#NULL!	si	si	no	no	no	no	no	No	No	No	Yes	No	No	No	#NULL!	move away	Dog ground cat top	moves away	Yes	Yes	Yes	Yes	Yes	no	Yes
26-40 ys	ringhia	North	No	2-5 dogs	2-5 cats	#NULL!	2-8 ys	Female	Yes	Before 3 ys	1-8 ys	> 2 ys	Unknown	playful, sociable	playful, sociable	By me	No	#NULL!	Yes	#NULL!	#NULL!	#NULL!	#NULL!	#NULL!	no	si	no	no	no	no	no	No	No	No	Yes	Yes	No	No	#NULL!	osserva	Far bowl	waiting	Yes	Yes	Yes	Yes	Yes	no	No
56-70	scodinzola	South	Yes, both of dogs and cats	1 dog	2-5 cats	#NULL!	6 m-2 ys	Female	No	#NULL!	1-3 ms	< 6 ms	< 1 wk	playful, sociable	fearful	By me	Yes	Possessive	No	#NULL!	#NULL!	#NULL!	#NULL!	#NULL!	si	si	no	no	no	no	no	No	No	Yes	No	No	No	No	#NULL!	ignores	Dog ground cat top	moves away	Yes	Yes	Yes	No	Yes	no	No
26-40 ys	ringhia	Center	Yes, both of dogs and cats	1 dog	1 cat	#NULL!	>8 ys	male	No	#NULL!	1-3 ms	> 2 ys	Until 1 month	playful, sociable	disinterested	By me	No	#NULL!	No	#NULL!	#NULL!	#NULL!	#NULL!	#NULL!	si	no	si	si	no	no	no	No	No	No	No	Yes	No	No	#NULL!	hisses	Dog ground cat top	waiting	Yes	Yes	No	No	No	no	No
56-70	scodinzola	#NULL!	Yes, both of dogs and cats	2-5 dogs	2-5 cats	#NULL!	2-8 ys	male	Yes	After 3 ys	#NULL!	> 2 ys	Unknown	playful, sociable	disinterested	By me	No	#NULL!	No	#NULL!	#NULL!	#NULL!	#NULL!	#NULL!	#NULL!	#NULL!	#NULL!	#NULL!	#NULL!	#NULL!	#NULL!	No	No	Yes	No	No	No	No	#NULL!	ignores	Dog ground cat top	#NULL!	#NULL!	#NULL!	#NULL!	#NULL!	#NULL!	#NULL!	#NULL!
41-55 ys	scodinzola	Center	Yes, of cats	1 dog	>5 cats	#NULL!	2-8 ys	Female	Yes	After 3 ys	1-8 ys	> 2 ys	Until 3 ms	playful, sociable	fearful	None	No	#NULL!	No	#NULL!	#NULL!	#NULL!	#NULL!	#NULL!	no	no	si	no	no	no	no	No	No	Yes	No	No	No	No	#NULL!	ignores	Other	#NULL!	No	#NULL!	#NULL!	#NULL!	#NULL!	yes	No
26-40 ys	ringhia	North	Yes, both of dogs and cats	1 dog	2-5 cats	4	>8 ys	Female	Yes	After 3 ys	1-3 ms	< 6 ms	Until 1 month	playful, sociable	playful, sociable	By me	No	#NULL!	Yes	#NULL!	No	No	Yes	Known	no	si	no	no	no	no	no	No	No	No	No	Yes	No	No	#NULL!	ignores	near bowl	drive out	Yes	No	Yes	Yes	No	no	Yes
18-25 ys	scodinzola	South	Yes, both of dogs and cats	1 dog	2-5 cats	1	2-8 ys	male	No	#NULL!	1-3 ms	< 6 ms	Unknown	playful, sociable	aggressive	By me	Yes	Territorial	Yes	#NULL!	#NULL!	Yes	#NULL!	Strange	no	no	si	no	no	no	no	No	No	Yes	No	No	No	No	#NULL!	move away	near bowl	waiting	yes-no	No	No	Yes	No	no	Yes
18-25 ys	abbaia	South	Yes, of cats	1 dog	2-5 cats	#NULL!	6 m-2 ys	male	No	#NULL!	4 ms-1 y	< 6 ms	Unknown	playful, sociable	playful, sociable	By me	No	#NULL!	Yes	#NULL!	#NULL!	#NULL!	#NULL!	Known	no	no	no	si	no	no	no	No	No	No	Yes	No	No	No	#NULL!	hisses	Dog ground cat top	waiting	No	#NULL!	#NULL!	#NULL!	#NULL!	no	No
56-70	scodinzola	#NULL!	Yes, both of dogs and cats	2-5 dogs	2-5 cats	#NULL!	2-8 ys	male	Yes	After 3 ys	#NULL!	> 2 ys	Unknown	playful, sociable	disinterested	By me	No	#NULL!	No	#NULL!	#NULL!	#NULL!	#NULL!	#NULL!	si	si	no	no	no	no	no	No	No	Yes	No	No	No	No	#NULL!	hisses	Dog ground cat top	moves away	Yes	No	No	Yes	Yes	no	No
26-40 ys	abbaia	Center	Yes, both of dogs and cats	1 dog	1 cat	4	2-8 ys	male	No	#NULL!	1-3 ms	< 6 ms	Until 1 month	playful, sociable	fearful	By me	No	#NULL!	No	#NULL!	#NULL!	#NULL!	#NULL!	#NULL!	no	no	si	si	no	no	no	No	No	No	Yes	No	No	No	#NULL!	hisses	Far bowl	eat separate	Yes	Yes	No	No	Yes	no	Yes
41-55 ys	attacca	South	Yes, both of dogs and cats	2-5 dogs	>5 cats	2	2-8 ys	male	No	#NULL!	1-3 ms	< 6 ms	Until 3 ms	fearful	fearful	None	No	#NULL!	No	#NULL!	#NULL!	#NULL!	#NULL!	#NULL!	no	no	si	no	no	no	no	No	No	No	No	No	No	Yes	#NULL!	move away	Far bowl	drive out	No	#NULL!	#NULL!	#NULL!	#NULL!	no	Yes
41-55 ys	abbaia	North	Yes, both of dogs and cats	#NULL!	1 cat	#NULL!	2-8 ys	male	No	#NULL!	1-3 ms	< 6 ms	Until 3 ms	playful, sociable	aggressive	By me	No	#NULL!	No	#NULL!	#NULL!	#NULL!	#NULL!	#NULL!	si	si	no	no	no	no	no	No	No	No	Yes	No	No	No	#NULL!	hisses	Far bowl	moves away	Yes	Yes	No	Yes	Yes	no	Yes
26-40 ys	attacca	Center	Yes, both of dogs and cats	2-5 dogs	1 cat	#NULL!	2-8 ys	Female	Yes	Before 3 ys	4 ms-1 y	> 2 ys	Unknown	playful, sociable	playful, sociable	By me	No	#NULL!	No	#NULL!	#NULL!	#NULL!	#NULL!	#NULL!	no	si	no	no	no	no	no	No	No	No	No	No	No	Yes	#NULL!	move away	near bowl	moves away	Yes	Yes	Yes	No	Yes	no	No
18-25 ys	scodinzola	Center	Yes, both of dogs and cats	1 dog	>5 cats	#NULL!	>8 ys	Female	Yes	Unknown	>8 ys	> 2 ys	Unknown	playful, sociable	playful, sociable	Other	No	#NULL!	Yes	#NULL!	No	Yes	Yes	Strange	no	no	no	no	no	no	no	No	No	Yes	No	No	No	No	#NULL!	hisses	Other	eat separate	No	#NULL!	#NULL!	#NULL!	#NULL!	yes	No
18-25 ys	attacca	Center	Yes, both of dogs and cats	1 dog	2-5 cats	#NULL!	2-8 ys	Female	Yes	Before 3 ys	4 ms-1 y	< 6 ms	Unknown	playful, sociable	playful, sociable	By me	No	#NULL!	No	#NULL!	#NULL!	#NULL!	#NULL!	#NULL!	si	si	no	no	no	no	no	No	No	Yes	Yes	No	No	Yes	#NULL!	move away	Far bowl	waiting	Yes	No	Yes	No	No	no	No
26-40 ys	abbaia	Center	Yes, of cats	1 dog	>5 cats	#NULL!	2-8 ys	male	No	#NULL!	4 ms-1 y	> 2 ys	Unknown	playful, sociable	disinterested	None	No	#NULL!	Yes	#NULL!	#NULL!	#NULL!	#NULL!	#NULL!	no	no	si	si	si	no	no	No	Yes	Yes	No	No	No	No	#NULL!	ignores	Far bowl	moves away	No	#NULL!	#NULL!	#NULL!	#NULL!	yes	No
18-25 ys	attacca	#NULL!	Yes, both of dogs and cats	#NULL!	#NULL!	#NULL!	2-8 ys	male	No	#NULL!	1-3 ms	> 2 ys	Until 1 month	playful, sociable	fearful	By me	Yes	Strange predatory	No	#NULL!	#NULL!	#NULL!	#NULL!	#NULL!	no	si	no	si	no	no	no	No	No	No	No	No	No	Yes	#NULL!	move away	near bowl	moves away	Yes	Yes	No	No	Yes	yes	No
41-55 ys	abbaia	Center	No	2-5 dogs	>5 cats	4	6 m-2 ys	Female	Yes	Before first heat	1-3 ms	< 6 ms	Unknown	playful, sociable	playful, sociable	By me	No	#NULL!	No	#NULL!	#NULL!	#NULL!	#NULL!	#NULL!	no	si	no	no	no	no	no	No	No	No	Yes	No	No	No	#NULL!	get close	Dog ground cat top	moves away	Yes	Yes	Yes	Yes	Yes	no	Yes
26-40 ys	scodinzola	Center	Yes, both of dogs and cats	1 dog	>5 cats	#NULL!	2-8 ys	male	Yes	Unknown	1-8 ys	> 2 ys	Unknown	playful, sociable	aggressive	Other	No	#NULL!	No	#NULL!	#NULL!	#NULL!	#NULL!	#NULL!	no	no	no	si	no	no	no	No	No	Yes	No	No	No	No	#NULL!	ignores	Far bowl	moves away	No	#NULL!	#NULL!	#NULL!	#NULL!	yes	No
41-55 ys	0	North	Yes, of cats	1 dog	>5 cats	2	6 m-2 ys	Female	No	#NULL!	4 ms-1 y	< 6 ms	Until 3 ms	playful, sociable	playful, sociable	By me and trainer	No	#NULL!	No	#NULL!	#NULL!	#NULL!	#NULL!	#NULL!	no	si	no	no	no	no	no	No	No	No	No	No	No	No	#NULL!	osserva	Dog ground cat top	moves away	Yes	Yes	Yes	No	Yes	no	No
26-40 ys	attacca	Center	Yes, of dogs	2-5 dogs	>5 cats	#NULL!	2-8 ys	male	No	#NULL!	1-3 ms	< 6 ms	Until 3 ms	playful, sociable	playful, sociable	By me and trainer	No	#NULL!	Yes	#NULL!	No	Yes	Yes	Strange	si	si	no	no	no	no	no	No	No	No	Yes	No	No	Yes	#NULL!	hisses	Far bowl	moves away	Yes	Yes	No	No	Yes	no	Yes
26-40 ys	attacca	North	Yes, of dogs	2-5 dogs	2-5 cats	#NULL!	2-8 ys	Female	Yes	Before 3 ys	1-3 ms	< 6 ms	Until 3 ms	playful, sociable	disinterested	By me	No	#NULL!	No	#NULL!	#NULL!	#NULL!	#NULL!	#NULL!	si	si	no	no	no	no	no	No	No	No	Yes	No	No	Yes	#NULL!	hisses	Dog ground cat top	waiting	Yes	No	No	Yes	No	no	No
41-55 ys	ringhia	North	No	1 dog	1 cat	4	2-8 ys	male	Yes	Unknown	1-8 ys	> 2 ys	Unknown	playful, sociable	disinterested	#NULL!	No	#NULL!	No	#NULL!	#NULL!	#NULL!	#NULL!	#NULL!	no	no	si	no	no	no	no	No	No	No	Yes	Yes	No	No	#NULL!	ignores	near bowl	moves away	No	#NULL!	#NULL!	#NULL!	#NULL!	no	No
41-55 ys	abbaia	North	Yes, both of dogs and cats	1 dog	1 cat	#NULL!	2-8 ys	Female	Yes	After 3 ys	1-8 ys	> 2 ys	Until 3 ms	playful, sociable	other	Other	Yes	Defensive	Yes	#NULL!	#NULL!	#NULL!	#NULL!	Known	no	no	si	si	no	no	no	No	No	No	Yes	No	No	No	#NULL!	move away	Far bowl	eat separate	Yes	Yes	No	No	No	yes	No
26-40 ys	attacca	Center	Yes, both of dogs and cats	#NULL!	#NULL!	4	2-8 ys	Female	No	#NULL!	1-3 ms	< 6 ms	Until 3 ms	playful, sociable	other	By me	No	#NULL!	Yes	#NULL!	#NULL!	#NULL!	#NULL!	#NULL!	si	no	no	no	no	no	no	No	No	No	No	No	No	Yes	#NULL!	hisses	Dog ground cat top	waiting	Yes	No	No	No	Yes	no	Yes
41-55 ys	attacca	Center	No	2-5 dogs	#NULL!	#NULL!	2-8 ys	Female	Yes	Before first heat	1-3 ms	< 6 ms	Unknown	disinterested	fearful	By me	No	#NULL!	No	#NULL!	#NULL!	#NULL!	#NULL!	#NULL!	no	si	no	no	no	no	no	No	No	No	No	No	No	Yes	#NULL!	move away	Far bowl	drive out	Yes	No	Yes	No	Yes	yes	No
56-70	scodinzola	Center	Yes, both of dogs and cats	2-5 dogs	2-5 cats	4	>8 ys	male	No	#NULL!	4 ms-1 y	> 2 ys	Until 3 ms	playful, sociable	disinterested	By me	No	#NULL!	No	#NULL!	#NULL!	#NULL!	#NULL!	#NULL!	no	no	si	no	no	no	no	No	No	Yes	No	No	No	No	#NULL!	move away	near bowl	moves away	Yes	Yes	No	No	No	yes	No
41-55 ys	attacca	Center	Yes, both of dogs and cats	1 dog	2-5 cats	3	2-8 ys	Female	No	#NULL!	1-3 ms	< 6 ms	Until 3 ms	playful, sociable	playful, sociable	By me and trainer	No	#NULL!	No	#NULL!	#NULL!	#NULL!	#NULL!	#NULL!	si	no	no	no	no	no	no	No	No	No	No	No	No	Yes	#NULL!	hisses	Dog ground cat top	moves away	No	#NULL!	#NULL!	#NULL!	#NULL!	no	Yes
18-25 ys	attacca	North	Yes, both of dogs and cats	1 dog	1 cat	4	6 m-2 ys	Female	Yes	Before 3 ys	4 ms-1 y	< 6 ms	Until 3 ms	playful, sociable	aggressive	By me	Yes	Generic	No	#NULL!	#NULL!	#NULL!	#NULL!	#NULL!	no	si	no	no	no	no	no	No	No	No	No	No	No	Yes	#NULL!	move away	Dog ground cat top	moves away	Yes	Yes	No	No	No	no	No
41-55 ys	attacca	Center	No	2-5 dogs	2-5 cats	#NULL!	>8 ys	Female	#NULL!	#NULL!	4 ms-1 y	6 ms- 2 ys	Until 3 ms	playful, sociable	aggressive	None	Yes	Strange predatory	No	#NULL!	#NULL!	#NULL!	#NULL!	#NULL!	si	si	no	no	no	no	no	No	No	No	No	No	No	Yes	#NULL!	ignores	Dog ground cat top	waiting	Yes	No	Yes	No	No	no	No
18-25 ys	ringhia	South	Yes, both of dogs and cats	1 dog	1 cat	4	2-8 ys	Female	Yes	Before 3 ys	1-3 ms	< 6 ms	Unknown	other	other	By me	No	#NULL!	No	#NULL!	#NULL!	#NULL!	#NULL!	#NULL!	no	si	no	no	no	no	no	No	No	No	No	Yes	No	No	#NULL!	ignores	near bowl	waiting	Yes	No	No	No	Yes	no	Yes
26-40 ys	attacca	Center	Yes, both of dogs and cats	2-5 dogs	1 cat	#NULL!	2-8 ys	male	No	#NULL!	4 ms-1 y	6 ms- 2 ys	Until 1 month	disinterested	aggressive	None	Yes	Multiple	Yes	#NULL!	#NULL!	#NULL!	#NULL!	Strange	no	no	no	si	no	no	no	No	No	No	No	Yes	No	Yes	#NULL!	hisses	Far bowl	eat separate	No	#NULL!	#NULL!	#NULL!	#NULL!	yes	No
41-55 ys	attacca	North	Yes, both of dogs and cats	1 dog	1 cat	#NULL!	2-8 ys	Female	Yes	Before first heat	4 ms-1 y	> 2 ys	Until 3 ms	playful, sociable	fearful	By me	No	#NULL!	No	#NULL!	#NULL!	#NULL!	#NULL!	#NULL!	si	si	no	no	no	no	si	No	No	No	No	Yes	No	Yes	#NULL!	move away	Dog ground cat top	moves away	Yes	Yes	No	No	Yes	no	Yes
26-40 ys	attacca	Center	Yes, both of dogs and cats	1 dog	2-5 cats	4	6 m-2 ys	Female	Yes	Before 3 ys	4 ms-1 y	6 ms- 2 ys	Unknown	playful, sociable	fearful	By me	Yes	Strange predatory	No	#NULL!	#NULL!	#NULL!	#NULL!	#NULL!	no	no	no	si	no	no	no	No	No	No	No	Yes	No	Yes	#NULL!	move away	Far bowl	other	No	#NULL!	#NULL!	#NULL!	#NULL!	no	No
26-40 ys	ringhia	Center	Yes, both of dogs and cats	1 dog	2-5 cats	4	>8 ys	Female	Yes	After 3 ys	4 ms-1 y	> 2 ys	Until 3 ms	playful, sociable	playful, sociable	By trainer	No	#NULL!	No	#NULL!	#NULL!	#NULL!	#NULL!	#NULL!	si	no	no	no	no	no	no	No	No	No	Yes	Yes	No	No	#NULL!	hisses	near bowl	moves away	No	#NULL!	#NULL!	#NULL!	#NULL!	no	Yes
26-40 ys	abbaia	North	Yes, both of dogs and cats	2-5 dogs	2-5 cats	2	6 m-2 ys	male	No	#NULL!	4 ms-1 y	6 ms- 2 ys	Until 1 month	playful, sociable	disinterested	By me	No	#NULL!	No	#NULL!	#NULL!	#NULL!	#NULL!	#NULL!	si	si	no	no	no	no	no	No	No	No	Yes	No	No	No	#NULL!	move away	Far bowl	moves away	Yes	No	No	Yes	Yes	no	Yes
18-25 ys	scodinzola	Center	No	1 dog	>5 cats	#NULL!	6 m-2 ys	Female	Yes	Before 3 ys	1-3 ms	< 6 ms	Until 3 ms	playful, sociable	fearful	By me	No	#NULL!	No	#NULL!	#NULL!	#NULL!	#NULL!	#NULL!	no	no	si	no	no	no	no	No	No	Yes	No	No	No	No	#NULL!	ignores	Far bowl	drive out	No	#NULL!	#NULL!	#NULL!	#NULL!	no	No
26-40 ys	scodinzola	Center	Yes, of dogs	1 dog	1 cat	2	>8 ys	male	Yes	After 3 ys	1-3 ms	> 2 ys	Until 3 ms	playful, sociable	disinterested	By me	No	#NULL!	No	#NULL!	#NULL!	#NULL!	#NULL!	#NULL!	si	si	si	no	no	no	no	No	No	Yes	No	No	No	No	#NULL!	move away	near bowl	moves away	Yes	No	No	Yes	Yes	no	No
26-40 ys	abbaia	Center	Yes, of cats	2-5 dogs	>5 cats	4	6 m-2 ys	Female	No	#NULL!	4 ms-1 y	6 ms- 2 ys	Until 3 ms	playful, sociable	playful, sociable	Other	No	#NULL!	No	#NULL!	#NULL!	#NULL!	#NULL!	#NULL!	no	si	no	no	no	no	no	No	No	No	Yes	No	No	No	#NULL!	ignores	Dog ground cat top	moves away	Yes	Yes	Yes	No	No	no	No
26-40 ys	abbaia	Center	No	1 dog	1 cat	#NULL!	2-8 ys	male	No	#NULL!	1-3 ms	> 2 ys	Until 1 month	playful, sociable	other	By me	No	#NULL!	No	#NULL!	#NULL!	#NULL!	#NULL!	#NULL!	si	si	no	no	no	no	no	No	No	Yes	Yes	No	No	No	#NULL!	hisses	Dog ground cat top	moves away	Yes	No	No	Yes	Yes	yes	No
18-25 ys	attacca	Center	Yes, both of dogs and cats	1 dog	2-5 cats	#NULL!	2-8 ys	Female	Yes	Before 3 ys	1-3 ms	< 6 ms	Until 3 ms	playful, sociable	fearful	By me	Yes	Possessive	Yes	#NULL!	#NULL!	Yes	No	Known	no	no	si	si	no	si	no	No	No	No	No	No	No	Yes	#NULL!	attacks	Other	moves away	No	#NULL!	#NULL!	#NULL!	#NULL!	no	Yes
41-55 ys	abbaia	South	Yes, both of dogs and cats	2-5 dogs	2-5 cats	#NULL!	2-8 ys	Female	Yes	Before first heat	4 ms-1 y	6 ms- 2 ys	Unknown	playful, sociable	playful, sociable	By me	No	#NULL!	Yes	#NULL!	No	No	Yes	Strange	no	si	no	no	no	no	no	No	No	No	Yes	No	No	No	#NULL!	ignores	Dog ground cat top	waiting	Yes	No	Yes	No	No	yes	No
26-40 ys	abbaia	Center	Yes, both of dogs and cats	2-5 dogs	>5 cats	4	2-8 ys	Female	Yes	After 3 ys	1-8 ys	> 2 ys	Unknown	playful, sociable	playful, sociable	By a family member trainer	No	#NULL!	Yes	#NULL!	No	Yes	Yes	Strange	si	no	no	no	no	no	no	No	No	Yes	Yes	No	No	No	#NULL!	move away	near bowl	moves away	Yes	No	No	Yes	No	no	Yes
26-40 ys	attacca	Center	No	2-5 dogs	2-5 cats	#NULL!	2-8 ys	male	Yes	After 3 ys	1-3 ms	< 6 ms	Until 3 ms	playful, sociable	playful, sociable	By me	No	#NULL!	No	#NULL!	#NULL!	#NULL!	#NULL!	#NULL!	no	no	si	no	no	no	no	No	No	No	No	No	No	Yes	#NULL!	move away	Dog ground cat top	waiting	Yes	Yes	No	Yes	Yes	no	Yes
26-40 ys	ringhia	Center	Yes, both of dogs and cats	2-5 dogs	1 cat	#NULL!	2-8 ys	Female	Yes	Before first heat	1-3 ms	< 6 ms	Until 1 month	playful, sociable	playful, sociable	By me	Yes	Predatory	Yes	#NULL!	#NULL!	#NULL!	#NULL!	Strange	no	no	no	si	no	no	no	No	No	No	No	Yes	No	No	#NULL!	hisses	Dog ground cat top	moves away	No	#NULL!	#NULL!	#NULL!	#NULL!	no	Yes
26-40 ys	attacca	Center	Yes, both of dogs and cats	1 dog	2-5 cats	#NULL!	2-8 ys	Female	Yes	Before first heat	1-3 ms	< 6 ms	Until 3 ms	playful, sociable	aggressive	By trainer	Yes	Predatory	Yes	#NULL!	#NULL!	Yes	#NULL!	#NULL!	no	no	si	no	no	no	no	No	No	No	No	No	No	Yes	#NULL!	ignores	Far bowl	moves away	No	#NULL!	#NULL!	#NULL!	#NULL!	yes	No
41-55 ys	scodinzola	North	No	1 dog	2-5 cats	4	>8 ys	Female	No	#NULL!	4 ms-1 y	> 2 ys	Unknown	playful, sociable	fearful	None	No	#NULL!	No	#NULL!	#NULL!	#NULL!	#NULL!	#NULL!	no	no	si	no	no	no	no	No	No	Yes	No	No	No	No	#NULL!	hisses	Dog ground cat top	eat separate	Yes	No	No	Yes	Yes	no	No
41-55 ys	attacca	Center	Yes, of dogs	2-5 dogs	#NULL!	#NULL!	6 m-2 ys	Female	Yes	Before 3 ys	4 ms-1 y	6 ms- 2 ys	Until 3 ms	playful, sociable	playful, sociable	By me	No	#NULL!	No	#NULL!	#NULL!	#NULL!	#NULL!	#NULL!	no	si	no	no	no	no	no	No	No	No	No	No	No	Yes	#NULL!	get close	Far bowl	moves away	No	#NULL!	#NULL!	#NULL!	#NULL!	no	Yes
26-40 ys	abbaia	North	Yes, both of dogs and cats	#NULL!	#NULL!	4	2-8 ys	male	No	#NULL!	1-3 ms	< 6 ms	Until 1 month	playful, sociable	playful, sociable	By me and trainer	No	#NULL!	No	#NULL!	#NULL!	#NULL!	#NULL!	#NULL!	no	no	si	no	no	no	no	No	No	No	Yes	No	No	No	#NULL!	hisses	Far bowl	moves away	No	#NULL!	#NULL!	#NULL!	#NULL!	no	Yes
41-55 ys	abbaia	North	Yes, both of dogs and cats	1 dog	2-5 cats	2	2-8 ys	male	Yes	Before 3 ys	1-8 ys	6 ms- 2 ys	Unknown	playful, sociable	playful, sociable	Other	No	#NULL!	No	#NULL!	#NULL!	#NULL!	#NULL!	#NULL!	no	si	no	no	no	no	no	No	No	Yes	Yes	No	No	No	#NULL!	get close	near bowl	waiting	Yes	Yes	Yes	Yes	Yes	no	Yes
26-40 ys	attacca	Center	Yes, both of dogs and cats	2-5 dogs	>5 cats	4	2-8 ys	male	No	#NULL!	1-3 ms	< 6 ms	Until 3 ms	playful, sociable	playful, sociable	By me and trainer	No	#NULL!	Yes	#NULL!	No	Yes	No	Known	si	si	no	no	no	no	no	No	No	No	Yes	No	No	Yes	#NULL!	get close	Far bowl	drive out	Yes	No	Yes	Yes	Yes	no	Yes
26-40 ys	attacca	Center	Yes, both of dogs and cats	2-5 dogs	2-5 cats	#NULL!	2-8 ys	Female	No	#NULL!	1-3 ms	< 6 ms	Until 3 ms	playful, sociable	playful, sociable	By me	No	#NULL!	Yes	#NULL!	#NULL!	#NULL!	#NULL!	Known	si	si	no	no	no	no	no	No	No	No	Yes	No	No	Yes	#NULL!	other	Dog ground cat top	eat separate	Yes	Yes	Yes	Yes	Yes	no	No
18-25 ys	0	North	Yes, of dogs	1 dog	1 cat	#NULL!	0-6 m	Female	No	#NULL!	1-3 ms	< 6 ms	Until 3 ms	playful, sociable	fearful	By me and trainer	No	#NULL!	Yes	#NULL!	#NULL!	#NULL!	#NULL!	#NULL!	no	si	no	no	no	no	no	No	No	No	No	No	No	No	#NULL!	hisses	Far bowl	moves away	No	#NULL!	#NULL!	#NULL!	#NULL!	no	No
26-40 ys	0	Center	Yes, both of dogs and cats	2-5 dogs	2-5 cats	#NULL!	>8 ys	male	No	#NULL!	1-3 ms	6 ms- 2 ys	Until 1 month	playful, sociable	disinterested	By me	No	#NULL!	No	#NULL!	#NULL!	#NULL!	#NULL!	#NULL!	si	si	no	no	no	no	no	No	No	No	No	No	No	No	#NULL!	hisses	Same bowl	waiting	Yes	Yes	No	Yes	Yes	no	No
26-40 ys	abbaia	Center	Yes, both of dogs and cats	#NULL!	2-5 cats	#NULL!	6 m-2 ys	Female	No	#NULL!	1-3 ms	< 6 ms	Until 3 ms	playful, sociable	aggressive	By me	No	#NULL!	No	#NULL!	#NULL!	#NULL!	#NULL!	#NULL!	si	si	no	no	no	no	no	No	No	No	Yes	No	No	No	#NULL!	other	near bowl	waiting	Yes	Yes	Yes	No	Yes	no	No
26-40 ys	scodinzola	Center	Yes, both of dogs and cats	>5 dogs	2-5 cats	3	2-8 ys	Female	No	#NULL!	1-3 ms	< 6 ms	Until 3 ms	playful, sociable	fearful	By me	Yes	Defensive	Yes	#NULL!	#NULL!	Yes	No	Known	no	si	no	no	no	no	no	No	No	Yes	No	No	No	No	#NULL!	move away	near bowl	moves away	No	#NULL!	#NULL!	#NULL!	#NULL!	no	No
26-40 ys	attacca	Center	Yes, both of dogs and cats	2-5 dogs	1 cat	#NULL!	2-8 ys	male	Yes	Before first heat	1-3 ms	< 6 ms	Unknown	playful, sociable	disinterested	By me	No	#NULL!	No	#NULL!	#NULL!	#NULL!	#NULL!	#NULL!	si	si	no	no	no	no	no	Yes	No	No	No	No	No	Yes	#NULL!	ignores	Dog ground cat top	moves away	Yes	No	Yes	No	Yes	yes	No
26-40 ys	attacca	Center	Yes, both of dogs and cats	2-5 dogs	>5 cats	1	>8 ys	Female	Yes	Before 3 ys	4 ms-1 y	> 2 ys	Unknown	playful, sociable	aggressive	By me	Yes	Strange predatory	Yes	#NULL!	#NULL!	#NULL!	#NULL!	#NULL!	no	no	si	no	no	no	no	No	No	No	No	Yes	No	Yes	#NULL!	move away	Dog ground cat top	waiting	No	#NULL!	#NULL!	#NULL!	#NULL!	no	No
26-40 ys	abbaia	Center	Yes, both of dogs and cats	1 dog	1 cat	#NULL!	2-8 ys	male	No	#NULL!	1-3 ms	> 2 ys	Until 3 ms	playful, sociable	playful, sociable	By me	No	#NULL!	No	#NULL!	#NULL!	#NULL!	#NULL!	#NULL!	si	si	no	no	no	no	no	No	No	No	Yes	No	No	No	#NULL!	get close	near bowl	waiting	Yes	Yes	Yes	No	Yes	no	Yes
41-55 ys	scodinzola	North	Yes, of dogs	1 dog	2-5 cats	#NULL!	>8 ys	Female	Yes	Before first heat	1-3 ms	6 ms- 2 ys	Until 3 ms	playful, sociable	disinterested	By me	Yes	Generic	No	#NULL!	#NULL!	#NULL!	#NULL!	#NULL!	no	si	no	no	no	no	no	No	No	Yes	No	No	No	No	#NULL!	move away	Far bowl	eat separate	yes-no	No	No	Yes	No	no	No
41-55 ys	abbaia	South	Yes, both of dogs and cats	2-5 dogs	>5 cats	#NULL!	2-8 ys	Female	Yes	Before first heat	1-3 ms	< 6 ms	Until 3 ms	playful, sociable	other	By me	No	#NULL!	No	#NULL!	#NULL!	#NULL!	#NULL!	#NULL!	si	si	no	no	no	no	no	No	No	No	Yes	No	No	No	#NULL!	hisses	Same bowl	moves away	Yes	Yes	Yes	Yes	Yes	no	Yes
18-25 ys	attacca	South	Yes, both of dogs and cats	1 dog	>5 cats	4	2-8 ys	Female	Yes	Before 3 ys	4 ms-1 y	6 ms- 2 ys	Unknown	other	disinterested	None	Yes	Possessive	Yes	#NULL!	#NULL!	#NULL!	#NULL!	Known	no	no	no	si	no	no	no	No	No	No	No	No	No	Yes	#NULL!	ignores	Far bowl	moves away	No	#NULL!	#NULL!	#NULL!	#NULL!	yes	No
18-25 ys	attacca	Center	Yes, both of dogs and cats	1 dog	2-5 cats	2	2-8 ys	male	No	#NULL!	1-3 ms	< 6 ms	Unknown	playful, sociable	other	By me	Yes	Possessive	No	#NULL!	#NULL!	#NULL!	#NULL!	#NULL!	no	no	si	no	no	no	no	No	No	No	Yes	No	No	Yes	#NULL!	move away	Far bowl	moves away	No	#NULL!	#NULL!	#NULL!	#NULL!	yes	No
26-40 ys	ringhia	Center	Yes, of dogs	>5 dogs	>5 cats	#NULL!	2-8 ys	Female	No	#NULL!	4 ms-1 y	6 ms- 2 ys	Until 3 ms	playful, sociable	playful, sociable	By me and trainer	No	#NULL!	No	#NULL!	#NULL!	#NULL!	#NULL!	#NULL!	no	no	si	no	no	no	no	No	No	No	Yes	Yes	No	No	#NULL!	move away	Far bowl	moves away	No	#NULL!	#NULL!	#NULL!	#NULL!	yes	No
41-55 ys	abbaia	Center	Yes, both of dogs and cats	2-5 dogs	2-5 cats	#NULL!	2-8 ys	Female	#NULL!	Before 3 ys	4 ms-1 y	< 6 ms	Until 3 ms	playful, sociable	fearful	None	No	#NULL!	No	#NULL!	#NULL!	#NULL!	#NULL!	#NULL!	no	no	si	no	no	no	no	No	No	No	Yes	No	No	No	#NULL!	move away	Far bowl	moves away	No	#NULL!	#NULL!	#NULL!	#NULL!	yes	No
41-55 ys	0	Center	Yes, both of dogs and cats	2-5 dogs	2-5 cats	#NULL!	2-8 ys	male	Yes	Before first heat	4 ms-1 y	6 ms- 2 ys	Until 3 ms	playful, sociable	playful, sociable	By me and trainer	No	#NULL!	No	#NULL!	#NULL!	#NULL!	#NULL!	#NULL!	no	si	no	no	no	no	no	No	No	No	No	No	No	No	#NULL!	hisses	near bowl	waiting	Yes	Yes	Yes	No	Yes	no	No
26-40 ys	scodinzola	Center	Yes, both of dogs and cats	2-5 dogs	>5 cats	#NULL!	>8 ys	Female	Yes	Before first heat	4 ms-1 y	< 6 ms	Unknown	playful, sociable	disinterested	By me	Yes	Territorial	No	#NULL!	#NULL!	#NULL!	#NULL!	#NULL!	si	si	no	no	no	no	no	No	No	Yes	No	No	No	No	#NULL!	attacks	near bowl	waiting	Yes	No	No	No	Yes	no	No
26-40 ys	scodinzola	Center	Yes, both of dogs and cats	2-5 dogs	>5 cats	#NULL!	>8 ys	Female	Yes	Before first heat	4 ms-1 y	< 6 ms	Unknown	playful, sociable	disinterested	By me	Yes	Territorial	No	#NULL!	#NULL!	#NULL!	#NULL!	#NULL!	si	si	no	no	no	no	no	No	No	Yes	No	No	No	No	#NULL!	attacks	near bowl	waiting	Yes	No	No	No	Yes	no	No
26-40 ys	abbaia	Center	Yes, both of dogs and cats	2-5 dogs	>5 cats	2	2-8 ys	Female	Yes	Before first heat	1-3 ms	< 6 ms	Until 3 ms	playful, sociable	disinterested	By me	No	#NULL!	No	#NULL!	#NULL!	#NULL!	#NULL!	#NULL!	no	si	si	no	no	no	no	No	No	No	Yes	No	No	No	#NULL!	ignores	Dog ground cat top	waiting	Yes	Yes	Yes	Yes	Yes	no	No
41-55 ys	abbaia	North	Yes, of dogs	2-5 dogs	2-5 cats	#NULL!	2-8 ys	male	No	#NULL!	4 ms-1 y	< 6 ms	Until 1 month	disinterested	playful, sociable	By me and trainer	No	#NULL!	Yes	#NULL!	#NULL!	Yes	#NULL!	#NULL!	no	si	no	no	no	no	no	No	No	Yes	Yes	No	No	No	#NULL!	get close	Dog ground cat top	waiting	Yes	No	Yes	No	No	yes	No
26-40 ys	attacca	Center	Yes, both of dogs and cats	#NULL!	#NULL!	4	>8 ys	male	Yes	After 3 ys	1-3 ms	< 6 ms	Until 3 ms	playful, sociable	playful, sociable	By me	Yes	Strange predatory	Yes	#NULL!	#NULL!	No	Yes	#NULL!	no	no	si	si	no	no	no	No	No	No	Yes	No	No	Yes	#NULL!	ignores	Dog ground cat top	moves away	No	#NULL!	#NULL!	#NULL!	#NULL!	no	No
41-55 ys	0	South	Yes, both of dogs and cats	>5 dogs	>5 cats	3	2-8 ys	male	No	#NULL!	1-3 ms	< 6 ms	Until 3 ms	playful, sociable	disinterested	By me	No	#NULL!	No	#NULL!	#NULL!	#NULL!	#NULL!	#NULL!	si	si	no	no	no	no	no	No	No	No	No	No	No	No	#NULL!	hisses	Other	eat separate	Yes	No	No	Yes	Yes	no	No
41-55 ys	attacca	Center	Yes, both of dogs and cats	1 dog	2-5 cats	1	>8 ys	Female	No	#NULL!	4 ms-1 y	< 6 ms	Unknown	playful, sociable	playful, sociable	By me	No	#NULL!	No	#NULL!	#NULL!	#NULL!	#NULL!	#NULL!	no	no	si	no	no	no	no	No	No	No	No	Yes	No	Yes	#NULL!	move away	Dog ground cat top	moves away	No	#NULL!	#NULL!	#NULL!	#NULL!	yes	No
56-70	attacca	North	Yes, both of dogs and cats	1 dog	1 cat	#NULL!	2-8 ys	Female	Yes	Before first heat	4 ms-1 y	< 6 ms	Until 3 ms	playful, sociable	fearful	By me and trainer	Yes	Strange predatory	No	#NULL!	#NULL!	#NULL!	#NULL!	#NULL!	no	no	si	no	no	no	no	No	No	No	No	Yes	No	Yes	#NULL!	get close	Dog ground cat top	moves away	No	#NULL!	#NULL!	#NULL!	#NULL!	yes	No
56-70	attacca	North	Yes, both of dogs and cats	1 dog	1 cat	#NULL!	2-8 ys	Female	Yes	Before first heat	4 ms-1 y	< 6 ms	Until 3 ms	playful, sociable	fearful	By me and trainer	Yes	Strange predatory	No	#NULL!	#NULL!	#NULL!	#NULL!	#NULL!	no	no	si	no	no	no	no	No	No	No	No	Yes	No	Yes	#NULL!	get close	Dog ground cat top	moves away	No	#NULL!	#NULL!	#NULL!	#NULL!	yes	No
26-40 ys	attacca	North	Yes, of dogs	1 dog	2-5 cats	#NULL!	6 m-2 ys	male	No	#NULL!	4 ms-1 y	6 ms- 2 ys	Unknown	playful, sociable	other	By me	No	#NULL!	No	#NULL!	#NULL!	#NULL!	#NULL!	#NULL!	no	si	no	no	no	no	no	No	No	No	Yes	No	No	Yes	#NULL!	hisses	Far bowl	moves away	No	#NULL!	#NULL!	#NULL!	#NULL!	yes	No
18-25 ys	abbaia	Center	Yes, both of dogs and cats	2-5 dogs	>5 cats	1	>8 ys	male	Yes	Before first heat	1-3 ms	< 6 ms	Until 1 month	playful, sociable	disinterested	By me	No	#NULL!	No	#NULL!	#NULL!	#NULL!	#NULL!	#NULL!	si	si	no	no	no	no	no	No	No	Yes	Yes	No	No	No	#NULL!	get close	near bowl	moves away	Yes	Yes	No	Yes	Yes	no	No
18-25 ys	ringhia	Center	Yes, both of dogs and cats	2-5 dogs	2-5 cats	2	>8 ys	male	No	#NULL!	1-3 ms	> 2 ys	Until 3 ms	other	other	By me	No	#NULL!	Yes	#NULL!	#NULL!	No	No	Known	si	no	si	si	no	no	no	No	No	No	No	Yes	No	No	#NULL!	get close	Dog ground cat top	moves away	Yes	No	No	Yes	No	yes	No
41-55 ys	abbaia	Center	Yes, both of dogs and cats	2-5 dogs	1 cat	#NULL!	2-8 ys	male	No	#NULL!	1-3 ms	< 6 ms	Until 3 ms	playful, sociable	playful, sociable	By me	No	#NULL!	Yes	#NULL!	#NULL!	#NULL!	#NULL!	Strange	no	no	si	no	no	no	no	No	No	No	Yes	No	No	No	#NULL!	ignores	Other	moves away	No	#NULL!	#NULL!	#NULL!	#NULL!	no	Yes
56-70	abbaia	Center	Yes, both of dogs and cats	2-5 dogs	2-5 cats	#NULL!	2-8 ys	Female	Yes	Before first heat	4 ms-1 y	< 6 ms	Unknown	playful, sociable	playful, sociable	By me	No	#NULL!	No	#NULL!	#NULL!	#NULL!	#NULL!	#NULL!	si	si	no	no	no	no	no	No	No	No	Yes	No	No	No	#NULL!	ignores	Dog ground cat top	moves away	Yes	Yes	Yes	No	No	no	No
18-25 ys	attacca	South	Yes, both of dogs and cats	1 dog	2-5 cats	4	2-8 ys	Female	No	#NULL!	4 ms-1 y	< 6 ms	Until 1 month	playful, sociable	playful, sociable	By me	No	#NULL!	No	#NULL!	#NULL!	#NULL!	#NULL!	#NULL!	no	si	no	no	no	no	no	No	No	No	Yes	No	No	Yes	#NULL!	hisses	Far bowl	eat separate	No	#NULL!	#NULL!	#NULL!	#NULL!	no	No
26-40 ys	scodinzola	North	Yes, both of dogs and cats	2-5 dogs	2-5 cats	3	2-8 ys	Female	Yes	After 3 ys	1-8 ys	#NULL!	Unknown	playful, sociable	playful, sociable	None	No	#NULL!	No	#NULL!	#NULL!	#NULL!	#NULL!	#NULL!	no	no	no	si	no	no	no	No	No	Yes	No	No	No	No	#NULL!	hisses	Far bowl	moves away	No	#NULL!	#NULL!	#NULL!	#NULL!	yes	No
56-70	attacca	Center	Yes, both of dogs and cats	1 dog	2-5 cats	#NULL!	>8 ys	male	No	#NULL!	1-3 ms	< 6 ms	Until 3 ms	disinterested	aggressive	By me	No	#NULL!	No	#NULL!	#NULL!	#NULL!	#NULL!	#NULL!	no	no	si	no	no	no	no	No	No	No	No	No	No	Yes	#NULL!	get close	Far bowl	other	No	#NULL!	#NULL!	#NULL!	#NULL!	yes	No
41-55 ys	abbaia	#NULL!	Yes, both of dogs and cats	1 dog	2-5 cats	#NULL!	6 m-2 ys	male	No	#NULL!	1-3 ms	< 6 ms	< 1 wk	playful, sociable	playful, sociable	By me	No	#NULL!	No	#NULL!	#NULL!	#NULL!	#NULL!	#NULL!	si	si	no	no	no	no	no	No	No	No	Yes	No	No	No	#NULL!	ignores	near bowl	waiting	Yes	Yes	Yes	Yes	Yes	no	Yes
41-55 ys	abbaia	North	Yes, both of dogs and cats	1 dog	2-5 cats	2	2-8 ys	Female	Yes	Unknown	1-8 ys	6 ms- 2 ys	Unknown	playful, sociable	fearful	None	No	#NULL!	No	#NULL!	#NULL!	#NULL!	#NULL!	#NULL!	no	no	si	no	no	no	no	No	No	No	Yes	No	No	No	#NULL!	ignores	Dog ground cat top	drive out	No	#NULL!	#NULL!	#NULL!	#NULL!	no	Yes
26-40 ys	attacca	North	Yes, both of dogs and cats	2-5 dogs	2-5 cats	2	2-8 ys	Female	Yes	Before 3 ys	4 ms-1 y	6 ms- 2 ys	Unknown	playful, sociable	playful, sociable	None	No	#NULL!	No	#NULL!	#NULL!	#NULL!	#NULL!	#NULL!	no	no	si	no	no	no	no	No	No	No	No	No	No	Yes	#NULL!	ignores	near bowl	moves away	Yes	No	No	Yes	No	yes	No
18-25 ys	abbaia	North	Yes, both of dogs and cats	1 dog	2-5 cats	2	2-8 ys	Female	Yes	Before first heat	1-3 ms	< 6 ms	Until 1 month	playful, sociable	fearful	By me and trainer	No	#NULL!	No	#NULL!	#NULL!	#NULL!	#NULL!	#NULL!	si	si	no	no	no	no	no	No	No	No	Yes	No	No	No	#NULL!	move away	Dog ground cat top	moves away	Yes	Yes	Yes	Yes	Yes	no	Yes
26-40 ys	scodinzola	Center	Yes, both of dogs and cats	1 dog	2-5 cats	4	2-8 ys	male	No	#NULL!	4 ms-1 y	> 2 ys	Unknown	playful, sociable	other	By me	No	#NULL!	Yes	#NULL!	#NULL!	#NULL!	#NULL!	#NULL!	no	no	no	si	no	no	no	No	No	Yes	No	No	No	No	#NULL!	hisses	Other	#NULL!	No	#NULL!	#NULL!	#NULL!	#NULL!	yes	No
56-70	ringhia	Center	#NULL!	1 dog	2-5 cats	#NULL!	2-8 ys	Female	Yes	Before 3 ys	1-3 ms	< 6 ms	Until 3 ms	#NULL!	#NULL!	None	No	#NULL!	No	#NULL!	#NULL!	#NULL!	#NULL!	#NULL!	no	no	si	no	no	no	no	No	No	No	No	Yes	No	No	#NULL!	move away	Dog ground cat top	moves away	No	#NULL!	#NULL!	#NULL!	#NULL!	no	No
56-70	abbaia	Center	No	2-5 dogs	2-5 cats	#NULL!	>8 ys	male	No	#NULL!	1-8 ys	> 2 ys	Unknown	disinterested	aggressive	None	Yes	Generic	No	#NULL!	#NULL!	#NULL!	#NULL!	#NULL!	no	no	si	no	no	no	no	No	No	Yes	Yes	No	No	No	#NULL!	move away	Dog ground cat top	moves away	No	#NULL!	#NULL!	#NULL!	#NULL!	no	Yes
41-55 ys	0	North	Yes, both of dogs and cats	#NULL!	2-5 cats	4	2-8 ys	male	No	#NULL!	1-8 ys	6 ms- 2 ys	Unknown	playful, sociable	other	By me	No	#NULL!	No	#NULL!	#NULL!	#NULL!	#NULL!	#NULL!	si	no	no	no	no	no	no	No	No	No	No	No	No	No	#NULL!	i don't know	Far bowl	moves away	Yes	No	No	Yes	No	no	No
26-40 ys	ringhia	North	Yes, both of dogs and cats	2-5 dogs	2-5 cats	#NULL!	>8 ys	Female	Yes	After 3 ys	1-3 ms	< 6 ms	Unknown	playful, sociable	other	By me	No	#NULL!	No	#NULL!	#NULL!	#NULL!	#NULL!	#NULL!	si	si	no	no	no	no	no	No	No	No	No	Yes	No	No	#NULL!	hisses	near bowl	eat together	Yes	Yes	No	No	Yes	no	Yes
26-40 ys	scodinzola	Center	No	1 dog	2-5 cats	4	2-8 ys	Female	Yes	Before 3 ys	1-3 ms	< 6 ms	Until 1 month	playful, sociable	fearful	By me	No	#NULL!	No	#NULL!	#NULL!	#NULL!	#NULL!	#NULL!	no	si	no	no	no	no	no	No	No	Yes	No	No	No	No	#NULL!	get close	near bowl	moves away	Yes	No	Yes	No	Yes	no	No
18-25 ys	abbaia	South	Yes, both of dogs and cats	1 dog	1 cat	#NULL!	2-8 ys	male	Yes	Before 3 ys	4 ms-1 y	6 ms- 2 ys	< 1 wk	playful, sociable	fearful	By me	Yes	Possessive	No	#NULL!	#NULL!	#NULL!	#NULL!	#NULL!	no	no	si	no	no	no	no	No	No	No	Yes	No	No	No	#NULL!	ignores	Dog ground cat top	waiting	Yes	No	No	Yes	No	yes	No
56-70	scodinzola	Center	Yes, of cats	1 dog	2-5 cats	#NULL!	2-8 ys	male	Yes	Before 3 ys	4 ms-1 y	6 ms- 2 ys	Unknown	playful, sociable	fearful	By me	No	#NULL!	Yes	#NULL!	#NULL!	#NULL!	#NULL!	Known	no	no	si	no	no	no	no	No	No	Yes	No	No	No	No	#NULL!	move away	Far bowl	moves away	No	#NULL!	#NULL!	#NULL!	#NULL!	no	No
26-40 ys	attacca	Center	Yes, both of dogs and cats	2-5 dogs	2-5 cats	1	2-8 ys	male	Yes	After 3 ys	1-3 ms	6 ms- 2 ys	Until 1 month	playful, sociable	fearful	By me	No	#NULL!	No	#NULL!	#NULL!	#NULL!	#NULL!	#NULL!	no	no	si	no	no	no	no	No	No	No	No	Yes	No	Yes	#NULL!	hisses	Dog ground cat top	eat separate	Yes	No	No	Yes	Yes	yes	No
56-70	scodinzola	Center	Yes, both of dogs and cats	#NULL!	1 cat	#NULL!	>8 ys	Female	Yes	After 3 ys	1-8 ys	> 2 ys	Unknown	disinterested	aggressive	By me	Yes	Strange predatory	No	#NULL!	#NULL!	#NULL!	#NULL!	#NULL!	no	no	si	no	no	no	no	No	No	Yes	No	No	No	No	#NULL!	move away	Far bowl	moves away	No	#NULL!	#NULL!	#NULL!	#NULL!	yes	No
56-70	ringhia	Center	#NULL!	1 dog	2-5 cats	#NULL!	2-8 ys	Female	Yes	Before 3 ys	1-3 ms	< 6 ms	Until 3 ms	#NULL!	#NULL!	None	No	#NULL!	No	#NULL!	#NULL!	#NULL!	#NULL!	#NULL!	no	no	si	no	no	no	no	No	No	No	No	Yes	No	No	#NULL!	move away	Dog ground cat top	moves away	No	#NULL!	#NULL!	#NULL!	#NULL!	no	No
41-55 ys	scodinzola	North	Yes, of dogs	2-5 dogs	1 cat	#NULL!	>8 ys	Female	No	#NULL!	1-8 ys	> 2 ys	Unknown	playful, sociable	playful, sociable	By me	No	#NULL!	No	#NULL!	#NULL!	#NULL!	#NULL!	#NULL!	no	si	no	no	no	no	no	No	No	Yes	No	No	No	No	#NULL!	ignores	near bowl	moves away	Yes	Yes	Yes	No	Yes	yes	No
56-70	scodinzola	North	Yes, both of dogs and cats	2-5 dogs	2-5 cats	4	>8 ys	male	Yes	Before 3 ys	1-8 ys	6 ms- 2 ys	Unknown	playful, sociable	playful, sociable	By me	No	#NULL!	No	#NULL!	#NULL!	#NULL!	#NULL!	#NULL!	si	no	no	no	no	no	no	No	No	Yes	No	No	No	No	#NULL!	osserva	Dog ground cat top	moves away	No	#NULL!	#NULL!	#NULL!	#NULL!	no	No
41-55 ys	ringhia	North	No	2-5 dogs	2-5 cats	3	>8 ys	Female	No	#NULL!	1-8 ys	< 6 ms	Until 1 month	disinterested	other	By me	No	#NULL!	No	#NULL!	#NULL!	#NULL!	#NULL!	#NULL!	no	no	si	no	no	no	no	No	No	Yes	No	Yes	No	No	#NULL!	hisses	Dog ground cat top	moves away	No	#NULL!	#NULL!	#NULL!	#NULL!	yes	No
41-55 ys	attacca	North	Yes, both of dogs and cats	1 dog	2-5 cats	#NULL!	2-8 ys	Female	Yes	Before first heat	1-3 ms	< 6 ms	< 1 wk	playful, sociable	playful, sociable	By me	No	#NULL!	No	#NULL!	#NULL!	#NULL!	#NULL!	#NULL!	si	si	no	no	no	no	no	No	No	No	No	Yes	No	Yes	#NULL!	#NULL!	Far bowl	moves away	Yes	Yes	Yes	Yes	Yes	yes	No
18-25 ys	attacca	Center	Yes, both of dogs and cats	1 dog	2-5 cats	#NULL!	>8 ys	Female	Yes	After 3 ys	>8 ys	#NULL!	Until 3 ms	playful, sociable	aggressive	By me	No	#NULL!	Yes	#NULL!	No	Yes	No	Strange	no	si	si	no	no	no	no	No	No	No	Yes	No	No	Yes	#NULL!	move away	Far bowl	moves away	Yes	Yes	No	Yes	Yes	yes	No
41-55 ys	attacca	Center	Yes, both of dogs and cats	1 dog	>5 cats	#NULL!	6 m-2 ys	Female	No	#NULL!	1-3 ms	< 6 ms	Until 3 ms	playful, sociable	playful, sociable	None	No	#NULL!	Yes	#NULL!	#NULL!	#NULL!	#NULL!	#NULL!	si	si	no	no	no	no	no	No	No	No	No	No	No	Yes	#NULL!	move away	near bowl	moves away	Yes	Yes	No	No	Yes	no	No
41-55 ys	abbaia	Center	Yes, both of dogs and cats	1 dog	2-5 cats	4	2-8 ys	male	Yes	Before 3 ys	4 ms-1 y	6 ms- 2 ys	Unknown	playful, sociable	playful, sociable	By me	No	#NULL!	Yes	#NULL!	#NULL!	#NULL!	#NULL!	Known	no	si	no	no	no	no	no	No	No	No	Yes	No	No	No	#NULL!	get close	Other	eat together	Yes	Yes	No	No	Yes	no	No
41-55 ys	abbaia	North	Yes, both of dogs and cats	2-5 dogs	1 cat	#NULL!	2-8 ys	Female	Yes	Before first heat	1-3 ms	6 ms- 2 ys	Until 3 ms	playful, sociable	playful, sociable	By me and trainer	No	#NULL!	No	#NULL!	#NULL!	#NULL!	#NULL!	#NULL!	no	si	no	no	no	no	no	No	No	No	Yes	No	No	No	#NULL!	ignores	Dog ground cat top	waiting	Yes	Yes	Yes	No	Yes	no	No
26-40 ys	attacca	Center	Yes, both of dogs and cats	2-5 dogs	2-5 cats	#NULL!	2-8 ys	Female	Yes	Before 3 ys	4 ms-1 y	< 6 ms	Unknown	playful, sociable	playful, sociable	By me and trainer	Yes	Predatory	No	#NULL!	#NULL!	#NULL!	#NULL!	#NULL!	no	no	no	no	no	no	si	No	No	No	No	Yes	No	Yes	#NULL!	move away	Other	eat separate	No	#NULL!	#NULL!	#NULL!	#NULL!	yes	No
41-55 ys	scodinzola	Center	Yes, both of dogs and cats	1 dog	1 cat	4	2-8 ys	male	Yes	Unknown	1-8 ys	> 2 ys	Unknown	other	disinterested	By me	No	#NULL!	Yes	#NULL!	#NULL!	#NULL!	#NULL!	Strange	#NULL!	#NULL!	#NULL!	#NULL!	#NULL!	#NULL!	#NULL!	No	No	Yes	No	No	No	No	#NULL!	#NULL!	#NULL!	#NULL!	#NULL!	#NULL!	#NULL!	#NULL!	#NULL!	#NULL!	#NULL!
41-55 ys	scodinzola	Center	Yes, both of dogs and cats	1 dog	>5 cats	#NULL!	2-8 ys	male	No	#NULL!	4 ms-1 y	< 6 ms	Until 3 ms	playful, sociable	playful, sociable	By me	No	#NULL!	No	#NULL!	#NULL!	#NULL!	#NULL!	#NULL!	si	no	si	no	no	no	no	No	No	Yes	No	No	No	No	#NULL!	get close	Far bowl	moves away	No	#NULL!	#NULL!	#NULL!	#NULL!	no	Yes
18-25 ys	abbaia	Center	Yes, both of dogs and cats	1 dog	#NULL!	2	2-8 ys	Female	Yes	Before 3 ys	1-3 ms	< 6 ms	Until 1 month	disinterested	fearful	None	No	#NULL!	No	#NULL!	#NULL!	#NULL!	#NULL!	#NULL!	si	si	no	no	no	no	no	No	No	No	Yes	No	No	No	#NULL!	move away	Same bowl	moves away	Yes	No	Yes	Yes	Yes	no	No
41-55 ys	scodinzola	Center	Yes, both of dogs and cats	1 dog	1 cat	4	2-8 ys	male	Yes	Unknown	1-8 ys	> 2 ys	Unknown	disinterested	fearful	By me	No	#NULL!	No	#NULL!	#NULL!	#NULL!	#NULL!	#NULL!	no	no	si	no	no	no	no	No	No	Yes	No	No	No	No	#NULL!	ignores	Dog ground cat top	moves away	No	#NULL!	#NULL!	#NULL!	#NULL!	no	Yes
41-55 ys	scodinzola	South	Yes, of cats	1 dog	>5 cats	#NULL!	>8 ys	Female	Yes	Before first heat	1-3 ms	< 6 ms	Until 1 month	playful, sociable	playful, sociable	By me	No	#NULL!	No	#NULL!	#NULL!	#NULL!	#NULL!	#NULL!	si	no	no	no	no	no	no	No	No	Yes	No	No	No	No	#NULL!	ignores	Dog ground cat top	drive out	No	#NULL!	#NULL!	#NULL!	#NULL!	no	No
26-40 ys	attacca	South	Yes, both of dogs and cats	2-5 dogs	>5 cats	3	>8 ys	Female	Yes	After 3 ys	1-8 ys	> 2 ys	Unknown	playful, sociable	playful, sociable	By me	No	#NULL!	No	#NULL!	#NULL!	#NULL!	#NULL!	#NULL!	no	no	si	no	no	no	no	No	No	No	No	No	No	Yes	#NULL!	get close	Dog ground cat top	moves away	No	#NULL!	#NULL!	#NULL!	#NULL!	yes	No
56-70	ringhia	South	Yes, both of dogs and cats	1 dog	1 cat	#NULL!	2-8 ys	male	Yes	After 3 ys	4 ms-1 y	> 2 ys	Unknown	playful, sociable	disinterested	By me	No	#NULL!	No	#NULL!	#NULL!	#NULL!	#NULL!	#NULL!	no	si	no	no	no	no	no	No	No	No	No	Yes	No	No	#NULL!	hisses	Far bowl	drive out	Yes	No	No	No	Yes	no	Yes
26-40 ys	scodinzola	Center	Yes, both of dogs and cats	1 dog	2-5 cats	#NULL!	2-8 ys	male	Yes	After 3 ys	1-3 ms	< 6 ms	< 1 wk	playful, sociable	other	By me	No	#NULL!	No	#NULL!	#NULL!	#NULL!	#NULL!	#NULL!	#NULL!	#NULL!	#NULL!	#NULL!	#NULL!	#NULL!	#NULL!	No	No	Yes	No	No	No	No	#NULL!	get close	#NULL!	#NULL!	#NULL!	#NULL!	#NULL!	#NULL!	#NULL!	#NULL!	#NULL!
26-40 ys	0	North	Yes, both of dogs and cats	2-5 dogs	2-5 cats	4	2-8 ys	Female	Yes	Before first heat	1-3 ms	< 6 ms	Until 1 month	playful, sociable	fearful	By me	No	#NULL!	No	#NULL!	#NULL!	#NULL!	#NULL!	#NULL!	no	no	si	no	no	no	no	No	No	No	No	No	No	No	#NULL!	ignores	near bowl	waiting	Yes	Yes	No	No	No	yes	No
41-55 ys	ringhia	North	Yes, both of dogs and cats	2-5 dogs	>5 cats	#NULL!	2-8 ys	male	No	#NULL!	4 ms-1 y	< 6 ms	Unknown	playful, sociable	aggressive	By me	No	#NULL!	No	#NULL!	#NULL!	#NULL!	#NULL!	#NULL!	no	no	si	no	no	no	no	No	No	No	No	Yes	No	No	#NULL!	move away	Dog ground cat top	waiting	No	#NULL!	#NULL!	#NULL!	#NULL!	yes	No
26-40 ys	scodinzola	Center	Yes, both of dogs and cats	1 dog	2-5 cats	#NULL!	2-8 ys	male	Yes	After 3 ys	1-3 ms	< 6 ms	< 1 wk	playful, sociable	other	By me	No	#NULL!	No	#NULL!	#NULL!	#NULL!	#NULL!	#NULL!	no	no	si	no	no	no	no	No	No	Yes	No	No	No	No	#NULL!	get close	Other	eat separate	No	#NULL!	#NULL!	#NULL!	#NULL!	yes	No
56-70	scodinzola	North	Yes, both of dogs and cats	#NULL!	#NULL!	1	>8 ys	Female	Yes	After 3 ys	1-8 ys	> 2 ys	Unknown	playful, sociable	disinterested	Other	No	#NULL!	No	#NULL!	#NULL!	#NULL!	#NULL!	#NULL!	no	si	no	no	no	no	no	No	No	Yes	No	No	No	No	#NULL!	get close	near bowl	moves away	yes-no	No	No	No	Yes	no	No
26-40 ys	ringhia	North	No	1 dog	#NULL!	4	6 m-2 ys	Female	No	#NULL!	1-3 ms	< 6 ms	Until 3 ms	playful, sociable	fearful	By me	No	#NULL!	No	#NULL!	#NULL!	#NULL!	#NULL!	#NULL!	no	no	no	no	no	si	no	No	No	No	No	Yes	No	No	#NULL!	#NULL!	#NULL!	#NULL!	#NULL!	#NULL!	#NULL!	#NULL!	#NULL!	#NULL!	#NULL!
18-25 ys	abbaia	South	Yes, both of dogs and cats	#NULL!	#NULL!	4	0-6 m	Female	No	#NULL!	1-3 ms	< 6 ms	Until 1 month	playful, sociable	playful, sociable	By me	No	#NULL!	No	#NULL!	#NULL!	#NULL!	#NULL!	#NULL!	si	si	no	no	no	no	no	No	No	No	Yes	No	No	No	#NULL!	get close	Dog ground cat top	moves away	Yes	No	No	No	Yes	yes	No
26-40 ys	ringhia	South	Yes, of dogs	1 dog	1 cat	4	2-8 ys	Female	Yes	Before first heat	1-3 ms	< 6 ms	Unknown	playful, sociable	fearful	By me	No	#NULL!	No	#NULL!	#NULL!	#NULL!	#NULL!	#NULL!	no	si	no	no	no	no	no	No	No	No	Yes	Yes	No	No	#NULL!	move away	Dog ground cat top	moves away	Yes	Yes	No	No	Yes	no	No
26-40 ys	attacca	Center	Yes, of dogs	1 dog	1 cat	3	6 m-2 ys	Female	No	#NULL!	1-3 ms	< 6 ms	Until 3 ms	playful, sociable	playful, sociable	By trainer	No	#NULL!	No	#NULL!	#NULL!	#NULL!	#NULL!	#NULL!	si	si	no	no	no	no	no	No	No	No	Yes	No	No	Yes	#NULL!	move away	Dog ground cat top	moves away	No	#NULL!	#NULL!	#NULL!	#NULL!	no	No
26-40 ys	attacca	South	Yes, both of dogs and cats	#NULL!	2-5 cats	1	6 m-2 ys	Female	No	#NULL!	1-3 ms	< 6 ms	Until 1 month	playful, sociable	playful, sociable	By me	No	#NULL!	No	#NULL!	#NULL!	#NULL!	#NULL!	#NULL!	no	si	no	no	no	no	no	No	No	No	Yes	No	No	Yes	#NULL!	hisses	Same bowl	waiting	Yes	Yes	Yes	No	Yes	no	No
18-25 ys	attacca	South	Yes, both of dogs and cats	1 dog	2-5 cats	1	>8 ys	Female	Yes	After 3 ys	1-3 ms	< 6 ms	Until 3 ms	playful, sociable	disinterested	By me	No	#NULL!	No	#NULL!	#NULL!	#NULL!	#NULL!	#NULL!	no	si	no	no	no	no	no	No	No	No	No	No	No	Yes	#NULL!	ignores	near bowl	waiting	Yes	No	Yes	No	No	no	No
26-40 ys	attacca	North	Yes, both of dogs and cats	1 dog	1 cat	#NULL!	2-8 ys	male	No	#NULL!	1-3 ms	< 6 ms	Until 1 month	playful, sociable	aggressive	By me	No	#NULL!	No	#NULL!	#NULL!	#NULL!	#NULL!	#NULL!	no	si	no	no	no	no	no	No	Yes	No	No	Yes	No	Yes	#NULL!	move away	Far bowl	waiting	Yes	Yes	Yes	Yes	Yes	yes	No
41-55 ys	scodinzola	Center	Yes, both of dogs and cats	#NULL!	#NULL!	2	6 m-2 ys	Female	Yes	Before 3 ys	4 ms-1 y	6 ms- 2 ys	Unknown	playful, sociable	disinterested	By me	Yes	Strange predatory	Yes	#NULL!	#NULL!	#NULL!	#NULL!	Known	no	no	si	no	no	no	no	No	No	Yes	No	No	No	No	#NULL!	move away	Far bowl	eat separate	No	#NULL!	#NULL!	#NULL!	#NULL!	yes	No
26-40 ys	abbaia	North	Yes, both of dogs and cats	2-5 dogs	>5 cats	#NULL!	2-8 ys	Female	No	#NULL!	1-3 ms	> 2 ys	Until 3 ms	playful, sociable	disinterested	None	No	#NULL!	Yes	#NULL!	#NULL!	#NULL!	Yes	Strange	si	si	no	no	no	no	no	No	No	No	Yes	No	No	No	#NULL!	get close	near bowl	waiting	Yes	No	Yes	Yes	No	no	Yes
56-70	attacca	Center	Yes, both of dogs and cats	2-5 dogs	2-5 cats	4	2-8 ys	Female	Yes	Before 3 ys	4 ms-1 y	6 ms- 2 ys	Unknown	playful, sociable	disinterested	By me	Yes	Strange predatory	No	#NULL!	#NULL!	#NULL!	#NULL!	#NULL!	no	no	no	no	no	no	si	No	No	No	No	No	No	Yes	#NULL!	move away	Other	eat separate	No	#NULL!	#NULL!	#NULL!	#NULL!	yes	No
18-25 ys	attacca	North	No	1 dog	1 cat	2	2-8 ys	male	No	#NULL!	1-8 ys	> 2 ys	Unknown	playful, sociable	other	Other	Yes	Strange predatory	Yes	#NULL!	#NULL!	#NULL!	#NULL!	Strange	no	no	si	no	no	no	no	No	No	Yes	No	No	No	Yes	#NULL!	get close	Far bowl	other	No	#NULL!	#NULL!	#NULL!	#NULL!	no	Yes
41-55 ys	abbaia	North	Yes, both of dogs and cats	2-5 dogs	1 cat	#NULL!	6 m-2 ys	male	Yes	Before 3 ys	1-8 ys	6 ms- 2 ys	Unknown	playful, sociable	playful, sociable	By me	No	#NULL!	No	#NULL!	#NULL!	#NULL!	#NULL!	#NULL!	si	si	no	no	no	no	no	No	No	No	Yes	No	No	No	#NULL!	ignores	near bowl	moves away	Yes	Yes	No	Yes	Yes	no	No
18-25 ys	abbaia	Center	No	2-5 dogs	>5 cats	#NULL!	>8 ys	male	No	#NULL!	4 ms-1 y	< 6 ms	Unknown	playful, sociable	disinterested	By me	No	#NULL!	Yes	#NULL!	#NULL!	#NULL!	#NULL!	#NULL!	no	no	si	no	no	no	no	No	No	No	Yes	No	No	No	#NULL!	hisses	near bowl	moves away	No	#NULL!	#NULL!	#NULL!	#NULL!	yes	No
26-40 ys	abbaia	Center	Yes, of dogs	>5 dogs	2-5 cats	3	>8 ys	Female	No	#NULL!	1-3 ms	> 2 ys	Until 3 ms	playful, sociable	playful, sociable	By me	No	#NULL!	No	#NULL!	#NULL!	#NULL!	#NULL!	#NULL!	si	si	no	no	no	no	no	No	No	No	Yes	No	No	No	#NULL!	get close	Far bowl	moves away	Yes	No	Yes	No	No	no	No
26-40 ys	abbaia	North	Yes, both of dogs and cats	2-5 dogs	2-5 cats	3	2-8 ys	Female	No	#NULL!	1-3 ms	> 2 ys	Until 1 month	disinterested	fearful	By me	No	#NULL!	No	#NULL!	#NULL!	#NULL!	#NULL!	#NULL!	no	si	no	no	no	no	no	No	No	Yes	Yes	No	No	No	#NULL!	hisses	Far bowl	moves away	Yes	Yes	No	Yes	Yes	no	No
18-25 ys	attacca	South	Yes, both of dogs and cats	2-5 dogs	>5 cats	#NULL!	6 m-2 ys	Female	No	#NULL!	1-3 ms	< 6 ms	< 1 wk	disinterested	playful, sociable	By me	No	#NULL!	Yes	#NULL!	#NULL!	#NULL!	#NULL!	Known	no	si	no	no	no	no	no	No	No	No	Yes	No	No	Yes	#NULL!	ignores	near bowl	waiting	Yes	Yes	Yes	No	Yes	no	No
18-25 ys	attacca	Center	Yes, both of dogs and cats	2-5 dogs	>5 cats	2	>8 ys	Female	No	#NULL!	4 ms-1 y	6 ms- 2 ys	Until 1 month	playful, sociable	disinterested	By me	Yes	Strange predatory	Yes	#NULL!	#NULL!	#NULL!	#NULL!	#NULL!	no	no	si	no	no	no	no	No	No	Yes	No	No	No	Yes	#NULL!	get close	Dog ground cat top	drive out	Yes	No	No	Yes	No	no	Yes
41-55 ys	ringhia	Center	Yes, of cats	2-5 dogs	>5 cats	#NULL!	2-8 ys	Female	Yes	Before 3 ys	1-3 ms	< 6 ms	Until 3 ms	playful, sociable	fearful	By trainer	No	#NULL!	No	#NULL!	#NULL!	#NULL!	#NULL!	#NULL!	si	si	no	no	no	no	no	No	No	No	No	Yes	No	No	#NULL!	ignores	Same bowl	waiting	Yes	Yes	Yes	No	Yes	no	Yes
18-25 ys	scodinzola	Center	Yes, both of dogs and cats	#NULL!	#NULL!	1	2-8 ys	male	Yes	After 3 ys	1-8 ys	> 2 ys	Unknown	playful, sociable	aggressive	By me	No	#NULL!	No	#NULL!	#NULL!	#NULL!	#NULL!	#NULL!	no	no	si	no	no	no	no	No	No	Yes	No	No	No	No	#NULL!	hisses	Dog ground cat top	moves away	Yes	No	No	Yes	Yes	no	Yes
26-40 ys	attacca	North	Yes, both of dogs and cats	2-5 dogs	2-5 cats	2	2-8 ys	#NULL!	No	#NULL!	4 ms-1 y	6 ms- 2 ys	Until 1 month	playful, sociable	fearful	By me	No	#NULL!	No	#NULL!	#NULL!	#NULL!	#NULL!	#NULL!	si	si	no	no	no	no	no	No	No	No	No	No	No	Yes	#NULL!	hisses	Same bowl	waiting	Yes	No	Yes	Yes	No	no	No
26-40 ys	abbaia	Center	Yes, of cats	1 dog	2-5 cats	#NULL!	2-8 ys	Female	No	#NULL!	1-3 ms	< 6 ms	Until 3 ms	playful, sociable	playful, sociable	None	No	#NULL!	Yes	#NULL!	#NULL!	#NULL!	#NULL!	#NULL!	si	si	no	no	no	no	no	No	No	No	Yes	No	No	No	#NULL!	move away	Same bowl	moves away	Yes	No	No	Yes	Yes	no	No
41-55 ys	ringhia	North	No	2-5 dogs	2-5 cats	#NULL!	2-8 ys	Female	No	#NULL!	1-3 ms	6 ms- 2 ys	Until 1 month	playful, sociable	aggressive	By me	No	#NULL!	No	#NULL!	#NULL!	#NULL!	#NULL!	#NULL!	no	si	si	no	no	no	no	No	No	No	No	Yes	No	No	#NULL!	move away	Other	moves away	Yes	Yes	No	Yes	Yes	no	Yes
18-25 ys	attacca	Center	Yes, of dogs	1 dog	1 cat	#NULL!	2-8 ys	Female	Yes	Before 3 ys	1-8 ys	6 ms- 2 ys	Unknown	playful, sociable	other	By me and trainer	No	#NULL!	Yes	#NULL!	#NULL!	No	Yes	#NULL!	no	no	si	no	no	no	no	No	No	Yes	No	No	No	Yes	#NULL!	hisses	near bowl	moves away	No	#NULL!	#NULL!	#NULL!	#NULL!	no	Yes
26-40 ys	#NULL!	Center	Yes, of cats	2-5 dogs	2-5 cats	4	2-8 ys	Female	Yes	After 3 ys	1-8 ys	> 2 ys	Unknown	playful, sociable	playful, sociable	By me	No	#NULL!	Yes	#NULL!	No	Yes	No	Strange	si	si	si	no	no	no	no	No	No	No	No	No	No	No	#NULL!	get close	Far bowl	eat together	Yes	Yes	Yes	Yes	Yes	no	No
41-55 ys	scodinzola	Center	No	1 dog	2-5 cats	#NULL!	6 m-2 ys	Female	Yes	Before 3 ys	4 ms-1 y	< 6 ms	Until 3 ms	playful, sociable	playful, sociable	By trainer	No	#NULL!	No	#NULL!	#NULL!	#NULL!	#NULL!	#NULL!	no	no	si	no	no	no	no	No	No	Yes	No	No	No	No	#NULL!	osserva	Dog ground cat top	moves away	No	#NULL!	#NULL!	#NULL!	#NULL!	no	No
18-25 ys	attacca	South	No	2-5 dogs	2-5 cats	4	2-8 ys	Female	Yes	Before 3 ys	1-3 ms	< 6 ms	Until 1 month	playful, sociable	playful, sociable	By me	Yes	Defensive	Yes	#NULL!	Yes	Yes	#NULL!	Strange	si	si	si	no	no	no	no	No	No	No	Yes	No	No	Yes	#NULL!	get close	Far bowl	eat together	Yes	Yes	Yes	No	Yes	no	No
26-40 ys	0	South	Yes, of cats	#NULL!	#NULL!	2	2-8 ys	male	No	#NULL!	1-3 ms	< 6 ms	Until 3 ms	playful, sociable	other	By me	No	#NULL!	Yes	#NULL!	#NULL!	#NULL!	#NULL!	#NULL!	si	si	no	no	no	no	no	No	No	No	No	No	No	No	#NULL!	attacks	Far bowl	drive out	Yes	No	No	No	Yes	no	Yes
18-25 ys	attacca	Center	No	#NULL!	1 cat	#NULL!	2-8 ys	male	No	#NULL!	1-3 ms	< 6 ms	Until 3 ms	playful, sociable	playful, sociable	None	No	#NULL!	No	#NULL!	#NULL!	#NULL!	#NULL!	#NULL!	no	no	si	no	no	no	no	No	No	No	No	No	No	Yes	#NULL!	move away	Far bowl	drive out	No	#NULL!	#NULL!	#NULL!	#NULL!	yes	No
18-25 ys	scodinzola	Center	No	#NULL!	1 cat	1	>8 ys	Female	No	#NULL!	4 ms-1 y	> 2 ys	Until 3 ms	disinterested	disinterested	By me	No	#NULL!	No	#NULL!	#NULL!	#NULL!	#NULL!	#NULL!	no	no	si	no	no	no	no	No	No	Yes	No	No	No	No	#NULL!	hisses	Dog ground cat top	waiting	No	#NULL!	#NULL!	#NULL!	#NULL!	yes	No
18-25 ys	scodinzola	Center	Yes, of dogs	1 dog	1 cat	4	6 m-2 ys	male	No	#NULL!	1-3 ms	< 6 ms	Until 1 month	playful, sociable	playful, sociable	By me	No	#NULL!	Yes	#NULL!	#NULL!	No	Yes	Strange	no	si	no	no	no	no	no	No	No	Yes	No	No	No	No	#NULL!	get close	Far bowl	drive out	Yes	Yes	No	No	Yes	no	Yes
41-55 ys	abbaia	Center	Yes, both of dogs and cats	#NULL!	#NULL!	3	6 m-2 ys	Female	Yes	Before first heat	1-3 ms	< 6 ms	Until 1 month	fearful	fearful	By me	Yes	Predatory	No	#NULL!	#NULL!	#NULL!	#NULL!	#NULL!	si	si	no	no	no	no	no	No	No	No	Yes	No	No	No	#NULL!	get close	near bowl	moves away	Yes	Yes	Yes	No	Yes	no	No
41-55 ys	ringhia	Center	Yes, of dogs	1 dog	1 cat	4	>8 ys	Female	Yes	Before 3 ys	1-3 ms	< 6 ms	Until 3 ms	playful, sociable	fearful	By me	No	#NULL!	Yes	#NULL!	No	Yes	No	Strange	si	si	no	no	no	no	no	No	No	Yes	No	Yes	No	No	#NULL!	get close	Dog ground cat top	waiting	Yes	Yes	No	No	No	no	Yes
26-40 ys	attacca	South	Yes, both of dogs and cats	2-5 dogs	>5 cats	1	>8 ys	Female	Yes	After 3 ys	1-8 ys	> 2 ys	Unknown	playful, sociable	other	By me	No	#NULL!	No	#NULL!	#NULL!	#NULL!	#NULL!	#NULL!	no	no	si	no	no	no	no	No	No	No	No	No	No	Yes	#NULL!	get close	Dog ground cat top	moves away	No	#NULL!	#NULL!	#NULL!	#NULL!	no	No
41-55 ys	scodinzola	Center	Yes, both of dogs and cats	2-5 dogs	2-5 cats	#NULL!	6 m-2 ys	male	No	#NULL!	4 ms-1 y	< 6 ms	Until 3 ms	playful, sociable	playful, sociable	None	No	#NULL!	No	#NULL!	#NULL!	#NULL!	#NULL!	#NULL!	si	no	no	no	no	no	no	No	No	Yes	No	No	No	No	#NULL!	ignores	Other	waiting	Yes	Yes	No	No	No	yes	No
18-25 ys	attacca	Center	Yes, both of dogs and cats	1 dog	1 cat	4	2-8 ys	Female	Yes	Before 3 ys	1-3 ms	> 2 ys	Until 1 month	playful, sociable	playful, sociable	By me	Yes	Generic	No	#NULL!	#NULL!	#NULL!	#NULL!	#NULL!	si	si	no	no	no	no	no	No	No	No	No	Yes	No	Yes	#NULL!	osserva	Other	other	Yes	Yes	Yes	No	Yes	no	No
56-70	0	Center	Yes, both of dogs and cats	2-5 dogs	>5 cats	3	>8 ys	Female	Yes	Before 3 ys	1-3 ms	< 6 ms	Unknown	playful, sociable	playful, sociable	By me	No	#NULL!	No	#NULL!	#NULL!	#NULL!	#NULL!	#NULL!	#NULL!	#NULL!	#NULL!	#NULL!	#NULL!	#NULL!	#NULL!	No	No	No	No	No	No	No	#NULL!	ignores	Dog ground cat top	eat separate	No	#NULL!	#NULL!	#NULL!	#NULL!	yes	No
41-55 ys	ringhia	South	No	1 dog	1 cat	3	2-8 ys	Female	Yes	Before 3 ys	1-3 ms	> 2 ys	< 1 wk	playful, sociable	playful, sociable	By me	No	#NULL!	No	#NULL!	#NULL!	#NULL!	#NULL!	#NULL!	si	si	no	no	no	no	no	No	No	No	No	Yes	No	No	#NULL!	ignores	near bowl	moves away	Yes	No	No	No	Yes	no	No
26-40 ys	ringhia	Center	Yes, both of dogs and cats	1 dog	2-5 cats	#NULL!	6 m-2 ys	Female	Yes	Before first heat	1-3 ms	< 6 ms	Until 3 ms	playful, sociable	playful, sociable	By me	No	#NULL!	No	#NULL!	#NULL!	#NULL!	#NULL!	#NULL!	si	si	no	no	no	no	no	No	No	No	Yes	Yes	No	No	#NULL!	move away	near bowl	moves away	No	#NULL!	#NULL!	#NULL!	#NULL!	no	Yes
26-40 ys	abbaia	North	No	1 dog	1 cat	#NULL!	2-8 ys	male	No	#NULL!	1-3 ms	> 2 ys	Until 3 ms	playful, sociable	playful, sociable	By me	No	#NULL!	No	#NULL!	#NULL!	#NULL!	#NULL!	#NULL!	no	si	no	no	no	no	no	No	No	No	Yes	No	No	No	#NULL!	hisses	Dog ground cat top	moves away	Yes	No	No	No	Yes	no	No
26-40 ys	attacca	Center	Yes, both of dogs and cats	2-5 dogs	2-5 cats	2	2-8 ys	male	No	#NULL!	1-3 ms	< 6 ms	Until 3 ms	playful, sociable	#NULL!	By me	No	#NULL!	No	#NULL!	#NULL!	#NULL!	#NULL!	#NULL!	no	si	no	no	no	no	no	No	No	No	No	No	No	Yes	#NULL!	ignores	Dog ground cat top	waiting	No	#NULL!	#NULL!	#NULL!	#NULL!	no	Yes
56-70	attacca	South	Yes, both of dogs and cats	#NULL!	#NULL!	4	>8 ys	Female	No	#NULL!	1-8 ys	> 2 ys	Unknown	disinterested	fearful	None	Yes	Strange predatory	Yes	#NULL!	No	No	#NULL!	#NULL!	no	no	si	no	no	no	no	No	No	No	No	No	No	Yes	#NULL!	hisses	Dog ground cat top	waiting	No	#NULL!	#NULL!	#NULL!	#NULL!	no	No
26-40 ys	abbaia	Center	Yes, both of dogs and cats	#NULL!	#NULL!	2	6 m-2 ys	Female	Yes	Before 3 ys	4 ms-1 y	< 6 ms	Until 3 ms	playful, sociable	playful, sociable	By me and trainer	No	#NULL!	No	#NULL!	#NULL!	#NULL!	#NULL!	#NULL!	si	si	no	no	no	no	no	No	No	No	Yes	No	No	No	#NULL!	move away	Dog ground cat top	waiting	Yes	Yes	No	Yes	Yes	no	Yes
41-55 ys	abbaia	#NULL!	Yes, both of dogs and cats	2-5 dogs	2-5 cats	4	>8 ys	Female	Yes	After 3 ys	>8 ys	> 2 ys	Unknown	playful, sociable	playful, sociable	By me	No	#NULL!	No	#NULL!	#NULL!	#NULL!	#NULL!	#NULL!	no	no	si	no	no	no	no	No	No	Yes	Yes	No	No	No	#NULL!	hisses	Far bowl	moves away	Yes	No	No	Yes	No	no	Yes
56-70	scodinzola	Center	Yes, of cats	1 dog	2-5 cats	#NULL!	6 m-2 ys	Female	Yes	Before 3 ys	1-8 ys	> 2 ys	Unknown	disinterested	fearful	None	No	#NULL!	No	#NULL!	#NULL!	#NULL!	#NULL!	#NULL!	no	no	si	no	no	no	no	No	No	Yes	No	No	No	No	#NULL!	move away	Far bowl	moves away	No	#NULL!	#NULL!	#NULL!	#NULL!	yes	No
26-40 ys	abbaia	Center	Yes, both of dogs and cats	1 dog	2-5 cats	4	6 m-2 ys	male	Yes	Before first heat	4 ms-1 y	< 6 ms	Until 1 month	playful, sociable	fearful	By me and trainer	No	#NULL!	No	#NULL!	#NULL!	#NULL!	#NULL!	#NULL!	si	si	no	no	no	no	no	No	No	No	Yes	No	No	No	#NULL!	ignores	Far bowl	waiting	Yes	No	No	Yes	No	no	No
26-40 ys	attacca	Center	Yes, of cats	>5 dogs	>5 cats	3	2-8 ys	male	No	#NULL!	1-3 ms	< 6 ms	< 1 wk	playful, sociable	aggressive	By me	No	#NULL!	Yes	#NULL!	#NULL!	Yes	#NULL!	#NULL!	no	no	si	no	no	no	no	No	No	No	No	No	No	Yes	#NULL!	move away	near bowl	moves away	No	#NULL!	#NULL!	#NULL!	#NULL!	no	Yes
41-55 ys	attacca	North	Yes, both of dogs and cats	2-5 dogs	>5 cats	#NULL!	2-8 ys	male	Yes	Before 3 ys	1-3 ms	< 6 ms	Until 3 ms	disinterested	aggressive	By me and trainer	No	#NULL!	No	#NULL!	#NULL!	#NULL!	#NULL!	#NULL!	si	si	no	no	no	no	no	No	No	No	No	No	No	Yes	#NULL!	move away	near bowl	moves away	Yes	No	No	Yes	No	yes	No
41-55 ys	abbaia	North	#NULL!	1 dog	2-5 cats	4	>8 ys	Female	Yes	Before 3 ys	1-8 ys	> 2 ys	Unknown	other	playful, sociable	By me	No	#NULL!	No	#NULL!	#NULL!	#NULL!	#NULL!	#NULL!	no	no	si	si	no	no	no	No	No	Yes	Yes	No	No	No	#NULL!	move away	Dog ground cat top	moves away	No	#NULL!	#NULL!	#NULL!	#NULL!	yes	No
18-25 ys	scodinzola	Center	No	2-5 dogs	>5 cats	#NULL!	2-8 ys	male	Yes	Before 3 ys	1-3 ms	< 6 ms	Until 3 ms	playful, sociable	disinterested	By me	No	#NULL!	No	#NULL!	#NULL!	#NULL!	#NULL!	#NULL!	no	no	si	no	no	no	no	No	No	Yes	No	No	No	No	#NULL!	attacks	Dog ground cat top	waiting	Yes	No	No	No	Yes	no	No
18-25 ys	abbaia	North	Yes, both of dogs and cats	2-5 dogs	2-5 cats	#NULL!	2-8 ys	male	Yes	Before 3 ys	4 ms-1 y	6 ms- 2 ys	Until 1 month	playful, sociable	fearful	By me and trainer	No	#NULL!	No	#NULL!	#NULL!	#NULL!	#NULL!	#NULL!	si	si	no	no	no	no	no	No	No	Yes	Yes	No	No	No	#NULL!	hisses	Dog ground cat top	moves away	Yes	Yes	No	Yes	Yes	no	No
26-40 ys	0	Center	Yes, both of dogs and cats	1 dog	2-5 cats	3	2-8 ys	male	No	#NULL!	1-3 ms	< 6 ms	Until 3 ms	playful, sociable	playful, sociable	By me	Yes	Protective	Yes	#NULL!	#NULL!	#NULL!	#NULL!	Known	no	si	no	no	no	no	no	No	No	No	No	No	No	No	#NULL!	move away	Other	moves away	Yes	No	No	Yes	Yes	no	No
41-55 ys	scodinzola	#NULL!	Yes, both of dogs and cats	>5 dogs	>5 cats	3	6 m-2 ys	male	No	#NULL!	1-8 ys	> 2 ys	Unknown	playful, sociable	playful, sociable	By me	No	#NULL!	No	#NULL!	#NULL!	#NULL!	#NULL!	#NULL!	si	no	no	no	no	no	no	No	No	Yes	No	No	No	No	#NULL!	ignores	near bowl	moves away	Yes	Yes	No	No	No	no	No
56-70	attacca	North	No	1 dog	1 cat	#NULL!	2-8 ys	Female	Yes	Before first heat	4 ms-1 y	6 ms- 2 ys	Unknown	disinterested	fearful	None	No	#NULL!	No	#NULL!	#NULL!	#NULL!	#NULL!	#NULL!	no	si	si	no	no	no	no	No	No	No	No	No	No	Yes	#NULL!	ignores	Dog ground cat top	waiting	Yes	Yes	No	Yes	Yes	yes	No
26-40 ys	attacca	Center	Yes, both of dogs and cats	2-5 dogs	2-5 cats	4	6 m-2 ys	male	No	#NULL!	1-3 ms	< 6 ms	Until 3 ms	playful, sociable	playful, sociable	By me and trainer	No	#NULL!	No	#NULL!	#NULL!	#NULL!	#NULL!	#NULL!	si	si	no	no	no	no	no	No	No	No	Yes	No	No	Yes	#NULL!	get close	Far bowl	moves away	Yes	Yes	No	No	No	no	No
26-40 ys	abbaia	South	Yes, both of dogs and cats	1 dog	2-5 cats	4	>8 ys	male	No	#NULL!	1-3 ms	> 2 ys	Unknown	playful, sociable	fearful	By me	No	#NULL!	No	#NULL!	#NULL!	#NULL!	#NULL!	#NULL!	si	no	no	no	no	no	no	No	No	No	Yes	No	No	No	#NULL!	move away	near bowl	moves away	No	#NULL!	#NULL!	#NULL!	#NULL!	no	No
18-25 ys	ringhia	South	Yes, both of dogs and cats	#NULL!	#NULL!	2	2-8 ys	Female	Yes	Before 3 ys	1-3 ms	< 6 ms	Until 3 ms	playful, sociable	fearful	By me	Yes	Territorial	No	#NULL!	#NULL!	#NULL!	#NULL!	#NULL!	no	no	si	no	no	no	no	No	No	No	Yes	Yes	No	No	#NULL!	ignores	Dog ground cat top	moves away	No	#NULL!	#NULL!	#NULL!	#NULL!	no	Yes
18-25 ys	scodinzola	South	Yes, both of dogs and cats	2-5 dogs	>5 cats	4	2-8 ys	Female	No	#NULL!	1-3 ms	> 2 ys	Until 1 month	playful, sociable	fearful	By me	No	#NULL!	No	#NULL!	#NULL!	#NULL!	#NULL!	#NULL!	si	si	no	no	no	no	no	No	No	Yes	No	No	No	No	#NULL!	move away	Dog ground cat top	waiting	Yes	Yes	Yes	Yes	Yes	no	No
18-25 ys	scodinzola	Center	Yes, both of dogs and cats	1 dog	1 cat	4	2-8 ys	Female	No	#NULL!	1-3 ms	> 2 ys	Until 1 month	playful, sociable	playful, sociable	By trainer	No	#NULL!	No	#NULL!	#NULL!	#NULL!	#NULL!	#NULL!	si	no	no	no	no	no	no	No	No	Yes	No	No	No	No	#NULL!	move away	Far bowl	drive out	Yes	No	No	Yes	No	no	Yes
41-55 ys	abbaia	North	No	2-5 dogs	2-5 cats	#NULL!	>8 ys	Female	Yes	Before 3 ys	1-3 ms	< 6 ms	Until 1 month	disinterested	disinterested	By me	No	#NULL!	No	#NULL!	#NULL!	#NULL!	#NULL!	#NULL!	si	si	no	no	no	no	no	No	No	No	Yes	No	No	No	#NULL!	get close	Dog ground cat top	moves away	Yes	Yes	Yes	No	Yes	no	No
41-55 ys	insegue	North	Yes, both of dogs and cats	2-5 dogs	>5 cats	1	>8 ys	male	Yes	After 3 ys	1-8 ys	> 2 ys	Unknown	disinterested	aggressive	By me	No	#NULL!	No	#NULL!	#NULL!	#NULL!	#NULL!	#NULL!	si	no	no	no	no	no	no	No	No	No	No	Yes	Yes	No	#NULL!	ignores	Same bowl	waiting	Yes	No	No	Yes	No	no	No
41-55 ys	0	Center	Yes, of dogs	>5 dogs	1 cat	#NULL!	6 m-2 ys	male	No	#NULL!	1-3 ms	< 6 ms	Until 3 ms	other	#NULL!	By me and trainer	No	#NULL!	Yes	#NULL!	#NULL!	#NULL!	#NULL!	Strange	no	si	no	no	no	no	no	No	No	No	No	No	No	No	#NULL!	ignores	Far bowl	waiting	Yes	Yes	No	No	Yes	yes	No
18-25 ys	attacca	Center	Yes, both of dogs and cats	1 dog	>5 cats	3	2-8 ys	male	No	#NULL!	4 ms-1 y	< 6 ms	Unknown	playful, sociable	disinterested	By me	No	#NULL!	No	#NULL!	#NULL!	#NULL!	#NULL!	#NULL!	si	si	no	no	no	no	no	No	No	No	No	No	No	Yes	#NULL!	hisses	near bowl	drive out	Yes	Yes	Yes	Yes	No	no	No
26-40 ys	attacca	Center	Yes, of dogs	2-5 dogs	2-5 cats	#NULL!	6 m-2 ys	male	No	#NULL!	1-3 ms	< 6 ms	Until 3 ms	playful, sociable	playful, sociable	By me	No	#NULL!	Yes	#NULL!	#NULL!	Yes	#NULL!	#NULL!	si	no	no	no	no	no	no	No	No	No	No	No	No	Yes	#NULL!	ignores	Far bowl	moves away	No	#NULL!	#NULL!	#NULL!	#NULL!	no	Yes
18-25 ys	attacca	South	No	#NULL!	#NULL!	1	2-8 ys	Female	No	#NULL!	4 ms-1 y	> 2 ys	Until 3 ms	playful, sociable	playful, sociable	By me	Yes	Territorial	Yes	#NULL!	#NULL!	#NULL!	#NULL!	Strange	no	no	si	si	no	no	no	No	No	No	No	Yes	No	Yes	#NULL!	hisses	Far bowl	moves away	No	#NULL!	#NULL!	#NULL!	#NULL!	yes	No
18-25 ys	ringhia	South	No	2-5 dogs	2-5 cats	1	>8 ys	Female	No	#NULL!	1-3 ms	> 2 ys	Until 3 ms	playful, sociable	aggressive	By me	Yes	Multiple	Yes	#NULL!	No	#NULL!	No	Known	no	no	si	no	no	no	no	No	No	No	No	Yes	No	No	#NULL!	ignores	Far bowl	moves away	No	#NULL!	#NULL!	#NULL!	#NULL!	no	No
26-40 ys	attacca	Center	Yes, both of dogs and cats	2-5 dogs	2-5 cats	4	2-8 ys	Female	Yes	Before 3 ys	4 ms-1 y	6 ms- 2 ys	Unknown	playful, sociable	other	By me	No	#NULL!	No	#NULL!	#NULL!	#NULL!	#NULL!	#NULL!	si	si	no	no	no	no	no	No	No	No	Yes	Yes	No	Yes	#NULL!	ignores	near bowl	moves away	Yes	Yes	Yes	No	Yes	no	Yes
26-40 ys	scodinzola	North	No	1 dog	>5 cats	#NULL!	>8 ys	Female	Yes	Before first heat	1-3 ms	> 2 ys	Until 3 ms	aggressive	aggressive	By me	No	#NULL!	No	#NULL!	#NULL!	#NULL!	#NULL!	#NULL!	no	no	si	no	no	no	no	No	No	Yes	No	No	No	No	#NULL!	move away	near bowl	waiting	No	#NULL!	#NULL!	#NULL!	#NULL!	yes	No
26-40 ys	attacca	South	Yes, both of dogs and cats	2-5 dogs	1 cat	2	6 m-2 ys	Female	No	#NULL!	1-3 ms	< 6 ms	Until 3 ms	playful, sociable	fearful	By me	No	#NULL!	No	#NULL!	#NULL!	#NULL!	#NULL!	#NULL!	si	si	no	no	no	no	no	No	No	No	No	No	No	Yes	#NULL!	get close	Dog ground cat top	waiting	Yes	Yes	Yes	No	Yes	no	No
41-55 ys	abbaia	South	No	1 dog	2-5 cats	#NULL!	2-8 ys	male	No	#NULL!	1-3 ms	< 6 ms	Until 3 ms	disinterested	fearful	By me	No	#NULL!	Yes	#NULL!	#NULL!	#NULL!	#NULL!	Strange	si	si	no	no	no	no	no	No	No	No	Yes	No	No	No	#NULL!	ignores	Far bowl	waiting	Yes	Yes	No	No	Yes	no	Yes
41-55 ys	scodinzola	Center	Yes, both of dogs and cats	1 dog	>5 cats	#NULL!	2-8 ys	Female	Yes	After 3 ys	1-8 ys	> 2 ys	Unknown	disinterested	fearful	Other	No	#NULL!	#NULL!	#NULL!	#NULL!	#NULL!	#NULL!	#NULL!	si	no	no	no	no	no	no	No	No	Yes	No	No	No	No	#NULL!	ignores	Same bowl	waiting	yes-no	#NULL!	#NULL!	#NULL!	#NULL!	no	No
41-55 ys	scodinzola	North	Yes, both of dogs and cats	1 dog	2-5 cats	#NULL!	>8 ys	Female	Yes	Before 3 ys	>8 ys	> 2 ys	Unknown	playful, sociable	playful, sociable	Other	Yes	#NULL!	No	#NULL!	#NULL!	#NULL!	#NULL!	#NULL!	no	no	no	si	no	no	no	No	No	Yes	No	No	No	No	#NULL!	hisses	Dog ground cat top	moves away	No	#NULL!	#NULL!	#NULL!	#NULL!	yes	No
41-55 ys	abbaia	Center	Yes, both of dogs and cats	2-5 dogs	>5 cats	#NULL!	2-8 ys	male	Yes	Before first heat	4 ms-1 y	< 6 ms	Until 1 month	playful, sociable	disinterested	By me	No	#NULL!	No	#NULL!	#NULL!	#NULL!	#NULL!	#NULL!	si	si	no	si	no	no	no	No	No	No	Yes	No	No	No	#NULL!	ignores	Far bowl	eat separate	Yes	Yes	No	No	No	no	No
18-25 ys	attacca	South	Yes, of dogs	#NULL!	#NULL!	4	6 m-2 ys	Female	Yes	Unknown	1-3 ms	6 ms- 2 ys	Unknown	playful, sociable	playful, sociable	By me	No	#NULL!	No	#NULL!	#NULL!	#NULL!	#NULL!	#NULL!	si	si	no	no	no	no	no	No	No	No	No	Yes	Yes	Yes	#NULL!	move away	Far bowl	drive out	Yes	Yes	Yes	Yes	No	no	Yes
41-55 ys	abbaia	Center	No	1 dog	2-5 cats	#NULL!	>8 ys	male	No	#NULL!	1-3 ms	< 6 ms	Until 3 ms	playful, sociable	disinterested	By me and trainer	Yes	Strange predatory	No	#NULL!	#NULL!	#NULL!	#NULL!	#NULL!	si	si	si	no	no	no	no	No	No	Yes	Yes	No	No	No	#NULL!	hisses	Other	moves away	Yes	No	No	No	Yes	no	Yes
41-55 ys	corre	Center	Yes, both of dogs and cats	2-5 dogs	1 cat	#NULL!	>8 ys	Female	No	#NULL!	1-3 ms	< 6 ms	Until 1 month	playful, sociable	aggressive	By me and trainer	No	#NULL!	No	#NULL!	#NULL!	#NULL!	#NULL!	#NULL!	no	no	si	no	no	no	no	Yes	No	No	No	No	No	No	#NULL!	move away	Far bowl	moves away	No	#NULL!	#NULL!	#NULL!	#NULL!	yes	No
26-40 ys	attacca	Center	Yes, both of dogs and cats	2-5 dogs	2-5 cats	4	2-8 ys	Female	Yes	Before 3 ys	4 ms-1 y	6 ms- 2 ys	Unknown	playful, sociable	other	By me	No	#NULL!	No	#NULL!	#NULL!	#NULL!	#NULL!	#NULL!	si	si	no	no	no	no	no	No	No	No	Yes	Yes	No	Yes	#NULL!	ignores	near bowl	moves away	Yes	Yes	Yes	No	Yes	no	Yes
41-55 ys	attacca	South	#NULL!	1 dog	2-5 cats	#NULL!	6 m-2 ys	male	No	#NULL!	1-8 ys	6 ms- 2 ys	Unknown	playful, sociable	disinterested	By me	No	#NULL!	Yes	#NULL!	#NULL!	#NULL!	#NULL!	#NULL!	no	no	no	si	no	no	no	No	No	No	No	No	No	Yes	#NULL!	hisses	Dog ground cat top	waiting	No	No	No	No	Yes	yes	No
26-40 ys	attacca	South	Yes, both of dogs and cats	1 dog	2-5 cats	#NULL!	2-8 ys	Female	No	#NULL!	1-3 ms	< 6 ms	Until 3 ms	playful, sociable	fearful	By me	No	#NULL!	No	#NULL!	#NULL!	#NULL!	#NULL!	#NULL!	no	si	si	no	no	no	no	No	No	No	Yes	No	No	Yes	#NULL!	get close	near bowl	drive out	Yes	Yes	No	No	Yes	no	No
26-40 ys	attacca	Center	Yes, both of dogs and cats	2-5 dogs	2-5 cats	2	2-8 ys	male	No	#NULL!	1-8 ys	6 ms- 2 ys	Unknown	playful, sociable	other	By me	No	#NULL!	No	#NULL!	#NULL!	#NULL!	#NULL!	#NULL!	no	si	no	no	no	no	no	No	No	No	No	No	No	Yes	#NULL!	move away	Dog ground cat top	moves away	Yes	Yes	No	Yes	Yes	no	No
26-40 ys	attacca	North	No	#NULL!	#NULL!	4	2-8 ys	male	Yes	After 3 ys	4 ms-1 y	< 6 ms	Unknown	playful, sociable	playful, sociable	By me and trainer	No	#NULL!	No	#NULL!	#NULL!	#NULL!	#NULL!	#NULL!	no	si	no	no	no	no	no	No	No	No	No	No	No	Yes	#NULL!	move away	Dog ground cat top	moves away	Yes	Yes	No	No	Yes	no	Yes
41-55 ys	attacca	North	Yes, both of dogs and cats	1 dog	1 cat	#NULL!	2-8 ys	Female	No	#NULL!	1-3 ms	> 2 ys	Until 1 month	disinterested	aggressive	By me	No	#NULL!	No	#NULL!	#NULL!	#NULL!	#NULL!	#NULL!	no	no	no	no	no	si	no	No	No	No	No	No	No	Yes	#NULL!	move away	Dog ground cat top	moves away	Yes	No	No	No	Yes	no	Yes
26-40 ys	scodinzola	Center	Yes, of dogs	>5 dogs	2-5 cats	3	6 m-2 ys	Female	No	#NULL!	1-3 ms	< 6 ms	Until 1 month	playful, sociable	fearful	By me	No	#NULL!	No	#NULL!	#NULL!	#NULL!	#NULL!	#NULL!	si	si	no	no	no	no	no	No	No	Yes	No	No	No	No	#NULL!	move away	Same bowl	waiting	Yes	No	Yes	No	Yes	no	Yes
26-40 ys	attacca	South	No	1 dog	2-5 cats	#NULL!	2-8 ys	Female	Yes	Before 3 ys	4 ms-1 y	< 6 ms	Unknown	playful, sociable	disinterested	By me	No	#NULL!	No	#NULL!	#NULL!	#NULL!	#NULL!	#NULL!	si	no	no	no	no	no	no	No	No	No	No	No	No	Yes	#NULL!	move away	near bowl	moves away	No	#NULL!	#NULL!	#NULL!	#NULL!	no	No
26-40 ys	scodinzola	Center	Yes, both of dogs and cats	1 dog	2-5 cats	2	6 m-2 ys	male	No	#NULL!	4 ms-1 y	< 6 ms	Unknown	playful, sociable	playful, sociable	By me	No	#NULL!	No	#NULL!	#NULL!	#NULL!	#NULL!	#NULL!	no	si	no	no	no	no	no	No	No	Yes	No	No	No	No	#NULL!	move away	Dog ground cat top	moves away	Yes	No	Yes	No	No	no	Yes
26-40 ys	abbaia	North	Yes, of dogs	1 dog	2-5 cats	4	2-8 ys	male	Yes	Before 3 ys	4 ms-1 y	< 6 ms	Unknown	playful, sociable	playful, sociable	By me	No	#NULL!	No	#NULL!	#NULL!	#NULL!	#NULL!	#NULL!	no	si	no	no	no	no	no	No	No	No	Yes	No	No	No	#NULL!	hisses	Far bowl	moves away	Yes	No	No	Yes	Yes	no	Yes
26-40 ys	attacca	Center	Yes, both of dogs and cats	1 dog	1 cat	4	6 m-2 ys	Female	Yes	Before 3 ys	1-3 ms	< 6 ms	Unknown	playful, sociable	aggressive	By me	Yes	#NULL!	No	#NULL!	#NULL!	#NULL!	#NULL!	#NULL!	no	si	no	no	no	no	no	Yes	No	No	No	Yes	Yes	Yes	#NULL!	move away	Dog ground cat top	moves away	Yes	Yes	Yes	No	Yes	no	No
26-40 ys	ringhia	South	No	2-5 dogs	2-5 cats	1	2-8 ys	male	Yes	After 3 ys	1-3 ms	< 6 ms	Until 1 month	aggressive	aggressive	None	No	#NULL!	No	#NULL!	#NULL!	#NULL!	#NULL!	#NULL!	no	no	no	si	no	no	no	No	No	No	No	Yes	No	No	#NULL!	ignores	Far bowl	moves away	No	#NULL!	#NULL!	#NULL!	#NULL!	no	No
56-70	scodinzola	Center	Yes, both of dogs and cats	2-5 dogs	>5 cats	#NULL!	2-8 ys	Female	Yes	Before first heat	1-3 ms	< 6 ms	< 1 wk	playful, sociable	playful, sociable	By me	No	#NULL!	No	#NULL!	#NULL!	#NULL!	#NULL!	#NULL!	si	si	no	no	no	no	no	No	No	Yes	No	No	No	No	#NULL!	move away	near bowl	moves away	Yes	Yes	No	Yes	No	no	Yes
18-25 ys	attacca	Center	Yes, both of dogs and cats	1 dog	1 cat	1	6 m-2 ys	Female	Yes	Before first heat	4 ms-1 y	6 ms- 2 ys	Until 1 month	playful, sociable	fearful	By me	No	#NULL!	Yes	#NULL!	#NULL!	#NULL!	#NULL!	Strange	si	si	no	no	no	no	no	No	No	No	Yes	Yes	No	Yes	#NULL!	move away	Dog ground cat top	moves away	Yes	Yes	No	Yes	Yes	no	No
26-40 ys	attacca	#NULL!	Yes, both of dogs and cats	1 dog	1 cat	#NULL!	6 m-2 ys	male	No	#NULL!	1-3 ms	< 6 ms	Until 1 month	playful, sociable	fearful	By me	No	#NULL!	Yes	#NULL!	#NULL!	#NULL!	#NULL!	#NULL!	si	si	no	no	no	no	no	No	No	No	No	Yes	No	Yes	#NULL!	move away	Far bowl	moves away	Yes	Yes	No	No	No	no	No
26-40 ys	0	South	Yes, of dogs	1 dog	1 cat	#NULL!	2-8 ys	male	No	#NULL!	1-3 ms	> 2 ys	Unknown	playful, sociable	fearful	By me	No	#NULL!	No	#NULL!	#NULL!	#NULL!	#NULL!	#NULL!	no	no	si	no	no	no	no	No	No	No	No	No	No	No	#NULL!	move away	Far bowl	waiting	Yes	No	No	Yes	No	no	Yes
26-40 ys	attacca	Center	Yes, both of dogs and cats	2-5 dogs	2-5 cats	#NULL!	2-8 ys	male	Yes	After 3 ys	1-3 ms	< 6 ms	Until 3 ms	playful, sociable	other	By me	No	#NULL!	No	#NULL!	#NULL!	#NULL!	#NULL!	#NULL!	no	no	si	no	no	no	no	No	No	No	No	No	No	Yes	#NULL!	ignores	near bowl	moves away	No	#NULL!	#NULL!	#NULL!	#NULL!	no	Yes
41-55 ys	attacca	North	Yes, both of dogs and cats	2-5 dogs	2-5 cats	#NULL!	>8 ys	male	No	#NULL!	1-3 ms	< 6 ms	Until 3 ms	playful, sociable	other	By me	No	#NULL!	No	#NULL!	#NULL!	#NULL!	#NULL!	#NULL!	no	no	si	no	no	no	no	No	No	No	Yes	Yes	No	Yes	#NULL!	hisses	Dog ground cat top	moves away	No	#NULL!	#NULL!	#NULL!	#NULL!	no	Yes
26-40 ys	corre	North	Yes, both of dogs and cats	2-5 dogs	1 cat	2	6 m-2 ys	Female	Yes	Before first heat	4 ms-1 y	< 6 ms	Until 3 ms	playful, sociable	playful, sociable	By me	No	#NULL!	No	#NULL!	#NULL!	#NULL!	#NULL!	#NULL!	no	si	no	no	no	no	no	Yes	No	No	Yes	Yes	No	No	#NULL!	ignores	Dog ground cat top	drive out	Yes	No	Yes	No	Yes	no	No
41-55 ys	ringhia	North	Yes, both of dogs and cats	2-5 dogs	2-5 cats	#NULL!	2-8 ys	Female	Yes	Before 3 ys	1-3 ms	< 6 ms	Until 1 month	playful, sociable	fearful	#NULL!	No	#NULL!	No	#NULL!	#NULL!	#NULL!	#NULL!	#NULL!	no	si	no	no	no	no	no	No	No	No	Yes	Yes	No	No	#NULL!	get close	Dog ground cat top	moves away	Yes	No	No	No	Yes	yes	No
56-70	scodinzola	Center	Yes, of dogs	#NULL!	>5 cats	#NULL!	>8 ys	male	No	#NULL!	>8 ys	> 2 ys	Until 3 ms	disinterested	fearful	By me and trainer	No	#NULL!	No	#NULL!	#NULL!	#NULL!	#NULL!	#NULL!	no	no	no	si	no	no	no	No	No	Yes	No	No	No	No	#NULL!	move away	Dog ground cat top	moves away	Yes	No	No	Yes	No	yes	No
26-40 ys	abbaia	North	Yes, both of dogs and cats	#NULL!	#NULL!	2	6 m-2 ys	male	Yes	Before first heat	4 ms-1 y	6 ms- 2 ys	Until 3 ms	playful, sociable	aggressive	By me and trainer	No	#NULL!	Yes	#NULL!	#NULL!	#NULL!	#NULL!	#NULL!	no	no	no	si	no	no	no	No	No	Yes	Yes	No	No	No	#NULL!	move away	Dog ground cat top	moves away	No	#NULL!	#NULL!	#NULL!	#NULL!	yes	No
41-55 ys	attacca	Center	Yes, both of dogs and cats	#NULL!	#NULL!	3	2-8 ys	male	Yes	Before 3 ys	1-8 ys	6 ms- 2 ys	Unknown	playful, sociable	playful, sociable	By me	No	Strange predatory	Yes	#NULL!	#NULL!	No	#NULL!	Known	no	no	si	si	no	no	no	No	No	No	No	No	No	Yes	#NULL!	hisses	Other	moves away	No	#NULL!	#NULL!	#NULL!	#NULL!	no	Yes
41-55 ys	attacca	Center	Yes, both of dogs and cats	2-5 dogs	2-5 cats	3	>8 ys	Female	Yes	After 3 ys	4 ms-1 y	< 6 ms	Until 3 ms	playful, sociable	playful, sociable	By me and trainer	No	#NULL!	No	#NULL!	#NULL!	#NULL!	#NULL!	#NULL!	no	no	si	no	no	no	no	No	No	No	No	No	No	Yes	#NULL!	ignores	Other	#NULL!	No	#NULL!	#NULL!	#NULL!	#NULL!	no	Yes
18-25 ys	scodinzola	South	Yes, both of dogs and cats	#NULL!	#NULL!	4	2-8 ys	male	No	#NULL!	4 ms-1 y	6 ms- 2 ys	Unknown	disinterested	disinterested	By me	No	#NULL!	No	#NULL!	#NULL!	#NULL!	#NULL!	#NULL!	si	si	no	no	no	no	no	No	No	Yes	No	No	No	No	#NULL!	move away	Far bowl	drive out	Yes	No	No	Yes	Yes	no	Yes
18-25 ys	ringhia	North	Yes, both of dogs and cats	1 dog	2-5 cats	4	>8 ys	male	No	#NULL!	4 ms-1 y	6 ms- 2 ys	Unknown	playful, sociable	disinterested	By me	No	#NULL!	No	#NULL!	#NULL!	#NULL!	#NULL!	#NULL!	no	si	si	no	no	no	no	No	No	No	Yes	Yes	No	No	#NULL!	osserva	near bowl	moves away	Yes	No	No	Yes	No	no	Yes
26-40 ys	scodinzola	South	Yes, both of dogs and cats	2-5 dogs	1 cat	#NULL!	>8 ys	Female	Yes	After 3 ys	>8 ys	> 2 ys	Until 3 ms	disinterested	playful, sociable	By me	No	#NULL!	No	#NULL!	#NULL!	#NULL!	#NULL!	#NULL!	no	no	si	no	no	no	no	No	No	Yes	No	No	No	No	#NULL!	attacks	near bowl	moves away	Yes	No	No	No	Yes	no	No
26-40 ys	scodinzola	South	Yes, of cats	1 dog	2-5 cats	#NULL!	2-8 ys	Female	Yes	After 3 ys	1-8 ys	> 2 ys	Unknown	playful, sociable	playful, sociable	Other	No	#NULL!	No	#NULL!	#NULL!	#NULL!	#NULL!	#NULL!	no	no	si	no	no	no	no	No	No	Yes	No	No	No	No	#NULL!	ignores	Far bowl	eat separate	No	#NULL!	#NULL!	#NULL!	#NULL!	no	Yes
26-40 ys	abbaia	North	Yes, both of dogs and cats	>5 dogs	>5 cats	3	2-8 ys	Female	Yes	After 3 ys	1-3 ms	< 6 ms	Unknown	playful, sociable	playful, sociable	By me and trainer	No	#NULL!	No	#NULL!	#NULL!	#NULL!	#NULL!	#NULL!	si	si	si	no	no	no	no	No	No	No	Yes	No	No	No	#NULL!	get close	near bowl	waiting	Yes	Yes	Yes	Yes	Yes	no	No
18-25 ys	attacca	Center	Yes, of dogs	2-5 dogs	1 cat	4	6 m-2 ys	Female	No	#NULL!	1-3 ms	< 6 ms	Until 3 ms	playful, sociable	playful, sociable	By me	No	Strange predatory	Yes	#NULL!	#NULL!	No	Yes	#NULL!	si	si	no	no	no	no	no	No	No	No	Yes	No	No	Yes	#NULL!	i don't know	Other	#NULL!	Yes	Yes	No	Yes	No	no	Yes
18-25 ys	attacca	Center	Yes, of dogs	2-5 dogs	1 cat	4	6 m-2 ys	Female	No	#NULL!	1-3 ms	< 6 ms	Until 3 ms	playful, sociable	playful, sociable	By me	No	Strange predatory	Yes	#NULL!	#NULL!	No	Yes	#NULL!	si	si	no	no	no	no	no	No	No	No	Yes	No	No	Yes	#NULL!	i don't know	Other	#NULL!	Yes	Yes	No	Yes	No	no	Yes
26-40 ys	attacca	North	Yes, both of dogs and cats	#NULL!	#NULL!	1	2-8 ys	Female	No	#NULL!	1-3 ms	< 6 ms	Until 3 ms	playful, sociable	disinterested	By me and trainer	No	#NULL!	No	#NULL!	#NULL!	#NULL!	#NULL!	#NULL!	si	no	no	no	no	no	no	No	No	No	No	No	No	Yes	#NULL!	get close	Far bowl	waiting	Yes	Yes	Yes	Yes	No	no	Yes
56-70	attacca	North	Yes, of cats	1 dog	1 cat	#NULL!	2-8 ys	Female	Yes	Before first heat	1-3 ms	< 6 ms	Until 3 ms	playful, sociable	fearful	By me and trainer	No	#NULL!	No	#NULL!	#NULL!	#NULL!	#NULL!	#NULL!	si	no	no	no	no	no	no	No	No	No	No	No	No	Yes	#NULL!	get close	Dog ground cat top	moves away	No	#NULL!	#NULL!	#NULL!	#NULL!	no	Yes
18-25 ys	scodinzola	South	Yes, both of dogs and cats	2-5 dogs	>5 cats	#NULL!	>8 ys	male	No	#NULL!	1-3 ms	< 6 ms	Until 3 ms	aggressive	aggressive	By me	Yes	Multiple	No	#NULL!	#NULL!	#NULL!	#NULL!	#NULL!	no	no	no	si	no	no	no	No	No	Yes	No	No	No	No	#NULL!	ignores	Far bowl	moves away	No	#NULL!	#NULL!	#NULL!	#NULL!	yes	No
26-40 ys	scodinzola	North	Yes, both of dogs and cats	1 dog	1 cat	4	>8 ys	Female	Yes	After 3 ys	1-3 ms	6 ms- 2 ys	Until 3 ms	playful, sociable	fearful	By me	Yes	Generic	No	#NULL!	#NULL!	#NULL!	#NULL!	#NULL!	no	no	si	no	no	no	no	No	No	Yes	No	No	No	No	#NULL!	move away	Dog ground cat top	drive out	No	No	No	Yes	No	no	Yes
26-40 ys	scodinzola	Center	Yes, both of dogs and cats	2-5 dogs	#NULL!	#NULL!	6 m-2 ys	Female	Yes	Before first heat	1-3 ms	< 6 ms	Until 3 ms	playful, sociable	playful, sociable	By me	Yes	Dominance	Yes	#NULL!	#NULL!	#NULL!	#NULL!	Known	si	no	no	no	no	no	no	No	No	Yes	No	No	No	No	#NULL!	ignores	near bowl	waiting	Yes	No	No	No	Yes	no	No
41-55 ys	scodinzola	Center	Yes, both of dogs and cats	1 dog	2-5 cats	4	>8 ys	male	No	#NULL!	>8 ys	> 2 ys	Unknown	disinterested	disinterested	#NULL!	No	#NULL!	No	#NULL!	#NULL!	#NULL!	#NULL!	#NULL!	no	no	si	no	no	no	no	No	No	Yes	No	No	No	No	#NULL!	move away	near bowl	drive out	No	#NULL!	#NULL!	#NULL!	#NULL!	no	Yes
41-55 ys	scodinzola	North	Yes, both of dogs and cats	2-5 dogs	2-5 cats	#NULL!	2-8 ys	male	Yes	Before 3 ys	4 ms-1 y	6 ms- 2 ys	Unknown	playful, sociable	disinterested	By me	No	#NULL!	No	#NULL!	#NULL!	#NULL!	#NULL!	#NULL!	si	si	no	no	no	no	no	No	No	Yes	No	No	No	No	#NULL!	ignores	Dog ground cat top	moves away	Yes	Yes	No	No	Yes	no	No
26-40 ys	abbaia	Center	Yes, both of dogs and cats	2-5 dogs	1 cat	4	2-8 ys	Female	Yes	After 3 ys	1-3 ms	< 6 ms	Until 3 ms	playful, sociable	disinterested	By me and trainer	No	#NULL!	No	#NULL!	#NULL!	#NULL!	#NULL!	#NULL!	no	no	no	si	no	no	no	No	No	No	Yes	No	No	No	#NULL!	move away	Far bowl	moves away	No	#NULL!	#NULL!	#NULL!	#NULL!	no	Yes
41-55 ys	attacca	North	Yes, of cats	2-5 dogs	1 cat	#NULL!	>8 ys	Female	Yes	After 3 ys	1-3 ms	< 6 ms	Until 1 month	playful, sociable	playful, sociable	By me and trainer	No	#NULL!	Yes	#NULL!	No	#NULL!	No	Known	#NULL!	#NULL!	#NULL!	#NULL!	#NULL!	#NULL!	#NULL!	No	No	No	No	No	No	Yes	#NULL!	move away	#NULL!	#NULL!	#NULL!	#NULL!	#NULL!	#NULL!	#NULL!	#NULL!	#NULL!
41-55 ys	attacca	North	Yes, both of dogs and cats	2-5 dogs	2-5 cats	1	2-8 ys	Female	Yes	Before 3 ys	1-3 ms	< 6 ms	Until 1 month	playful, sociable	playful, sociable	By me and trainer	No	#NULL!	No	#NULL!	#NULL!	#NULL!	#NULL!	#NULL!	no	si	no	no	no	no	no	No	No	No	Yes	No	No	Yes	#NULL!	move away	Dog ground cat top	moves away	No	#NULL!	#NULL!	#NULL!	#NULL!	no	No
26-40 ys	ringhia	North	Yes, of dogs	1 dog	2-5 cats	#NULL!	2-8 ys	Female	Yes	Before 3 ys	1-3 ms	< 6 ms	Until 3 ms	playful, sociable	playful, sociable	By me	No	#NULL!	No	#NULL!	#NULL!	#NULL!	#NULL!	#NULL!	si	no	no	no	no	no	no	No	No	No	Yes	Yes	No	No	#NULL!	move away	Dog ground cat top	moves away	No	#NULL!	#NULL!	#NULL!	#NULL!	no	Yes
41-55 ys	scodinzola	North	Yes, both of dogs and cats	2-5 dogs	#NULL!	#NULL!	2-8 ys	Female	No	#NULL!	4 ms-1 y	6 ms- 2 ys	Until 3 ms	playful, sociable	disinterested	By me and trainer	No	#NULL!	No	#NULL!	#NULL!	#NULL!	#NULL!	#NULL!	no	si	si	no	no	no	no	No	No	Yes	No	No	No	No	#NULL!	move away	Dog ground cat top	moves away	Yes	Yes	No	No	No	yes	No
41-55 ys	attacca	Center	Yes, both of dogs and cats	2-5 dogs	2-5 cats	3	2-8 ys	male	No	#NULL!	1-3 ms	6 ms- 2 ys	Until 1 month	playful, sociable	aggressive	By me	Yes	Strange predatory	Yes	#NULL!	#NULL!	#NULL!	#NULL!	Strange	no	si	no	no	no	no	no	No	No	No	No	No	No	Yes	#NULL!	move away	Far bowl	moves away	Yes	Yes	No	No	No	no	No
26-40 ys	ringhia	South	Yes, both of dogs and cats	1 dog	1 cat	4	6 m-2 ys	male	No	#NULL!	1-3 ms	< 6 ms	Until 3 ms	playful, sociable	playful, sociable	By me and trainer	No	#NULL!	Yes	#NULL!	#NULL!	#NULL!	#NULL!	Known	no	si	si	si	no	no	no	No	No	No	No	Yes	No	No	#NULL!	get close	Far bowl	waiting	Yes	Yes	No	Yes	Yes	no	Yes
41-55 ys	scodinzola	North	Yes, both of dogs and cats	1 dog	>5 cats	#NULL!	>8 ys	Female	Yes	After 3 ys	>8 ys	> 2 ys	Unknown	aggressive	disinterested	Other	No	#NULL!	No	#NULL!	#NULL!	#NULL!	#NULL!	#NULL!	no	no	si	si	no	no	no	No	No	Yes	No	No	No	No	#NULL!	get close	Far bowl	moves away	No	#NULL!	#NULL!	#NULL!	#NULL!	yes	No
26-40 ys	abbaia	Center	Yes, both of dogs and cats	1 dog	2-5 cats	4	2-8 ys	Female	Yes	Unknown	1-8 ys	> 2 ys	Unknown	playful, sociable	playful, sociable	None	No	#NULL!	Yes	#NULL!	#NULL!	No	Yes	Known	si	no	no	no	no	no	no	No	No	No	Yes	No	No	No	#NULL!	hisses	Dog ground cat top	moves away	No	#NULL!	#NULL!	#NULL!	#NULL!	no	No
41-55 ys	attacca	North	Yes, both of dogs and cats	1 dog	2-5 cats	4	6 m-2 ys	male	Yes	Before 3 ys	#NULL!	< 6 ms	Until 1 month	playful, sociable	playful, sociable	By me	No	#NULL!	Yes	#NULL!	#NULL!	Yes	Yes	Strange	si	no	no	no	no	no	no	No	No	No	No	No	No	Yes	#NULL!	ignores	Dog ground cat top	moves away	No	#NULL!	#NULL!	#NULL!	#NULL!	yes	No
41-55 ys	abbaia	South	Yes, both of dogs and cats	2-5 dogs	2-5 cats	1	2-8 ys	Female	Yes	Before 3 ys	1-8 ys	> 2 ys	Unknown	playful, sociable	fearful	By me	No	#NULL!	No	#NULL!	#NULL!	#NULL!	#NULL!	#NULL!	si	si	no	no	no	no	no	No	No	No	Yes	No	No	No	#NULL!	move away	Dog ground cat top	moves away	Yes	No	Yes	No	Yes	no	No
26-40 ys	abbaia	North	Yes, both of dogs and cats	2-5 dogs	2-5 cats	4	>8 ys	Female	Yes	After 3 ys	1-3 ms	< 6 ms	Until 3 ms	playful, sociable	playful, sociable	By me	No	#NULL!	No	#NULL!	#NULL!	#NULL!	#NULL!	#NULL!	si	si	no	no	no	no	no	No	No	No	Yes	No	No	No	#NULL!	ignores	Dog ground cat top	moves away	Yes	No	No	Yes	Yes	no	Yes
18-25 ys	abbaia	North	Yes, both of dogs and cats	2-5 dogs	2-5 cats	4	>8 ys	Female	Yes	After 3 ys	1-3 ms	< 6 ms	Unknown	disinterested	disinterested	By me	No	#NULL!	No	#NULL!	#NULL!	#NULL!	#NULL!	#NULL!	si	si	no	no	no	no	no	No	No	No	Yes	No	No	No	#NULL!	move away	Far bowl	drive out	Yes	Yes	No	No	No	no	No
26-40 ys	scodinzola	Center	Yes, both of dogs and cats	1 dog	1 cat	4	2-8 ys	male	No	#NULL!	1-3 ms	> 2 ys	Until 3 ms	playful, sociable	fearful	By me	No	#NULL!	No	#NULL!	#NULL!	#NULL!	#NULL!	#NULL!	si	si	no	no	no	no	no	No	No	Yes	No	No	No	No	#NULL!	hisses	Far bowl	moves away	Yes	Yes	No	Yes	Yes	no	No
41-55 ys	attacca	North	Yes, both of dogs and cats	>5 dogs	2-5 cats	#NULL!	2-8 ys	Female	No	#NULL!	1-3 ms	< 6 ms	Until 3 ms	playful, sociable	disinterested	By me	No	#NULL!	No	#NULL!	#NULL!	#NULL!	#NULL!	#NULL!	si	si	no	no	no	no	no	No	No	No	No	No	No	Yes	#NULL!	get close	Same bowl	waiting	Yes	Yes	Yes	No	Yes	yes	No
41-55 ys	attacca	Center	Yes, both of dogs and cats	1 dog	1 cat	#NULL!	2-8 ys	Female	Yes	Before 3 ys	4 ms-1 y	< 6 ms	Unknown	playful, sociable	playful, sociable	By me	Yes	Strange predatory	No	#NULL!	#NULL!	#NULL!	#NULL!	#NULL!	si	si	si	no	no	no	no	Yes	No	No	No	Yes	Yes	Yes	#NULL!	osserva	Dog ground cat top	moves away	Yes	Yes	Yes	No	Yes	yes	No
41-55 ys	abbaia	North	Yes, both of dogs and cats	1 dog	2-5 cats	3	6 m-2 ys	Female	Yes	Before first heat	1-3 ms	< 6 ms	Until 1 month	playful, sociable	playful, sociable	By me	No	#NULL!	No	#NULL!	#NULL!	#NULL!	#NULL!	#NULL!	si	no	no	no	no	no	no	No	No	No	Yes	No	No	No	#NULL!	move away	near bowl	waiting	Yes	No	No	Yes	No	no	No
26-40 ys	abbaia	Center	Yes, both of dogs and cats	>5 dogs	>5 cats	4	>8 ys	male	Yes	Before 3 ys	1-3 ms	< 6 ms	Until 3 ms	disinterested	disinterested	By me	Yes	Territorial	No	#NULL!	#NULL!	#NULL!	#NULL!	#NULL!	si	no	no	no	no	no	no	No	No	Yes	Yes	No	No	No	#NULL!	ignores	Far bowl	moves away	No	#NULL!	#NULL!	#NULL!	#NULL!	no	No
41-55 ys	scodinzola	Center	Yes, both of dogs and cats	2-5 dogs	2-5 cats	#NULL!	>8 ys	Female	Yes	Before 3 ys	4 ms-1 y	< 6 ms	Until 1 month	playful, sociable	aggressive	By me	No	#NULL!	No	#NULL!	#NULL!	#NULL!	#NULL!	#NULL!	no	no	no	si	no	no	no	No	No	Yes	No	No	No	No	#NULL!	get close	Dog ground cat top	waiting	No	#NULL!	#NULL!	#NULL!	#NULL!	yes	No
41-55 ys	scodinzola	North	No	2-5 dogs	>5 cats	4	>8 ys	male	Yes	Before first heat	1-3 ms	< 6 ms	Until 3 ms	playful, sociable	fearful	By me	Yes	Predatory	No	#NULL!	#NULL!	#NULL!	#NULL!	#NULL!	no	no	si	no	no	no	no	No	No	Yes	No	No	No	No	#NULL!	move away	Dog ground cat top	moves away	No	#NULL!	#NULL!	#NULL!	#NULL!	yes	No
41-55 ys	scodinzola	North	Yes, of dogs	#NULL!	#NULL!	#NULL!	2-8 ys	male	No	#NULL!	1-3 ms	> 2 ys	Until 3 ms	playful, sociable	#NULL!	By me	No	#NULL!	No	#NULL!	#NULL!	#NULL!	#NULL!	#NULL!	si	si	no	no	no	no	no	No	No	Yes	No	No	No	No	#NULL!	#NULL!	near bowl	moves away	Yes	No	Yes	No	No	no	No
18-25 ys	abbaia	Center	Yes, both of dogs and cats	1 dog	2-5 cats	#NULL!	6 m-2 ys	male	No	#NULL!	1-8 ys	6 ms- 2 ys	Unknown	playful, sociable	playful, sociable	By me	No	#NULL!	No	#NULL!	#NULL!	#NULL!	#NULL!	#NULL!	no	si	no	no	no	no	no	No	No	No	Yes	No	No	No	#NULL!	hisses	Far bowl	moves away	No	#NULL!	#NULL!	#NULL!	#NULL!	yes	No
41-55 ys	ringhia	North	Yes, of dogs	#NULL!	2-5 cats	#NULL!	2-8 ys	Female	Yes	Before 3 ys	4 ms-1 y	> 2 ys	Unknown	playful, sociable	playful, sociable	None	No	#NULL!	No	#NULL!	#NULL!	#NULL!	#NULL!	#NULL!	si	no	no	no	no	no	no	No	No	No	No	Yes	No	No	#NULL!	move away	Dog ground cat top	moves away	Yes	No	No	No	Yes	no	Yes
56-70	scodinzola	Center	Yes, both of dogs and cats	1 dog	2-5 cats	4	>8 ys	Female	Yes	After 3 ys	1-3 ms	> 2 ys	Until 1 month	disinterested	fearful	None	No	#NULL!	No	#NULL!	#NULL!	#NULL!	#NULL!	#NULL!	no	no	si	no	no	no	no	No	No	Yes	No	No	No	No	#NULL!	hisses	Dog ground cat top	moves away	Yes	No	No	Yes	Yes	no	Yes
26-40 ys	abbaia	North	Yes, both of dogs and cats	2-5 dogs	>5 cats	3	6 m-2 ys	male	No	#NULL!	1-3 ms	< 6 ms	Until 3 ms	playful, sociable	aggressive	By me	No	#NULL!	No	#NULL!	#NULL!	#NULL!	#NULL!	#NULL!	si	si	no	no	no	no	no	No	No	No	Yes	No	No	No	#NULL!	hisses	Dog ground cat top	moves away	Yes	Yes	Yes	Yes	Yes	no	No
26-40 ys	abbaia	North	Yes, both of dogs and cats	#NULL!	#NULL!	1	>8 ys	Female	Yes	Before 3 ys	4 ms-1 y	< 6 ms	Until 3 ms	playful, sociable	playful, sociable	By me	No	#NULL!	No	#NULL!	#NULL!	#NULL!	#NULL!	#NULL!	#NULL!	#NULL!	#NULL!	#NULL!	#NULL!	#NULL!	#NULL!	No	No	No	Yes	No	No	No	#NULL!	move away	near bowl	waiting	#NULL!	#NULL!	#NULL!	#NULL!	#NULL!	#NULL!	#NULL!
26-40 ys	abbaia	North	No	#NULL!	1 cat	#NULL!	6 m-2 ys	Female	No	#NULL!	1-3 ms	< 6 ms	Until 3 ms	playful, sociable	playful, sociable	By me	No	#NULL!	No	#NULL!	#NULL!	#NULL!	#NULL!	#NULL!	si	si	no	no	no	no	no	No	No	No	Yes	No	No	No	#NULL!	move away	Far bowl	moves away	Yes	Yes	Yes	Yes	Yes	no	No
26-40 ys	abbaia	North	Yes, both of dogs and cats	1 dog	2-5 cats	#NULL!	>8 ys	Female	Yes	After 3 ys	1-8 ys	> 2 ys	Unknown	playful, sociable	playful, sociable	By me	No	#NULL!	No	#NULL!	#NULL!	#NULL!	#NULL!	#NULL!	si	si	no	no	no	no	no	No	No	No	Yes	No	No	No	#NULL!	get close	Other	moves away	Yes	No	No	Yes	No	no	No
26-40 ys	attacca	North	Yes, of cats	1 dog	>5 cats	#NULL!	2-8 ys	male	Yes	Before 3 ys	4 ms-1 y	6 ms- 2 ys	Unknown	playful, sociable	aggressive	None	No	#NULL!	No	#NULL!	#NULL!	#NULL!	#NULL!	#NULL!	no	si	no	no	no	no	no	No	No	No	No	No	No	Yes	#NULL!	ignores	Dog ground cat top	waiting	Yes	Yes	No	No	No	no	No
26-40 ys	scodinzola	North	Yes, both of dogs and cats	2-5 dogs	2-5 cats	4	>8 ys	male	No	#NULL!	1-3 ms	< 6 ms	Until 3 ms	playful, sociable	playful, sociable	None	No	#NULL!	No	#NULL!	#NULL!	#NULL!	#NULL!	#NULL!	si	si	no	no	no	no	no	No	No	Yes	No	No	No	No	#NULL!	ignores	Dog ground cat top	moves away	Yes	No	No	No	Yes	no	No
26-40 ys	attacca	North	Yes, both of dogs and cats	1 dog	2-5 cats	#NULL!	>8 ys	Female	Yes	Before first heat	1-3 ms	< 6 ms	Until 3 ms	playful, sociable	other	By me	No	#NULL!	No	#NULL!	#NULL!	#NULL!	#NULL!	#NULL!	no	no	no	si	no	no	no	No	No	No	No	No	No	Yes	#NULL!	i don't know	Dog ground cat top	moves away	No	#NULL!	#NULL!	#NULL!	#NULL!	no	No
#NULL!	scodinzola	#NULL!	#NULL!	#NULL!	#NULL!	#NULL!	#NULL!	#NULL!	#NULL!	#NULL!	1-3 ms	< 6 ms	Until 3 ms	playful, sociable	fearful	By me and trainer	No	#NULL!	No	#NULL!	#NULL!	#NULL!	#NULL!	#NULL!	no	si	no	no	no	no	no	No	No	Yes	No	No	No	No	#NULL!	move away	near bowl	moves away	No	#NULL!	#NULL!	#NULL!	#NULL!	no	Yes
18-25 ys	ringhia	#NULL!	No	1 dog	#NULL!	1	>8 ys	Female	Yes	Before 3 ys	4 ms-1 y	6 ms- 2 ys	Unknown	disinterested	aggressive	None	No	#NULL!	No	#NULL!	#NULL!	#NULL!	#NULL!	#NULL!	no	no	si	no	no	no	no	No	No	No	No	Yes	No	No	#NULL!	attacks	Dog ground cat top	moves away	No	#NULL!	#NULL!	#NULL!	#NULL!	yes	No
26-40 ys	scodinzola	North	Yes, both of dogs and cats	2-5 dogs	1 cat	4	>8 ys	Female	Yes	Before 3 ys	1-3 ms	< 6 ms	Unknown	playful, sociable	disinterested	By me	No	#NULL!	No	#NULL!	#NULL!	#NULL!	#NULL!	#NULL!	si	si	no	no	no	no	no	No	No	Yes	No	No	No	No	#NULL!	hisses	Far bowl	waiting	Yes	No	No	Yes	No	no	No
26-40 ys	insegue	North	Yes, both of dogs and cats	1 dog	2-5 cats	4	6 m-2 ys	Female	Yes	Before 3 ys	1-3 ms	< 6 ms	Until 3 ms	playful, sociable	playful, sociable	By me	No	#NULL!	No	#NULL!	#NULL!	#NULL!	#NULL!	#NULL!	si	si	si	no	no	no	no	No	No	No	Yes	No	Yes	No	#NULL!	ignores	Dog ground cat top	waiting	Yes	No	Yes	No	No	no	Yes
26-40 ys	attacca	North	No	1 dog	2-5 cats	4	2-8 ys	Female	Yes	Before 3 ys	1-3 ms	< 6 ms	Until 3 ms	playful, sociable	playful, sociable	By me	No	#NULL!	No	#NULL!	#NULL!	#NULL!	#NULL!	#NULL!	si	si	no	no	no	no	no	No	No	No	No	No	No	Yes	#NULL!	move away	near bowl	waiting	Yes	Yes	No	No	No	no	Yes
26-40 ys	attacca	North	No	1 dog	2-5 cats	4	6 m-2 ys	male	Yes	Unknown	1-3 ms	< 6 ms	Until 3 ms	playful, sociable	playful, sociable	By me	No	#NULL!	No	#NULL!	#NULL!	#NULL!	#NULL!	#NULL!	no	si	no	no	no	no	no	No	No	No	No	No	No	Yes	#NULL!	ignores	near bowl	waiting	No	#NULL!	#NULL!	#NULL!	#NULL!	no	Yes
41-55 ys	ringhia	North	Yes, both of dogs and cats	2-5 dogs	2-5 cats	3	2-8 ys	male	Yes	Before 3 ys	1-3 ms	< 6 ms	Until 3 ms	playful, sociable	fearful	By me	No	#NULL!	Yes	#NULL!	#NULL!	#NULL!	#NULL!	Known	no	si	no	no	no	no	no	No	No	No	No	Yes	No	No	#NULL!	get close	#NULL!	eat separate	Yes	No	Yes	No	No	no	No
56-70	scodinzola	Center	Yes, both of dogs and cats	1 dog	>5 cats	#NULL!	2-8 ys	male	No	#NULL!	4 ms-1 y	6 ms- 2 ys	Unknown	fearful	aggressive	By me	No	#NULL!	Yes	#NULL!	#NULL!	#NULL!	#NULL!	Known	si	si	no	no	no	no	no	No	No	Yes	No	No	No	No	#NULL!	ignores	near bowl	waiting	Yes	Yes	Yes	Yes	No	no	No
41-55 ys	abbaia	North	Yes, both of dogs and cats	#NULL!	2-5 cats	#NULL!	>8 ys	Female	No	#NULL!	1-3 ms	> 2 ys	Until 1 month	disinterested	disinterested	By me	No	#NULL!	No	#NULL!	#NULL!	#NULL!	#NULL!	#NULL!	si	no	no	no	no	no	no	No	No	No	Yes	No	No	No	#NULL!	i don't know	Dog ground cat top	waiting	Yes	No	No	Yes	No	no	No
26-40 ys	abbaia	North	No	2-5 dogs	1 cat	4	2-8 ys	Female	Yes	After 3 ys	4 ms-1 y	< 6 ms	Until 3 ms	playful, sociable	playful, sociable	By me	Yes	Possessive	Yes	#NULL!	#NULL!	#NULL!	#NULL!	Known	no	si	no	no	no	no	no	No	No	No	Yes	No	No	No	#NULL!	hisses	Dog ground cat top	drive out	Yes	Yes	Yes	No	Yes	no	No
41-55 ys	attacca	Center	Yes, both of dogs and cats	1 dog	2-5 cats	#NULL!	6 m-2 ys	Female	Yes	Before 3 ys	1-3 ms	< 6 ms	Until 3 ms	playful, sociable	playful, sociable	By me and trainer	No	#NULL!	Yes	#NULL!	#NULL!	#NULL!	#NULL!	Known	#NULL!	#NULL!	#NULL!	#NULL!	#NULL!	#NULL!	#NULL!	No	No	No	No	Yes	No	Yes	#NULL!	ignores	#NULL!	#NULL!	#NULL!	#NULL!	#NULL!	#NULL!	#NULL!	#NULL!	#NULL!
41-55 ys	scodinzola	North	No	1 dog	1 cat	1	2-8 ys	male	No	#NULL!	4 ms-1 y	< 6 ms	Until 3 ms	playful, sociable	aggressive	By me	No	#NULL!	No	#NULL!	#NULL!	#NULL!	#NULL!	#NULL!	no	si	no	no	no	no	no	No	No	Yes	No	No	No	No	#NULL!	move away	Far bowl	moves away	Yes	Yes	No	No	No	yes	No
18-25 ys	abbaia	Center	Yes, both of dogs and cats	2-5 dogs	2-5 cats	#NULL!	2-8 ys	male	Yes	Before 3 ys	1-3 ms	< 6 ms	Until 1 month	playful, sociable	fearful	By me	No	#NULL!	No	#NULL!	#NULL!	#NULL!	#NULL!	#NULL!	no	si	no	no	no	no	no	No	No	Yes	Yes	No	No	No	#NULL!	move away	Dog ground cat top	waiting	Yes	Yes	Yes	Yes	Yes	no	No
56-70	ringhia	North	No	2-5 dogs	1 cat	#NULL!	>8 ys	male	No	#NULL!	1-3 ms	< 6 ms	Until 3 ms	playful, sociable	playful, sociable	None	No	#NULL!	No	#NULL!	#NULL!	#NULL!	#NULL!	#NULL!	no	no	si	no	no	no	no	No	No	No	No	Yes	No	No	#NULL!	move away	near bowl	moves away	Yes	No	No	Yes	Yes	no	Yes
41-55 ys	abbaia	Center	Yes, both of dogs and cats	1 dog	2-5 cats	#NULL!	2-8 ys	male	Yes	Before 3 ys	4 ms-1 y	6 ms- 2 ys	Until 3 ms	playful, sociable	playful, sociable	By me	No	#NULL!	No	#NULL!	#NULL!	#NULL!	#NULL!	#NULL!	no	no	no	si	no	no	no	No	No	No	Yes	No	No	No	#NULL!	hisses	Dog ground cat top	moves away	No	#NULL!	#NULL!	#NULL!	#NULL!	no	Yes
26-40 ys	abbaia	North	Yes, both of dogs and cats	1 dog	2-5 cats	2	2-8 ys	male	Yes	Before first heat	4 ms-1 y	< 6 ms	Unknown	playful, sociable	other	By me	No	#NULL!	Yes	#NULL!	No	No	Yes	Known	no	si	no	no	no	no	no	No	No	Yes	Yes	No	No	No	#NULL!	get close	Dog ground cat top	moves away	Yes	Yes	No	No	Yes	no	Yes
41-55 ys	attacca	North	#NULL!	1 dog	1 cat	2	>8 ys	Female	Yes	Before 3 ys	1-3 ms	> 2 ys	Until 3 ms	playful, sociable	disinterested	By me	Yes	Strange predatory	Yes	#NULL!	#NULL!	#NULL!	#NULL!	#NULL!	no	no	si	si	no	no	no	No	No	No	No	No	No	Yes	#NULL!	get close	near bowl	drive out	Yes	Yes	No	No	Yes	no	No
26-40 ys	scodinzola	North	Yes, both of dogs and cats	1 dog	1 cat	#NULL!	6 m-2 ys	male	No	#NULL!	4 ms-1 y	< 6 ms	Unknown	playful, sociable	#NULL!	By me and trainer	No	#NULL!	No	#NULL!	#NULL!	#NULL!	#NULL!	#NULL!	no	no	no	si	no	no	no	No	No	Yes	No	No	No	No	#NULL!	ignores	Dog ground cat top	eat separate	No	#NULL!	#NULL!	#NULL!	#NULL!	yes	No
56-70	scodinzola	Center	Yes, both of dogs and cats	1 dog	2-5 cats	#NULL!	>8 ys	male	No	#NULL!	1-8 ys	< 6 ms	Unknown	fearful	fearful	None	No	#NULL!	No	#NULL!	#NULL!	#NULL!	#NULL!	#NULL!	no	no	si	si	no	no	no	No	No	Yes	No	No	No	No	#NULL!	move away	Far bowl	moves away	No	#NULL!	#NULL!	#NULL!	#NULL!	yes	No
26-40 ys	ringhia	North	No	1 dog	1 cat	#NULL!	2-8 ys	Female	Yes	Before 3 ys	1-3 ms	6 ms- 2 ys	Until 3 ms	playful, sociable	playful, sociable	By me	No	#NULL!	No	#NULL!	#NULL!	#NULL!	#NULL!	#NULL!	si	si	no	no	no	no	no	No	No	No	No	Yes	No	No	#NULL!	other	near bowl	waiting	Yes	No	Yes	No	No	no	No
41-55 ys	abbaia	North	Yes, both of dogs and cats	1 dog	1 cat	3	>8 ys	Female	Yes	Unknown	>8 ys	> 2 ys	Unknown	playful, sociable	disinterested	Other	No	#NULL!	No	#NULL!	#NULL!	#NULL!	#NULL!	#NULL!	si	no	no	no	no	no	no	No	No	No	Yes	No	No	No	#NULL!	get close	Dog ground cat top	moves away	Yes	No	No	Yes	No	no	Yes
26-40 ys	abbaia	North	Yes, of dogs	1 dog	1 cat	#NULL!	2-8 ys	Female	Yes	Before 3 ys	1-8 ys	< 6 ms	Unknown	playful, sociable	playful, sociable	By me	No	#NULL!	No	#NULL!	#NULL!	#NULL!	#NULL!	#NULL!	si	si	no	no	no	no	no	No	No	No	Yes	No	No	No	#NULL!	move away	Dog ground cat top	moves away	No	#NULL!	#NULL!	#NULL!	#NULL!	no	Yes
56-70	abbaia	South	No	1 dog	1 cat	4	6 m-2 ys	male	No	#NULL!	1-3 ms	< 6 ms	Until 3 ms	playful, sociable	playful, sociable	By me and trainer	No	#NULL!	No	#NULL!	#NULL!	#NULL!	#NULL!	#NULL!	#NULL!	#NULL!	#NULL!	#NULL!	#NULL!	#NULL!	#NULL!	No	No	No	Yes	No	No	No	#NULL!	i don't know	Dog ground cat top	eat separate	No	#NULL!	#NULL!	#NULL!	#NULL!	no	Yes
41-55 ys	attacca	North	No	1 dog	1 cat	1	2-8 ys	male	Yes	Before 3 ys	1-3 ms	> 2 ys	Until 3 ms	playful, sociable	other	By me	No	#NULL!	Yes	#NULL!	#NULL!	#NULL!	#NULL!	#NULL!	no	no	si	no	no	no	no	No	No	No	Yes	Yes	No	Yes	#NULL!	get close	Dog ground cat top	eat separate	No	#NULL!	#NULL!	#NULL!	#NULL!	yes	No
26-40 ys	attacca	North	Yes, of dogs	2-5 dogs	1 cat	4	2-8 ys	male	Yes	Unknown	1-3 ms	< 6 ms	Until 3 ms	playful, sociable	disinterested	None	No	#NULL!	Yes	#NULL!	Yes	#NULL!	Yes	#NULL!	no	si	no	no	no	no	no	No	No	No	No	No	No	Yes	#NULL!	attacks	Far bowl	waiting	No	#NULL!	#NULL!	#NULL!	#NULL!	no	No
26-40 ys	attacca	North	Yes, both of dogs and cats	1 dog	1 cat	#NULL!	>8 ys	Female	No	#NULL!	1-3 ms	> 2 ys	Until 1 month	disinterested	disinterested	By me	Yes	#NULL!	Yes	#NULL!	#NULL!	#NULL!	#NULL!	#NULL!	no	no	no	si	no	no	no	No	No	No	No	No	No	Yes	#NULL!	move away	Far bowl	drive out	No	#NULL!	#NULL!	#NULL!	#NULL!	no	Yes
26-40 ys	scodinzola	North	Yes, both of dogs and cats	2-5 dogs	>5 cats	4	2-8 ys	male	Yes	Before first heat	1-3 ms	> 2 ys	Unknown	playful, sociable	fearful	By me	No	#NULL!	No	#NULL!	#NULL!	#NULL!	#NULL!	#NULL!	si	si	si	no	no	no	no	No	No	Yes	No	No	No	No	#NULL!	get close	Same bowl	waiting	Yes	Yes	No	Yes	No	no	No
41-55 ys	attacca	North	No	1 dog	>5 cats	#NULL!	>8 ys	male	Yes	After 3 ys	1-3 ms	< 6 ms	Until 1 month	disinterested	other	None	No	#NULL!	No	#NULL!	#NULL!	#NULL!	#NULL!	#NULL!	si	no	no	no	no	no	no	No	No	No	No	No	No	Yes	#NULL!	move away	Dog ground cat top	moves away	No	#NULL!	#NULL!	#NULL!	#NULL!	no	No
41-55 ys	abbaia	North	Yes, both of dogs and cats	1 dog	2-5 cats	4	6 m-2 ys	Female	Yes	Before first heat	4 ms-1 y	< 6 ms	Until 3 ms	playful, sociable	playful, sociable	By me	No	#NULL!	No	#NULL!	#NULL!	#NULL!	#NULL!	#NULL!	#NULL!	#NULL!	#NULL!	#NULL!	#NULL!	#NULL!	#NULL!	No	No	No	Yes	No	No	No	#NULL!	move away	Far bowl	moves away	No	#NULL!	#NULL!	#NULL!	#NULL!	no	No
26-40 ys	ringhia	North	Yes, both of dogs and cats	2-5 dogs	1 cat	1	2-8 ys	male	No	#NULL!	4 ms-1 y	> 2 ys	Unknown	playful, sociable	aggressive	By me	No	#NULL!	No	#NULL!	#NULL!	#NULL!	#NULL!	#NULL!	no	si	no	no	no	no	no	No	No	No	No	Yes	No	No	#NULL!	ignores	Dog ground cat top	moves away	Yes	No	No	No	Yes	no	No
56-70	abbaia	South	No	1 dog	1 cat	4	6 m-2 ys	male	No	#NULL!	1-3 ms	< 6 ms	Until 3 ms	playful, sociable	playful, sociable	By me and trainer	No	#NULL!	No	#NULL!	#NULL!	#NULL!	#NULL!	#NULL!	#NULL!	#NULL!	#NULL!	#NULL!	#NULL!	#NULL!	#NULL!	No	No	No	Yes	No	No	No	#NULL!	i don't know	Dog ground cat top	eat separate	No	#NULL!	#NULL!	#NULL!	#NULL!	no	Yes
41-55 ys	attacca	North	Yes, of dogs	2-5 dogs	2-5 cats	4	2-8 ys	Female	No	#NULL!	1-3 ms	< 6 ms	Until 3 ms	playful, sociable	playful, sociable	By me and trainer	No	#NULL!	Yes	#NULL!	#NULL!	Yes	#NULL!	#NULL!	si	no	no	no	no	no	no	No	No	No	No	Yes	No	Yes	#NULL!	ignores	Dog ground cat top	moves away	Yes	Yes	No	No	No	no	No
56-70	abbaia	North	Yes, both of dogs and cats	1 dog	2-5 cats	#NULL!	>8 ys	Female	Yes	After 3 ys	1-8 ys	> 2 ys	Unknown	playful, sociable	fearful	By me	No	#NULL!	No	#NULL!	#NULL!	#NULL!	#NULL!	#NULL!	no	si	no	no	no	no	no	No	No	No	Yes	No	No	No	#NULL!	move away	near bowl	moves away	Yes	No	No	Yes	Yes	no	No
26-40 ys	attacca	Center	Yes, both of dogs and cats	2-5 dogs	2-5 cats	3	2-8 ys	Female	No	#NULL!	1-3 ms	< 6 ms	Until 3 ms	playful, sociable	other	By me	No	#NULL!	No	#NULL!	#NULL!	#NULL!	#NULL!	#NULL!	si	no	no	no	no	no	no	No	No	No	No	No	No	Yes	#NULL!	hisses	Dog ground cat top	waiting	Yes	No	No	Yes	No	no	No
26-40 ys	attacca	North	No	1 dog	1 cat	#NULL!	>8 ys	male	No	#NULL!	1-3 ms	> 2 ys	Until 3 ms	aggressive	aggressive	By me	No	#NULL!	No	#NULL!	#NULL!	#NULL!	#NULL!	#NULL!	no	si	no	no	no	no	no	No	No	No	No	No	No	Yes	#NULL!	move away	Dog ground cat top	waiting	Yes	Yes	Yes	Yes	Yes	no	No
41-55 ys	attacca	Center	Yes, both of dogs and cats	1 dog	1 cat	#NULL!	2-8 ys	male	No	#NULL!	1-8 ys	> 2 ys	Unknown	playful, sociable	disinterested	None	No	#NULL!	Yes	#NULL!	#NULL!	Yes	No	#NULL!	si	si	no	no	no	no	no	No	No	No	No	No	No	Yes	#NULL!	get close	Far bowl	moves away	Yes	Yes	Yes	No	No	no	Yes
41-55 ys	attacca	North	Yes, both of dogs and cats	2-5 dogs	>5 cats	#NULL!	>8 ys	Female	Yes	After 3 ys	1-3 ms	> 2 ys	Until 3 ms	playful, sociable	disinterested	By me and trainer	No	#NULL!	No	#NULL!	#NULL!	#NULL!	#NULL!	#NULL!	no	si	no	no	no	no	no	No	No	No	No	No	No	Yes	#NULL!	move away	near bowl	moves away	No	#NULL!	#NULL!	#NULL!	#NULL!	no	Yes
18-25 ys	abbaia	North	Yes, both of dogs and cats	2-5 dogs	1 cat	4	0-6 m	Female	Yes	Unknown	1-3 ms	< 6 ms	Until 3 ms	playful, sociable	disinterested	By me and trainer	No	#NULL!	No	#NULL!	#NULL!	#NULL!	#NULL!	#NULL!	no	si	no	no	no	no	si	No	No	No	Yes	No	No	No	#NULL!	hisses	Dog ground cat top	moves away	Yes	Yes	Yes	No	Yes	no	No
26-40 ys	scodinzola	North	Yes, both of dogs and cats	1 dog	1 cat	#NULL!	>8 ys	male	Yes	Unknown	1-8 ys	> 2 ys	Until 3 ms	playful, sociable	disinterested	By me and trainer	No	#NULL!	No	#NULL!	#NULL!	#NULL!	#NULL!	#NULL!	no	si	no	no	no	no	no	No	No	Yes	No	No	No	No	#NULL!	move away	Far bowl	moves away	No	#NULL!	#NULL!	#NULL!	#NULL!	no	No
26-40 ys	scodinzola	North	Yes, both of dogs and cats	1 dog	2-5 cats	4	2-8 ys	Female	No	#NULL!	1-3 ms	< 6 ms	Until 3 ms	playful, sociable	playful, sociable	By me and trainer	Yes	Strange predatory	Yes	#NULL!	#NULL!	#NULL!	#NULL!	Known	si	no	si	no	no	no	no	No	No	Yes	No	No	No	No	#NULL!	other	Dog ground cat top	moves away	Yes	Yes	No	Yes	No	no	No
26-40 ys	abbaia	North	Yes, of dogs	2-5 dogs	1 cat	#NULL!	6 m-2 ys	Female	No	#NULL!	1-3 ms	6 ms- 2 ys	Until 3 ms	playful, sociable	fearful	By me and trainer	No	#NULL!	No	#NULL!	#NULL!	#NULL!	#NULL!	#NULL!	no	si	no	no	no	no	no	No	No	No	Yes	No	No	No	#NULL!	hisses	Far bowl	moves away	Yes	No	Yes	Yes	No	no	No
26-40 ys	attacca	Center	No	1 dog	>5 cats	4	6 m-2 ys	Female	Yes	Before first heat	1-3 ms	< 6 ms	Unknown	playful, sociable	fearful	By me	No	#NULL!	No	#NULL!	#NULL!	#NULL!	#NULL!	#NULL!	no	no	si	no	no	no	no	No	No	No	Yes	No	No	Yes	#NULL!	hisses	Other	moves away	No	#NULL!	#NULL!	#NULL!	#NULL!	yes	No
41-55 ys	scodinzola	North	Yes, both of dogs and cats	2-5 dogs	2-5 cats	1	>8 ys	Female	Yes	Unknown	1-8 ys	> 2 ys	Unknown	playful, sociable	playful, sociable	By me and trainer	No	#NULL!	No	#NULL!	#NULL!	#NULL!	#NULL!	#NULL!	no	no	si	no	no	no	no	No	No	Yes	No	No	No	No	#NULL!	get close	Far bowl	drive out	Yes	No	No	Yes	No	no	Yes
26-40 ys	abbaia	North	#NULL!	1 dog	1 cat	#NULL!	2-8 ys	Female	Yes	Before 3 ys	1-3 ms	> 2 ys	Until 1 month	playful, sociable	playful, sociable	By me	No	#NULL!	Yes	#NULL!	#NULL!	Yes	#NULL!	Known	si	no	no	no	no	no	no	No	No	No	Yes	No	No	No	#NULL!	hisses	Far bowl	moves away	Yes	No	No	No	Yes	no	No
41-55 ys	ringhia	North	No	1 dog	2-5 cats	#NULL!	2-8 ys	Female	Yes	After 3 ys	#NULL!	> 2 ys	Unknown	playful, sociable	aggressive	By me and trainer	No	#NULL!	Yes	#NULL!	#NULL!	Yes	#NULL!	Known	no	no	no	si	no	no	no	No	No	No	No	Yes	No	No	#NULL!	move away	Dog ground cat top	moves away	No	#NULL!	#NULL!	#NULL!	#NULL!	no	No
41-55 ys	abbaia	North	Yes, both of dogs and cats	>5 dogs	1 cat	2	>8 ys	Female	No	#NULL!	4 ms-1 y	< 6 ms	Until 3 ms	playful, sociable	aggressive	None	No	#NULL!	No	#NULL!	#NULL!	#NULL!	#NULL!	#NULL!	no	si	no	no	no	no	no	No	No	No	Yes	No	No	No	#NULL!	move away	near bowl	moves away	Yes	Yes	Yes	Yes	Yes	no	No
41-55 ys	abbaia	North	Yes, of cats	1 dog	1 cat	#NULL!	6 m-2 ys	Female	Yes	Before 3 ys	1-3 ms	< 6 ms	Until 3 ms	playful, sociable	fearful	By me	No	#NULL!	No	#NULL!	#NULL!	#NULL!	#NULL!	#NULL!	no	si	no	no	no	no	no	No	No	No	Yes	No	No	No	#NULL!	hisses	Dog ground cat top	moves away	Yes	No	Yes	No	Yes	no	No
41-55 ys	scodinzola	North	No	1 dog	1 cat	#NULL!	6 m-2 ys	male	Yes	Before first heat	1-3 ms	< 6 ms	< 1 wk	playful, sociable	playful, sociable	By me and trainer	No	#NULL!	No	#NULL!	#NULL!	#NULL!	#NULL!	#NULL!	no	si	no	no	no	no	no	No	No	Yes	No	No	No	No	#NULL!	ignores	Dog ground cat top	moves away	Yes	No	Yes	No	No	no	No
41-55 ys	abbaia	North	No	1 dog	1 cat	#NULL!	2-8 ys	Female	Yes	Before 3 ys	1-3 ms	6 ms- 2 ys	Until 3 ms	playful, sociable	playful, sociable	By me and trainer	No	#NULL!	No	#NULL!	#NULL!	#NULL!	#NULL!	#NULL!	no	si	no	no	no	no	no	No	No	No	Yes	No	No	No	#NULL!	#NULL!	Far bowl	moves away	Yes	No	Yes	No	Yes	yes	No
26-40 ys	scodinzola	North	Yes, both of dogs and cats	1 dog	1 cat	4	6 m-2 ys	Female	Yes	Before 3 ys	1-8 ys	6 ms- 2 ys	Unknown	playful, sociable	playful, sociable	By me	No	#NULL!	No	#NULL!	#NULL!	#NULL!	#NULL!	#NULL!	no	no	no	si	no	no	no	No	No	Yes	No	No	No	No	#NULL!	ignores	near bowl	moves away	No	#NULL!	#NULL!	#NULL!	#NULL!	yes	No
26-40 ys	ringhia	North	No	1 dog	2-5 cats	4	2-8 ys	male	Yes	Before first heat	1-3 ms	< 6 ms	Until 1 month	playful, sociable	#NULL!	By me	No	#NULL!	No	#NULL!	#NULL!	#NULL!	#NULL!	#NULL!	si	si	no	no	no	no	no	No	No	No	No	Yes	No	No	#NULL!	move away	Dog ground cat top	moves away	Yes	Yes	No	No	No	no	No
26-40 ys	abbaia	North	No	1 dog	2-5 cats	4	2-8 ys	Female	Yes	Before 3 ys	1-3 ms	< 6 ms	Until 3 ms	playful, sociable	playful, sociable	None	No	#NULL!	Yes	#NULL!	#NULL!	#NULL!	#NULL!	Strange	no	si	no	no	no	no	no	No	No	No	Yes	No	No	No	#NULL!	move away	near bowl	moves away	Yes	Yes	No	Yes	No	no	Yes
26-40 ys	scodinzola	North	Yes, both of dogs and cats	1 dog	1 cat	2	>8 ys	male	Yes	After 3 ys	>8 ys	> 2 ys	Unknown	disinterested	fearful	Other	No	#NULL!	No	#NULL!	#NULL!	#NULL!	#NULL!	#NULL!	no	no	si	no	no	no	no	No	No	Yes	No	No	No	No	#NULL!	osserva	Dog ground cat top	eat separate	No	#NULL!	#NULL!	#NULL!	#NULL!	yes	No
18-25 ys	attacca	Center	Yes, both of dogs and cats	2-5 dogs	1 cat	4	>8 ys	male	Yes	After 3 ys	1-3 ms	< 6 ms	Until 3 ms	disinterested	aggressive	None	Yes	Predatory	No	#NULL!	#NULL!	#NULL!	#NULL!	#NULL!	no	no	no	no	no	no	no	Yes	No	No	No	Yes	Yes	Yes	#NULL!	move away	Other	#NULL!	No	#NULL!	#NULL!	#NULL!	#NULL!	yes	No
26-40 ys	scodinzola	North	Yes, both of dogs and cats	#NULL!	#NULL!	#NULL!	>8 ys	Female	No	#NULL!	#NULL!	6 ms- 2 ys	Until 3 ms	playful, sociable	disinterested	None	No	#NULL!	No	#NULL!	#NULL!	#NULL!	#NULL!	#NULL!	no	si	no	no	no	no	no	No	No	Yes	No	No	No	No	#NULL!	hisses	near bowl	waiting	Yes	No	Yes	No	No	no	No
18-25 ys	attacca	North	Yes, both of dogs and cats	1 dog	2-5 cats	#NULL!	2-8 ys	male	No	#NULL!	4 ms-1 y	< 6 ms	Until 3 ms	playful, sociable	other	By me and trainer	Yes	Multiple	Yes	#NULL!	#NULL!	#NULL!	#NULL!	Known	si	si	no	no	no	no	no	No	No	Yes	Yes	No	No	Yes	#NULL!	get close	Other	moves away	No	#NULL!	#NULL!	#NULL!	#NULL!	no	Yes
26-40 ys	attacca	North	Yes, both of dogs and cats	1 dog	1 cat	#NULL!	6 m-2 ys	Female	No	#NULL!	1-8 ys	6 ms- 2 ys	Unknown	disinterested	aggressive	By me	No	#NULL!	Yes	#NULL!	#NULL!	Yes	Yes	Known	no	no	no	si	no	no	no	No	No	No	No	No	No	Yes	#NULL!	move away	Dog ground cat top	moves away	No	#NULL!	#NULL!	#NULL!	#NULL!	no	Yes
41-55 ys	scodinzola	North	No	1 dog	1 cat	#NULL!	6 m-2 ys	male	No	#NULL!	1-3 ms	#NULL!	Until 1 month	playful, sociable	playful, sociable	By me	No	#NULL!	No	#NULL!	#NULL!	#NULL!	#NULL!	#NULL!	no	no	no	si	no	no	no	No	No	Yes	No	No	No	No	#NULL!	ignores	Dog ground cat top	moves away	No	#NULL!	#NULL!	#NULL!	#NULL!	no	Yes
41-55 ys	scodinzola	North	No	1 dog	1 cat	#NULL!	6 m-2 ys	male	No	#NULL!	1-3 ms	#NULL!	Until 1 month	playful, sociable	playful, sociable	By me	No	#NULL!	No	#NULL!	#NULL!	#NULL!	#NULL!	#NULL!	no	no	no	si	no	no	no	No	No	Yes	No	No	No	No	#NULL!	ignores	Dog ground cat top	moves away	No	#NULL!	#NULL!	#NULL!	#NULL!	no	Yes
26-40 ys	scodinzola	South	Yes, both of dogs and cats	1 dog	2-5 cats	4	2-8 ys	Female	No	#NULL!	4 ms-1 y	< 6 ms	Until 3 ms	playful, sociable	playful, sociable	By me	No	#NULL!	No	#NULL!	#NULL!	#NULL!	#NULL!	#NULL!	si	si	no	no	no	no	no	No	No	Yes	No	No	No	No	#NULL!	move away	Far bowl	moves away	Yes	Yes	Yes	No	Yes	no	No
18-25 ys	scodinzola	Center	Yes, both of dogs and cats	>5 dogs	2-5 cats	2	2-8 ys	Female	Yes	Before 3 ys	1-3 ms	< 6 ms	Unknown	playful, sociable	playful, sociable	By me	Yes	Defensive	No	#NULL!	#NULL!	#NULL!	#NULL!	#NULL!	no	no	si	no	no	no	no	No	No	Yes	No	No	No	No	#NULL!	hisses	Dog ground cat top	moves away	No	#NULL!	#NULL!	#NULL!	#NULL!	yes	No
26-40 ys	attacca	Center	Yes, of dogs	2-5 dogs	1 cat	#NULL!	2-8 ys	Female	No	#NULL!	4 ms-1 y	6 ms- 2 ys	Until 1 month	other	fearful	By me	Yes	Strange predatory	Yes	#NULL!	#NULL!	#NULL!	#NULL!	Strange	no	si	no	no	no	no	no	No	No	No	No	No	No	Yes	#NULL!	ignores	Dog ground cat top	moves away	Yes	Yes	Yes	No	Yes	no	Yes
26-40 ys	ringhia	North	Yes, both of dogs and cats	1 dog	2-5 cats	2	2-8 ys	Female	Yes	Before 3 ys	4 ms-1 y	6 ms- 2 ys	Unknown	playful, sociable	other	By me	Yes	Territorial	Yes	#NULL!	#NULL!	No	No	Known	no	no	si	no	no	no	no	No	No	No	No	Yes	No	No	#NULL!	ignores	Far bowl	other	No	#NULL!	#NULL!	#NULL!	#NULL!	no	No
41-55 ys	attacca	North	No	1 dog	2-5 cats	3	2-8 ys	male	No	#NULL!	1-3 ms	< 6 ms	Until 3 ms	playful, sociable	other	By me	Yes	Strange predatory	Yes	#NULL!	#NULL!	#NULL!	#NULL!	Known	si	no	no	no	no	no	no	No	Yes	No	No	Yes	No	Yes	#NULL!	ignores	Dog ground cat top	moves away	No	#NULL!	#NULL!	#NULL!	#NULL!	no	Yes
41-55 ys	attacca	North	Yes, both of dogs and cats	2-5 dogs	2-5 cats	#NULL!	2-8 ys	male	Yes	After 3 ys	4 ms-1 y	< 6 ms	Until 1 month	playful, sociable	aggressive	By me	Yes	Territorial	Yes	#NULL!	#NULL!	#NULL!	#NULL!	Known	no	no	si	no	no	no	no	No	No	No	No	Yes	No	Yes	#NULL!	move away	Dog ground cat top	waiting	Yes	Yes	No	No	Yes	no	Yes
56-70	abbaia	North	Yes, both of dogs and cats	2-5 dogs	2-5 cats	#NULL!	>8 ys	male	Yes	Before 3 ys	1-3 ms	< 6 ms	Until 1 month	playful, sociable	playful, sociable	By me	No	#NULL!	No	#NULL!	#NULL!	#NULL!	#NULL!	#NULL!	si	no	no	no	no	no	no	No	No	No	Yes	No	No	No	#NULL!	ignores	Dog ground cat top	waiting	Yes	Yes	No	Yes	Yes	no	Yes
41-55 ys	ringhia	Center	Yes, both of dogs and cats	2-5 dogs	1 cat	4	2-8 ys	male	Yes	Before 3 ys	4 ms-1 y	> 2 ys	Unknown	playful, sociable	disinterested	By me and trainer	No	#NULL!	Yes	#NULL!	#NULL!	#NULL!	#NULL!	#NULL!	si	si	no	no	no	no	no	No	No	No	Yes	Yes	No	No	#NULL!	hisses	Dog ground cat top	moves away	Yes	Yes	No	Yes	Yes	no	Yes
41-55 ys	attacca	North	No	2-5 dogs	2-5 cats	#NULL!	6 m-2 ys	male	No	#NULL!	1-3 ms	> 2 ys	Until 3 ms	playful, sociable	playful, sociable	By me	Yes	Strange predatory	No	#NULL!	#NULL!	#NULL!	#NULL!	#NULL!	si	no	no	no	no	no	no	No	No	No	No	No	No	Yes	#NULL!	hisses	Far bowl	waiting	No	#NULL!	#NULL!	#NULL!	#NULL!	no	No
26-40 ys	abbaia	North	Yes, both of dogs and cats	1 dog	2-5 cats	4	6 m-2 ys	Female	Yes	Before first heat	1-3 ms	< 6 ms	Until 1 month	playful, sociable	playful, sociable	By me	No	#NULL!	No	#NULL!	#NULL!	#NULL!	#NULL!	#NULL!	si	si	no	no	no	no	no	No	No	No	Yes	No	No	No	#NULL!	move away	Dog ground cat top	waiting	Yes	Yes	Yes	No	No	no	Yes
41-55 ys	attacca	North	Yes, both of dogs and cats	1 dog	2-5 cats	#NULL!	>8 ys	Female	Yes	After 3 ys	1-3 ms	< 6 ms	Until 3 ms	disinterested	fearful	By me	No	#NULL!	No	#NULL!	#NULL!	#NULL!	#NULL!	#NULL!	no	no	si	no	no	no	no	No	No	No	No	No	No	Yes	#NULL!	ignores	Dog ground cat top	waiting	No	#NULL!	#NULL!	#NULL!	#NULL!	yes	No
26-40 ys	scodinzola	Center	Yes, both of dogs and cats	2-5 dogs	2-5 cats	1	>8 ys	Female	No	#NULL!	>8 ys	> 2 ys	Until 3 ms	#NULL!	#NULL!	By me	Yes	Possessive	No	#NULL!	#NULL!	#NULL!	#NULL!	#NULL!	no	si	no	no	no	no	no	No	No	Yes	No	No	No	No	#NULL!	ignores	Dog ground cat top	waiting	Yes	Yes	Yes	No	Yes	no	No
41-55 ys	attacca	Center	Yes, both of dogs and cats	1 dog	1 cat	4	2-8 ys	Female	Yes	Before first heat	4 ms-1 y	< 6 ms	Until 3 ms	playful, sociable	aggressive	By me	No	#NULL!	No	#NULL!	#NULL!	#NULL!	#NULL!	#NULL!	no	no	no	no	no	si	no	No	No	No	No	Yes	No	Yes	#NULL!	hisses	Dog ground cat top	moves away	No	Yes	No	No	Yes	no	No
18-25 ys	attacca	Center	Yes, both of dogs and cats	1 dog	2-5 cats	#NULL!	6 m-2 ys	male	No	#NULL!	1-3 ms	6 ms- 2 ys	Until 3 ms	aggressive	playful, sociable	By me	No	#NULL!	Yes	#NULL!	#NULL!	No	No	Known	si	no	no	no	no	no	no	No	No	No	Yes	Yes	No	Yes	#NULL!	move away	Far bowl	drive out	yes-no	No	No	Yes	No	no	No
41-55 ys	abbaia	North	No	2-5 dogs	1 cat	1	>8 ys	male	Yes	Before 3 ys	1-8 ys	> 2 ys	Unknown	disinterested	other	By me	No	#NULL!	No	#NULL!	#NULL!	#NULL!	#NULL!	#NULL!	no	no	si	no	no	no	no	No	No	Yes	Yes	No	No	No	#NULL!	get close	Far bowl	waiting	Yes	No	No	Yes	No	no	Yes
26-40 ys	scodinzola	Center	Yes, both of dogs and cats	1 dog	2-5 cats	1	2-8 ys	male	No	#NULL!	1-8 ys	> 2 ys	Unknown	playful, sociable	playful, sociable	By me	No	#NULL!	No	#NULL!	#NULL!	#NULL!	#NULL!	#NULL!	no	no	no	si	no	no	no	No	No	Yes	No	No	No	No	#NULL!	ignores	Far bowl	waiting	No	#NULL!	#NULL!	#NULL!	#NULL!	yes	No
41-55 ys	scodinzola	North	Yes, both of dogs and cats	2-5 dogs	2-5 cats	#NULL!	>8 ys	male	No	#NULL!	4 ms-1 y	> 2 ys	Unknown	playful, sociable	playful, sociable	By me	Yes	Territorial	No	#NULL!	#NULL!	#NULL!	#NULL!	#NULL!	no	no	si	no	no	no	no	No	No	Yes	No	No	No	No	#NULL!	move away	Dog ground cat top	waiting	No	#NULL!	#NULL!	#NULL!	#NULL!	no	Yes
26-40 ys	attacca	North	Yes, both of dogs and cats	1 dog	1 cat	#NULL!	>8 ys	Female	Yes	Before 3 ys	1-8 ys	6 ms- 2 ys	Unknown	playful, sociable	playful, sociable	By me	No	#NULL!	Yes	#NULL!	#NULL!	#NULL!	#NULL!	Known	no	no	no	si	no	no	no	No	No	No	No	Yes	No	Yes	#NULL!	hisses	Dog ground cat top	moves away	No	#NULL!	#NULL!	#NULL!	#NULL!	no	Yes
18-25 ys	abbaia	North	Yes, both of dogs and cats	1 dog	2-5 cats	#NULL!	>8 ys	male	No	#NULL!	1-3 ms	< 6 ms	Until 3 ms	playful, sociable	playful, sociable	By me and trainer	No	#NULL!	No	#NULL!	#NULL!	#NULL!	#NULL!	#NULL!	si	si	no	no	no	no	no	No	No	No	Yes	No	No	No	#NULL!	move away	Dog ground cat top	moves away	Yes	Yes	No	Yes	No	no	Yes
41-55 ys	scodinzola	Center	Yes, both of dogs and cats	2-5 dogs	2-5 cats	4	>8 ys	male	Yes	After 3 ys	1-3 ms	< 6 ms	Until 3 ms	playful, sociable	disinterested	By me	No	#NULL!	Yes	#NULL!	#NULL!	#NULL!	#NULL!	Strange	si	no	si	no	no	no	no	No	No	Yes	No	No	No	No	#NULL!	move away	Far bowl	moves away	Yes	No	No	Yes	Yes	no	No
41-55 ys	attacca	Center	Yes, both of dogs and cats	1 dog	2-5 cats	#NULL!	2-8 ys	male	Yes	Before 3 ys	1-8 ys	> 2 ys	Unknown	playful, sociable	playful, sociable	By me and trainer	No	#NULL!	Yes	#NULL!	#NULL!	#NULL!	#NULL!	Strange	si	si	no	no	no	no	no	No	No	No	Yes	No	No	Yes	#NULL!	attacks	Far bowl	waiting	Yes	Yes	No	No	Yes	no	Yes
18-25 ys	scodinzola	North	Yes, both of dogs and cats	2-5 dogs	1 cat	2	>8 ys	Female	Yes	Before 3 ys	4 ms-1 y	> 2 ys	Until 3 ms	playful, sociable	disinterested	By me	Yes	Possessive	No	#NULL!	#NULL!	#NULL!	#NULL!	#NULL!	si	no	no	no	no	no	no	No	No	Yes	No	No	No	No	#NULL!	hisses	Far bowl	moves away	No	#NULL!	#NULL!	#NULL!	#NULL!	no	No
41-55 ys	abbaia	North	Yes, both of dogs and cats	1 dog	1 cat	#NULL!	0-6 m	male	No	#NULL!	1-3 ms	< 6 ms	Until 3 ms	playful, sociable	playful, sociable	By me	No	#NULL!	No	#NULL!	#NULL!	#NULL!	#NULL!	#NULL!	no	no	no	si	no	no	no	No	No	No	Yes	No	No	No	#NULL!	ignores	Dog ground cat top	eat separate	No	#NULL!	#NULL!	#NULL!	#NULL!	no	No
18-25 ys	scodinzola	North	No	1 dog	2-5 cats	2	>8 ys	Female	Yes	Before first heat	1-3 ms	< 6 ms	Until 1 month	disinterested	fearful	None	No	#NULL!	Yes	#NULL!	#NULL!	#NULL!	No	Known	no	no	si	no	no	no	no	No	No	Yes	No	No	No	No	#NULL!	move away	Dog ground cat top	moves away	Yes	Yes	No	No	No	yes	No
41-55 ys	attacca	Center	No	1 dog	2-5 cats	4	2-8 ys	Female	Yes	Before 3 ys	1-8 ys	6 ms- 2 ys	Unknown	playful, sociable	fearful	By me	No	#NULL!	No	#NULL!	#NULL!	#NULL!	#NULL!	#NULL!	no	no	si	no	no	no	no	No	No	No	No	No	No	Yes	#NULL!	move away	Far bowl	drive out	No	#NULL!	#NULL!	#NULL!	#NULL!	yes	No
41-55 ys	attacca	Center	Yes, both of dogs and cats	2-5 dogs	>5 cats	#NULL!	6 m-2 ys	Female	No	#NULL!	4 ms-1 y	< 6 ms	Until 3 ms	playful, sociable	fearful	By me	No	#NULL!	No	#NULL!	#NULL!	#NULL!	#NULL!	#NULL!	si	si	no	no	no	no	no	No	No	No	No	Yes	No	Yes	#NULL!	get close	near bowl	drive out	Yes	Yes	No	No	Yes	no	No
26-40 ys	abbaia	North	No	1 dog	2-5 cats	2	>8 ys	Female	Yes	Unknown	>8 ys	> 2 ys	Unknown	playful, sociable	playful, sociable	By me	No	#NULL!	No	#NULL!	#NULL!	#NULL!	#NULL!	#NULL!	si	no	no	no	no	no	no	No	No	No	Yes	No	No	No	#NULL!	move away	Other	moves away	No	#NULL!	#NULL!	#NULL!	#NULL!	no	No
41-55 ys	abbaia	North	Yes, both of dogs and cats	1 dog	2-5 cats	3	>8 ys	Female	Yes	Before first heat	1-3 ms	< 6 ms	Until 3 ms	playful, sociable	fearful	By me	No	#NULL!	Yes	#NULL!	#NULL!	#NULL!	No	Known	no	no	si	si	no	no	no	No	No	No	Yes	No	No	No	#NULL!	#NULL!	near bowl	#NULL!	No	#NULL!	#NULL!	#NULL!	#NULL!	yes	No
18-25 ys	scodinzola	North	Yes, both of dogs and cats	1 dog	2-5 cats	2	>8 ys	Female	Yes	Before first heat	4 ms-1 y	> 2 ys	Until 3 ms	aggressive	aggressive	By me	No	#NULL!	No	#NULL!	#NULL!	#NULL!	#NULL!	#NULL!	no	no	si	no	no	no	no	No	No	Yes	No	No	No	No	#NULL!	hisses	near bowl	moves away	Yes	No	Yes	No	Yes	yes	No
26-40 ys	abbaia	North	Yes, both of dogs and cats	1 dog	2-5 cats	4	2-8 ys	Female	Yes	Before first heat	1-3 ms	< 6 ms	Until 3 ms	playful, sociable	disinterested	By me and trainer	No	#NULL!	No	#NULL!	#NULL!	#NULL!	#NULL!	#NULL!	no	si	si	si	no	no	no	No	No	Yes	Yes	No	No	No	#NULL!	hisses	Far bowl	moves away	No	#NULL!	#NULL!	#NULL!	#NULL!	no	Yes
26-40 ys	attacca	South	Yes, both of dogs and cats	1 dog	2-5 cats	#NULL!	6 m-2 ys	Female	No	#NULL!	4 ms-1 y	6 ms- 2 ys	Unknown	playful, sociable	playful, sociable	By me	Yes	Possessive	Yes	#NULL!	#NULL!	Yes	No	Known	no	no	no	no	no	si	no	No	No	No	No	Yes	No	Yes	#NULL!	ignores	Far bowl	drive out	No	#NULL!	#NULL!	#NULL!	#NULL!	no	No
41-55 ys	ringhia	North	Yes, both of dogs and cats	2-5 dogs	>5 cats	3	2-8 ys	male	No	#NULL!	#NULL!	< 6 ms	Until 1 month	playful, sociable	disinterested	None	No	#NULL!	No	#NULL!	#NULL!	#NULL!	#NULL!	#NULL!	si	si	no	no	no	no	no	No	No	No	Yes	Yes	No	No	#NULL!	get close	Dog ground cat top	moves away	Yes	No	Yes	No	Yes	no	No
18-25 ys	scodinzola	North	Yes, both of dogs and cats	1 dog	1 cat	#NULL!	>8 ys	Female	Yes	Before first heat	4 ms-1 y	6 ms- 2 ys	Unknown	playful, sociable	playful, sociable	By me	No	#NULL!	No	#NULL!	#NULL!	#NULL!	#NULL!	#NULL!	no	no	si	no	si	no	no	No	No	Yes	No	No	No	No	#NULL!	ignores	Dog ground cat top	moves away	Yes	Yes	No	No	Yes	yes	No
26-40 ys	scodinzola	North	No	1 dog	>5 cats	3	2-8 ys	male	No	#NULL!	4 ms-1 y	6 ms- 2 ys	Unknown	disinterested	disinterested	By me	No	#NULL!	No	#NULL!	#NULL!	#NULL!	#NULL!	#NULL!	no	no	si	no	no	no	no	No	No	Yes	No	No	No	No	#NULL!	move away	near bowl	moves away	Yes	No	No	Yes	No	no	Yes
26-40 ys	attacca	Center	Yes, both of dogs and cats	2-5 dogs	2-5 cats	#NULL!	6 m-2 ys	male	No	#NULL!	1-3 ms	< 6 ms	< 1 wk	playful, sociable	aggressive	By me	Yes	Strange predatory	Yes	#NULL!	#NULL!	#NULL!	#NULL!	Strange	no	si	no	no	no	no	no	No	No	No	No	Yes	No	Yes	#NULL!	move away	near bowl	moves away	Yes	No	Yes	No	Yes	yes	No
18-25 ys	ringhia	South	Yes, both of dogs and cats	2-5 dogs	2-5 cats	2	0-6 m	male	No	#NULL!	1-3 ms	< 6 ms	Until 3 ms	playful, sociable	playful, sociable	By me	No	#NULL!	No	#NULL!	#NULL!	#NULL!	#NULL!	#NULL!	no	no	si	no	no	no	no	No	No	No	No	Yes	No	No	#NULL!	hisses	near bowl	moves away	No	#NULL!	#NULL!	#NULL!	#NULL!	yes	No
18-25 ys	abbaia	South	Yes, both of dogs and cats	1 dog	#NULL!	#NULL!	2-8 ys	Female	Yes	Before 3 ys	1-3 ms	> 2 ys	Until 1 month	playful, sociable	disinterested	By me	No	#NULL!	No	#NULL!	#NULL!	#NULL!	#NULL!	#NULL!	no	no	si	no	no	no	no	No	No	No	Yes	No	No	No	#NULL!	ignores	Far bowl	moves away	Yes	No	No	Yes	No	yes	No
26-40 ys	abbaia	South	Yes, both of dogs and cats	1 dog	1 cat	#NULL!	6 m-2 ys	male	No	#NULL!	1-3 ms	6 ms- 2 ys	Until 3 ms	playful, sociable	playful, sociable	By me	No	#NULL!	Yes	#NULL!	#NULL!	#NULL!	#NULL!	Known	si	no	no	no	no	no	no	No	Yes	No	Yes	No	No	No	#NULL!	get close	near bowl	eat separate	No	#NULL!	#NULL!	#NULL!	#NULL!	no	No
18-25 ys	scodinzola	North	Yes, both of dogs and cats	1 dog	2-5 cats	1	2-8 ys	male	Yes	After 3 ys	1-3 ms	< 6 ms	Until 3 ms	playful, sociable	playful, sociable	By me	Yes	Possessive	No	#NULL!	#NULL!	#NULL!	#NULL!	#NULL!	no	si	si	no	no	no	no	No	No	Yes	No	No	No	No	#NULL!	other	Far bowl	drive out	Yes	Yes	Yes	Yes	Yes	no	Yes
26-40 ys	abbaia	North	Yes, both of dogs and cats	2-5 dogs	1 cat	#NULL!	6 m-2 ys	Female	No	#NULL!	#NULL!	< 6 ms	Until 3 ms	playful, sociable	playful, sociable	By me	No	#NULL!	No	#NULL!	#NULL!	#NULL!	#NULL!	#NULL!	no	si	no	no	no	no	no	No	No	No	Yes	No	No	No	#NULL!	other	Dog ground cat top	waiting	Yes	Yes	Yes	No	Yes	no	No
18-25 ys	attacca	Center	Yes, both of dogs and cats	2-5 dogs	1 cat	#NULL!	2-8 ys	Female	Yes	Before 3 ys	1-3 ms	< 6 ms	Unknown	playful, sociable	fearful	By me	Yes	Predatory	No	#NULL!	#NULL!	#NULL!	#NULL!	#NULL!	no	no	si	no	no	no	no	No	No	Yes	No	No	No	Yes	#NULL!	move away	Other	#NULL!	No	#NULL!	#NULL!	#NULL!	#NULL!	no	Yes
26-40 ys	attacca	North	Yes, of dogs	1 dog	1 cat	4	2-8 ys	male	No	#NULL!	1-3 ms	< 6 ms	Until 1 month	playful, sociable	playful, sociable	By a family member trainer	No	#NULL!	No	#NULL!	#NULL!	#NULL!	#NULL!	#NULL!	si	si	no	no	no	no	no	No	No	No	Yes	Yes	No	Yes	#NULL!	move away	Far bowl	moves away	Yes	Yes	No	Yes	Yes	no	Yes
18-25 ys	ringhia	North	Yes, of cats	1 dog	2-5 cats	4	2-8 ys	male	No	#NULL!	1-3 ms	< 6 ms	Until 3 ms	playful, sociable	aggressive	None	No	#NULL!	No	#NULL!	#NULL!	#NULL!	#NULL!	#NULL!	si	si	no	no	no	no	no	No	No	No	No	Yes	No	No	#NULL!	move away	Far bowl	moves away	Yes	Yes	Yes	No	Yes	no	Yes
41-55 ys	0	South	Yes, both of dogs and cats	2-5 dogs	>5 cats	2	2-8 ys	Female	No	#NULL!	1-3 ms	< 6 ms	Until 3 ms	playful, sociable	fearful	None	No	#NULL!	Yes	#NULL!	#NULL!	Yes	#NULL!	Known	no	si	no	no	no	no	no	No	No	No	No	No	No	No	#NULL!	i don't know	Far bowl	other	Yes	Yes	No	No	Yes	no	No
26-40 ys	scodinzola	South	Yes, both of dogs and cats	1 dog	1 cat	#NULL!	>8 ys	Female	Yes	After 3 ys	1-3 ms	6 ms- 2 ys	Until 1 month	playful, sociable	other	By me	No	#NULL!	No	#NULL!	#NULL!	#NULL!	#NULL!	#NULL!	no	no	si	no	no	si	no	No	No	Yes	No	No	No	No	#NULL!	move away	Dog ground cat top	moves away	yes-no	Yes	Yes	#NULL!	Yes	yes	No
41-55 ys	0	North	Yes, of cats	2-5 dogs	>5 cats	#NULL!	2-8 ys	Female	Yes	Before 3 ys	4 ms-1 y	< 6 ms	Until 3 ms	playful, sociable	aggressive	By me	No	#NULL!	No	#NULL!	#NULL!	#NULL!	#NULL!	#NULL!	si	no	no	no	no	no	no	No	No	No	No	No	No	No	#NULL!	ignores	Other	eat separate	No	#NULL!	#NULL!	#NULL!	#NULL!	no	Yes
26-40 ys	attacca	North	Yes, both of dogs and cats	1 dog	2-5 cats	#NULL!	>8 ys	Female	Yes	Unknown	1-8 ys	> 2 ys	Unknown	playful, sociable	playful, sociable	By me	No	#NULL!	No	#NULL!	#NULL!	#NULL!	#NULL!	#NULL!	no	no	si	no	no	no	no	No	No	No	No	No	No	Yes	#NULL!	ignores	Dog ground cat top	moves away	No	#NULL!	#NULL!	#NULL!	#NULL!	no	Yes
26-40 ys	attacca	South	No	1 dog	2-5 cats	4	2-8 ys	Female	Yes	After 3 ys	4 ms-1 y	< 6 ms	Unknown	playful, sociable	aggressive	By me	Yes	Predatory	Yes	#NULL!	#NULL!	#NULL!	#NULL!	Known	no	no	no	no	no	no	si	No	No	No	No	No	Yes	Yes	#NULL!	move away	near bowl	moves away	Yes	No	No	No	Yes	no	No
26-40 ys	ringhia	North	Yes, both of dogs and cats	2-5 dogs	2-5 cats	3	2-8 ys	Female	Yes	Before 3 ys	4 ms-1 y	> 2 ys	Until 1 month	other	aggressive	By me	Yes	Strange predatory	Yes	#NULL!	No	#NULL!	Yes	Known	no	no	no	si	no	no	no	No	No	No	No	Yes	No	No	#NULL!	other	near bowl	moves away	No	#NULL!	#NULL!	#NULL!	#NULL!	no	Yes
26-40 ys	0	South	Yes, both of dogs and cats	1 dog	1 cat	2	2-8 ys	Female	Yes	Before 3 ys	1-8 ys	< 6 ms	Unknown	playful, sociable	playful, sociable	None	No	#NULL!	No	#NULL!	#NULL!	#NULL!	#NULL!	#NULL!	no	no	no	si	no	no	no	No	No	No	No	No	No	No	#NULL!	hisses	Dog ground cat top	#NULL!	No	#NULL!	#NULL!	#NULL!	#NULL!	yes	No
41-55 ys	abbaia	North	No	1 dog	1 cat	#NULL!	>8 ys	Female	Yes	Before first heat	4 ms-1 y	6 ms- 2 ys	Unknown	playful, sociable	playful, sociable	By me	No	#NULL!	No	#NULL!	#NULL!	#NULL!	#NULL!	#NULL!	no	no	si	no	no	no	no	No	No	No	Yes	No	No	No	#NULL!	move away	near bowl	waiting	No	#NULL!	#NULL!	#NULL!	#NULL!	yes	No
26-40 ys	attacca	Center	Yes, of dogs	1 dog	2-5 cats	2	>8 ys	male	No	#NULL!	1-3 ms	< 6 ms	Unknown	playful, sociable	other	By me	No	#NULL!	Yes	#NULL!	#NULL!	#NULL!	#NULL!	Strange	no	no	si	si	no	no	no	No	No	No	No	No	No	Yes	#NULL!	i don't know	Far bowl	moves away	No	#NULL!	#NULL!	#NULL!	#NULL!	yes	No
26-40 ys	attacca	North	Yes, both of dogs and cats	1 dog	2-5 cats	#NULL!	2-8 ys	Female	Yes	Before 3 ys	1-8 ys	6 ms- 2 ys	Unknown	playful, sociable	other	By me	No	#NULL!	No	#NULL!	#NULL!	#NULL!	#NULL!	#NULL!	no	no	si	no	no	no	no	No	No	No	No	No	No	Yes	#NULL!	other	Far bowl	moves away	Yes	Yes	No	Yes	No	no	No
18-25 ys	attacca	North	Yes, both of dogs and cats	2-5 dogs	2-5 cats	2	2-8 ys	Female	Yes	Before 3 ys	4 ms-1 y	< 6 ms	Until 3 ms	playful, sociable	playful, sociable	By me	Yes	Strange predatory	Yes	#NULL!	#NULL!	#NULL!	#NULL!	Strange	no	no	no	no	no	no	si	No	No	No	No	No	No	Yes	#NULL!	osserva	Far bowl	eat separate	No	#NULL!	#NULL!	#NULL!	#NULL!	yes	No
26-40 ys	scodinzola	South	Yes, both of dogs and cats	2-5 dogs	1 cat	2	2-8 ys	male	Yes	After 3 ys	1-3 ms	6 ms- 2 ys	< 1 wk	playful, sociable	fearful	By me	No	#NULL!	No	#NULL!	#NULL!	#NULL!	#NULL!	#NULL!	no	no	si	no	no	no	no	No	No	Yes	No	No	No	No	#NULL!	get close	Far bowl	moves away	Yes	Yes	No	No	No	no	No
26-40 ys	attacca	South	Yes, both of dogs and cats	2-5 dogs	2-5 cats	2	2-8 ys	Female	Yes	Before first heat	1-3 ms	6 ms- 2 ys	Unknown	playful, sociable	playful, sociable	By me	No	#NULL!	No	#NULL!	#NULL!	#NULL!	#NULL!	#NULL!	si	si	no	no	no	no	no	No	No	No	No	Yes	No	Yes	#NULL!	ignores	near bowl	moves away	Yes	Yes	Yes	No	Yes	no	No
26-40 ys	attacca	Center	Yes, of dogs	1 dog	1 cat	4	2-8 ys	Female	Yes	After 3 ys	4 ms-1 y	6 ms- 2 ys	Until 1 month	playful, sociable	disinterested	By a family member trainer	Yes	Generic	No	#NULL!	#NULL!	#NULL!	#NULL!	#NULL!	no	no	no	no	no	no	si	Yes	No	No	No	No	No	Yes	#NULL!	move away	Far bowl	#NULL!	No	#NULL!	#NULL!	#NULL!	#NULL!	yes	No
41-55 ys	attacca	South	Yes, both of dogs and cats	2-5 dogs	1 cat	4	6 m-2 ys	male	No	#NULL!	4 ms-1 y	< 6 ms	Until 3 ms	playful, sociable	aggressive	By me	No	#NULL!	No	#NULL!	#NULL!	#NULL!	#NULL!	#NULL!	si	no	si	si	no	no	no	No	No	No	Yes	No	No	Yes	#NULL!	ignores	Dog ground cat top	moves away	Yes	No	No	Yes	Yes	no	No
41-55 ys	scodinzola	Center	Yes, both of dogs and cats	1 dog	2-5 cats	#NULL!	2-8 ys	Female	Yes	Before first heat	1-8 ys	6 ms- 2 ys	Unknown	playful, sociable	fearful	By me and trainer	No	#NULL!	No	#NULL!	#NULL!	#NULL!	#NULL!	#NULL!	no	no	si	no	no	no	no	No	No	Yes	No	No	No	No	#NULL!	osserva	Dog ground cat top	moves away	No	#NULL!	#NULL!	#NULL!	#NULL!	no	No
41-55 ys	abbaia	South	Yes, both of dogs and cats	>5 dogs	>5 cats	#NULL!	2-8 ys	male	Yes	Before first heat	4 ms-1 y	6 ms- 2 ys	Unknown	playful, sociable	aggressive	None	No	#NULL!	No	#NULL!	#NULL!	#NULL!	#NULL!	#NULL!	si	no	no	no	no	no	no	No	No	No	Yes	No	No	No	#NULL!	other	Dog ground cat top	waiting	Yes	No	No	Yes	No	no	Yes
41-55 ys	abbaia	Center	Yes, both of dogs and cats	2-5 dogs	2-5 cats	1	2-8 ys	Female	No	#NULL!	1-3 ms	< 6 ms	Until 3 ms	playful, sociable	fearful	By me	No	#NULL!	No	#NULL!	#NULL!	#NULL!	#NULL!	#NULL!	no	si	no	no	no	no	no	No	No	No	Yes	No	No	No	#NULL!	hisses	Dog ground cat top	waiting	Yes	No	Yes	No	No	no	No
56-70	abbaia	North	Yes, both of dogs and cats	2-5 dogs	>5 cats	#NULL!	>8 ys	Female	Yes	Before 3 ys	1-3 ms	< 6 ms	Until 3 ms	playful, sociable	playful, sociable	By me	No	#NULL!	No	#NULL!	#NULL!	#NULL!	#NULL!	#NULL!	si	si	no	no	no	no	no	No	No	No	Yes	No	No	No	#NULL!	ignores	Far bowl	moves away	Yes	No	No	No	Yes	no	No
26-40 ys	attacca	North	Yes, both of dogs and cats	1 dog	1 cat	4	>8 ys	male	No	#NULL!	1-3 ms	#NULL!	Until 1 month	disinterested	aggressive	By me	No	#NULL!	No	#NULL!	#NULL!	#NULL!	#NULL!	#NULL!	no	no	si	no	no	no	no	No	No	No	No	No	No	Yes	#NULL!	move away	Dog ground cat top	moves away	No	#NULL!	#NULL!	#NULL!	#NULL!	yes	No
26-40 ys	abbaia	North	No	1 dog	2-5 cats	#NULL!	6 m-2 ys	male	No	#NULL!	1-3 ms	< 6 ms	Until 3 ms	playful, sociable	playful, sociable	By me	No	#NULL!	No	#NULL!	#NULL!	#NULL!	#NULL!	#NULL!	si	no	no	no	no	no	no	No	No	Yes	Yes	No	No	No	#NULL!	hisses	Far bowl	moves away	No	#NULL!	#NULL!	#NULL!	#NULL!	no	No
26-40 ys	abbaia	North	Yes, both of dogs and cats	2-5 dogs	2-5 cats	4	0-6 m	Female	No	#NULL!	1-3 ms	< 6 ms	Until 3 ms	playful, sociable	playful, sociable	By me	No	#NULL!	Yes	#NULL!	#NULL!	#NULL!	#NULL!	#NULL!	si	si	no	si	no	no	no	No	No	No	Yes	No	No	No	#NULL!	move away	Dog ground cat top	moves away	Yes	Yes	No	No	Yes	no	No
41-55 ys	abbaia	Center	No	1 dog	2-5 cats	#NULL!	>8 ys	Female	Yes	After 3 ys	1-3 ms	< 6 ms	Until 1 month	other	fearful	By me	No	#NULL!	No	#NULL!	#NULL!	#NULL!	#NULL!	#NULL!	si	si	no	no	no	no	no	No	No	No	Yes	No	No	No	#NULL!	move away	Dog ground cat top	moves away	Yes	Yes	No	No	Yes	no	Yes
41-55 ys	abbaia	North	Yes, both of dogs and cats	1 dog	2-5 cats	#NULL!	2-8 ys	Female	Yes	#NULL!	1-8 ys	> 2 ys	Unknown	playful, sociable	other	By me and trainer	No	#NULL!	Yes	#NULL!	No	No	#NULL!	Known	si	si	no	no	no	no	no	No	No	No	Yes	No	No	No	#NULL!	ignores	Other	#NULL!	Yes	Yes	No	Yes	Yes	no	Yes
26-40 ys	abbaia	North	Yes, both of dogs and cats	1 dog	2-5 cats	#NULL!	6 m-2 ys	male	Yes	Before 3 ys	1-8 ys	6 ms- 2 ys	Unknown	playful, sociable	playful, sociable	By me	No	#NULL!	Yes	#NULL!	No	No	#NULL!	Strange	no	si	no	no	no	no	no	No	No	No	Yes	No	No	No	#NULL!	i don't know	Dog ground cat top	moves away	Yes	Yes	Yes	No	No	no	No
26-40 ys	scodinzola	South	Yes, both of dogs and cats	1 dog	2-5 cats	#NULL!	>8 ys	male	Yes	After 3 ys	1-3 ms	> 2 ys	Until 3 ms	disinterested	other	None	No	#NULL!	No	#NULL!	#NULL!	#NULL!	#NULL!	#NULL!	no	si	si	no	no	no	no	No	No	Yes	No	No	No	No	#NULL!	get close	Dog ground cat top	moves away	No	#NULL!	#NULL!	#NULL!	#NULL!	no	No
26-40 ys	attacca	North	Yes, both of dogs and cats	1 dog	1 cat	#NULL!	>8 ys	male	Yes	After 3 ys	4 ms-1 y	< 6 ms	Until 3 ms	playful, sociable	playful, sociable	By me and trainer	No	#NULL!	No	#NULL!	#NULL!	#NULL!	#NULL!	#NULL!	no	no	si	no	no	no	no	No	No	No	No	No	No	Yes	#NULL!	#NULL!	Far bowl	waiting	Yes	Yes	No	Yes	Yes	no	Yes
26-40 ys	abbaia	North	Yes, both of dogs and cats	1 dog	2-5 cats	1	2-8 ys	Female	Yes	Before first heat	1-3 ms	< 6 ms	Until 3 ms	disinterested	disinterested	By me	No	#NULL!	No	#NULL!	#NULL!	#NULL!	#NULL!	#NULL!	no	si	no	no	no	no	no	No	No	No	Yes	No	No	No	#NULL!	move away	Dog ground cat top	moves away	Yes	No	Yes	No	No	no	No
26-40 ys	scodinzola	North	Yes, both of dogs and cats	1 dog	2-5 cats	#NULL!	2-8 ys	male	No	#NULL!	1-3 ms	< 6 ms	Until 3 ms	playful, sociable	aggressive	By me	Yes	Strange predatory	Yes	#NULL!	#NULL!	Yes	#NULL!	Strange	no	si	no	no	no	no	no	No	No	Yes	No	No	No	No	#NULL!	move away	Far bowl	waiting	Yes	Yes	Yes	No	Yes	no	No
26-40 ys	abbaia	North	#NULL!	1 dog	1 cat	#NULL!	6 m-2 ys	Female	Yes	Before 3 ys	1-3 ms	< 6 ms	Until 3 ms	playful, sociable	fearful	By me	No	#NULL!	No	#NULL!	#NULL!	#NULL!	#NULL!	#NULL!	si	si	no	no	no	no	no	No	No	No	Yes	No	No	No	#NULL!	ignores	near bowl	moves away	Yes	Yes	Yes	No	Yes	no	No
18-25 ys	attacca	Center	No	2-5 dogs	1 cat	#NULL!	6 m-2 ys	Female	No	#NULL!	1-3 ms	< 6 ms	Until 1 month	playful, sociable	playful, sociable	None	No	#NULL!	No	#NULL!	#NULL!	#NULL!	#NULL!	#NULL!	si	no	no	no	no	no	no	No	No	No	Yes	No	No	Yes	#NULL!	move away	Far bowl	moves away	No	#NULL!	#NULL!	#NULL!	#NULL!	no	No
18-25 ys	attacca	North	No	1 dog	1 cat	2	6 m-2 ys	male	No	#NULL!	1-3 ms	< 6 ms	Until 3 ms	playful, sociable	other	By me	No	#NULL!	No	#NULL!	#NULL!	#NULL!	#NULL!	#NULL!	si	si	no	no	si	no	no	No	No	No	Yes	No	No	Yes	#NULL!	move away	Dog ground cat top	eat separate	Yes	Yes	No	No	Yes	#NULL!	#NULL!
26-40 ys	scodinzola	South	Yes, both of dogs and cats	1 dog	1 cat	#NULL!	>8 ys	male	Yes	After 3 ys	1-3 ms	< 6 ms	Until 1 month	playful, sociable	playful, sociable	By me	No	#NULL!	No	#NULL!	#NULL!	#NULL!	#NULL!	#NULL!	si	no	no	no	no	no	no	No	No	Yes	No	No	No	No	#NULL!	hisses	Far bowl	#NULL!	Yes	Yes	No	No	Yes	yes	No
18-25 ys	ringhia	North	No	1 dog	2-5 cats	#NULL!	6 m-2 ys	Female	Yes	Before first heat	1-3 ms	< 6 ms	Until 3 ms	playful, sociable	other	By me	No	#NULL!	No	#NULL!	#NULL!	#NULL!	#NULL!	#NULL!	no	si	no	no	no	no	no	No	No	No	No	Yes	No	No	#NULL!	move away	Dog ground cat top	moves away	Yes	No	Yes	No	No	no	No
41-55 ys	attacca	North	No	1 dog	2-5 cats	4	2-8 ys	Female	Yes	Before first heat	4 ms-1 y	< 6 ms	Until 3 ms	disinterested	fearful	None	No	#NULL!	Yes	#NULL!	#NULL!	#NULL!	Yes	Strange	no	no	si	no	no	no	no	No	No	No	Yes	No	No	Yes	#NULL!	move away	Far bowl	moves away	No	#NULL!	#NULL!	#NULL!	#NULL!	yes	No
41-55 ys	ringhia	North	No	1 dog	2-5 cats	3	6 m-2 ys	Female	Yes	Before 3 ys	1-3 ms	< 6 ms	Until 1 month	playful, sociable	playful, sociable	None	No	#NULL!	No	#NULL!	#NULL!	#NULL!	#NULL!	#NULL!	si	no	no	no	no	no	no	No	No	No	No	Yes	No	No	#NULL!	get close	Dog ground cat top	drive out	No	#NULL!	#NULL!	#NULL!	#NULL!	no	Yes
56-70	abbaia	North	No	1 dog	1 cat	#NULL!	2-8 ys	Female	Yes	Before 3 ys	1-8 ys	> 2 ys	Unknown	playful, sociable	fearful	By me	No	#NULL!	No	#NULL!	#NULL!	#NULL!	#NULL!	#NULL!	no	no	no	si	no	no	no	No	No	No	Yes	No	No	No	#NULL!	move away	Far bowl	moves away	No	#NULL!	#NULL!	#NULL!	#NULL!	yes	No
26-40 ys	attacca	North	Yes, both of dogs and cats	1 dog	1 cat	1	2-8 ys	male	No	#NULL!	1-3 ms	< 6 ms	Until 3 ms	playful, sociable	fearful	By me and trainer	No	#NULL!	No	#NULL!	#NULL!	#NULL!	#NULL!	#NULL!	si	si	no	no	no	no	no	No	No	No	No	No	No	Yes	#NULL!	ignores	Dog ground cat top	moves away	Yes	No	No	No	Yes	no	No
26-40 ys	attacca	North	Yes, both of dogs and cats	1 dog	2-5 cats	#NULL!	2-8 ys	male	Yes	Before 3 ys	1-3 ms	< 6 ms	Until 1 month	playful, sociable	fearful	By me	No	#NULL!	No	#NULL!	#NULL!	#NULL!	#NULL!	#NULL!	no	si	no	no	no	no	no	No	No	No	Yes	No	No	Yes	#NULL!	move away	Dog ground cat top	moves away	Yes	No	Yes	No	Yes	no	Yes
26-40 ys	attacca	Center	No	2-5 dogs	1 cat	4	>8 ys	male	No	#NULL!	>8 ys	> 2 ys	Unknown	playful, sociable	playful, sociable	By me	No	#NULL!	Yes	#NULL!	#NULL!	Yes	#NULL!	#NULL!	si	si	no	no	no	no	no	No	No	No	No	Yes	No	Yes	#NULL!	hisses	Dog ground cat top	moves away	Yes	Yes	No	Yes	Yes	no	No
18-25 ys	ringhia	North	Yes, of cats	1 dog	2-5 cats	#NULL!	2-8 ys	Female	No	#NULL!	1-3 ms	< 6 ms	Until 1 month	playful, sociable	other	By me	No	#NULL!	No	#NULL!	#NULL!	#NULL!	#NULL!	#NULL!	si	si	no	no	no	no	no	No	No	No	Yes	Yes	No	No	#NULL!	move away	near bowl	waiting	Yes	No	Yes	No	Yes	no	Yes
26-40 ys	abbaia	North	Yes, both of dogs and cats	2-5 dogs	2-5 cats	#NULL!	2-8 ys	male	No	#NULL!	1-8 ys	6 ms- 2 ys	Until 1 month	playful, sociable	fearful	By me	No	#NULL!	No	#NULL!	#NULL!	#NULL!	#NULL!	#NULL!	si	si	no	no	no	no	no	No	No	No	Yes	No	No	No	#NULL!	get close	Dog ground cat top	moves away	Yes	No	No	No	Yes	no	Yes
26-40 ys	abbaia	North	Yes, both of dogs and cats	1 dog	2-5 cats	#NULL!	0-6 m	Female	No	#NULL!	1-3 ms	< 6 ms	Until 3 ms	playful, sociable	playful, sociable	By me	No	#NULL!	Yes	#NULL!	#NULL!	#NULL!	#NULL!	Strange	si	si	no	no	no	no	no	No	No	No	Yes	No	No	No	#NULL!	ignores	Dog ground cat top	moves away	Yes	Yes	No	No	Yes	no	No
41-55 ys	attacca	Center	Yes, both of dogs and cats	2-5 dogs	2-5 cats	4	2-8 ys	Female	Yes	Before first heat	4 ms-1 y	< 6 ms	Unknown	playful, sociable	playful, sociable	By me	Yes	Generic	No	#NULL!	#NULL!	#NULL!	#NULL!	#NULL!	no	si	no	no	no	no	no	No	No	No	Yes	Yes	No	Yes	#NULL!	get close	Far bowl	other	Yes	Yes	Yes	No	Yes	no	No
41-55 ys	attacca	North	Yes, both of dogs and cats	1 dog	2-5 cats	4	>8 ys	Female	Yes	Before 3 ys	>8 ys	> 2 ys	Unknown	fearful	fearful	By me	No	#NULL!	No	#NULL!	#NULL!	#NULL!	#NULL!	#NULL!	si	no	no	no	no	no	no	No	No	No	No	No	No	Yes	#NULL!	ignores	near bowl	moves away	Yes	Yes	Yes	Yes	Yes	no	Yes
26-40 ys	ringhia	North	Yes, both of dogs and cats	1 dog	1 cat	4	2-8 ys	male	No	#NULL!	4 ms-1 y	< 6 ms	Unknown	playful, sociable	disinterested	By me	No	#NULL!	No	#NULL!	#NULL!	#NULL!	#NULL!	#NULL!	si	si	no	no	no	no	no	No	No	No	No	Yes	No	No	#NULL!	get close	near bowl	waiting	Yes	#NULL!	#NULL!	#NULL!	#NULL!	no	Yes
26-40 ys	ringhia	Center	Yes, of cats	1 dog	>5 cats	1	>8 ys	male	Yes	After 3 ys	1-8 ys	> 2 ys	Unknown	aggressive	aggressive	None	No	#NULL!	No	#NULL!	#NULL!	#NULL!	#NULL!	#NULL!	#NULL!	#NULL!	#NULL!	#NULL!	#NULL!	#NULL!	#NULL!	No	No	No	No	Yes	No	No	#NULL!	move away	Far bowl	#NULL!	Yes	#NULL!	#NULL!	#NULL!	#NULL!	no	Yes
26-40 ys	scodinzola	South	Yes, both of dogs and cats	1 dog	2-5 cats	#NULL!	>8 ys	Female	Yes	After 3 ys	1-3 ms	> 2 ys	Until 3 ms	playful, sociable	playful, sociable	None	No	#NULL!	No	#NULL!	#NULL!	#NULL!	#NULL!	#NULL!	no	si	no	no	no	no	no	No	No	Yes	No	No	No	No	#NULL!	move away	Dog ground cat top	moves away	Yes	No	No	No	Yes	no	No
26-40 ys	scodinzola	South	Yes, both of dogs and cats	1 dog	2-5 cats	#NULL!	>8 ys	Female	Yes	After 3 ys	1-3 ms	> 2 ys	Until 3 ms	playful, sociable	playful, sociable	None	No	#NULL!	No	#NULL!	#NULL!	#NULL!	#NULL!	#NULL!	no	si	no	no	no	no	no	No	No	Yes	No	No	No	No	#NULL!	move away	Dog ground cat top	moves away	Yes	No	No	No	Yes	no	No
41-55 ys	ringhia	South	Yes, both of dogs and cats	1 dog	2-5 cats	#NULL!	6 m-2 ys	Female	No	#NULL!	4 ms-1 y	< 6 ms	Until 3 ms	playful, sociable	playful, sociable	None	No	#NULL!	No	#NULL!	#NULL!	#NULL!	#NULL!	#NULL!	si	si	no	no	no	no	no	No	No	No	No	Yes	No	No	#NULL!	ignores	near bowl	waiting	Yes	Yes	Yes	Yes	Yes	no	No
41-55 ys	attacca	North	Yes, both of dogs and cats	2-5 dogs	2-5 cats	3	2-8 ys	Female	Yes	Before 3 ys	>8 ys	> 2 ys	Unknown	playful, sociable	disinterested	Other	Yes	#NULL!	No	#NULL!	#NULL!	#NULL!	#NULL!	#NULL!	si	si	si	no	no	no	no	No	No	No	No	No	No	Yes	#NULL!	i don't know	Far bowl	eat separate	Yes	No	Yes	No	No	yes	No
56-70	attacca	North	No	1 dog	1 cat	#NULL!	2-8 ys	Female	Yes	Before first heat	1-3 ms	< 6 ms	Until 1 month	playful, sociable	playful, sociable	By me	No	#NULL!	Yes	#NULL!	#NULL!	#NULL!	#NULL!	Known	no	no	si	no	no	no	no	No	No	No	No	Yes	No	Yes	#NULL!	ignores	near bowl	moves away	No	#NULL!	#NULL!	#NULL!	#NULL!	yes	No
26-40 ys	attacca	South	Yes, both of dogs and cats	2-5 dogs	2-5 cats	3	2-8 ys	male	Yes	Before 3 ys	1-3 ms	< 6 ms	< 1 wk	playful, sociable	playful, sociable	By me	No	#NULL!	No	#NULL!	#NULL!	#NULL!	#NULL!	#NULL!	no	no	si	no	no	no	no	No	No	No	No	No	No	Yes	#NULL!	move away	Dog ground cat top	moves away	Yes	No	No	Yes	No	yes	No
41-55 ys	ringhia	North	Yes, of cats	1 dog	2-5 cats	#NULL!	>8 ys	male	Yes	Unknown	>8 ys	> 2 ys	Unknown	fearful	fearful	Other	No	#NULL!	No	#NULL!	#NULL!	#NULL!	#NULL!	#NULL!	no	no	si	no	no	no	no	No	No	No	No	Yes	No	No	#NULL!	ignores	Dog ground cat top	other	No	#NULL!	#NULL!	#NULL!	#NULL!	yes	No
18-25 ys	abbaia	Center	Yes, both of dogs and cats	1 dog	1 cat	#NULL!	2-8 ys	male	No	#NULL!	1-3 ms	< 6 ms	Until 3 ms	playful, sociable	aggressive	By me	Yes	Possessive	No	#NULL!	#NULL!	#NULL!	#NULL!	#NULL!	no	si	no	no	no	no	no	No	No	Yes	Yes	No	No	No	#NULL!	move away	Far bowl	moves away	Yes	Yes	Yes	No	Yes	no	No
26-40 ys	abbaia	North	Yes, both of dogs and cats	1 dog	1 cat	#NULL!	6 m-2 ys	male	Yes	Before first heat	1-3 ms	< 6 ms	Until 3 ms	playful, sociable	playful, sociable	By me and trainer	No	#NULL!	Yes	#NULL!	#NULL!	No	#NULL!	Known	si	si	no	no	no	no	no	No	No	No	Yes	No	No	No	#NULL!	i don't know	Dog ground cat top	waiting	Yes	Yes	Yes	Yes	Yes	no	Yes
26-40 ys	ringhia	South	Yes, of dogs	>5 dogs	>5 cats	2	2-8 ys	Female	No	#NULL!	1-3 ms	< 6 ms	Until 3 ms	playful, sociable	playful, sociable	By me	No	#NULL!	No	#NULL!	#NULL!	#NULL!	#NULL!	#NULL!	si	si	no	no	no	no	no	No	No	No	No	Yes	No	No	#NULL!	ignores	Dog ground cat top	moves away	Yes	Yes	Yes	Yes	Yes	yes	No
26-40 ys	abbaia	North	Yes, both of dogs and cats	1 dog	>5 cats	2	6 m-2 ys	male	No	#NULL!	4 ms-1 y	< 6 ms	Unknown	playful, sociable	playful, sociable	By me	No	#NULL!	Yes	#NULL!	No	#NULL!	Yes	Strange	si	si	no	no	no	no	no	No	No	No	Yes	No	No	No	#NULL!	i don't know	Other	eat together	Yes	No	Yes	No	No	no	No
41-55 ys	attacca	North	Yes, both of dogs and cats	2-5 dogs	2-5 cats	2	>8 ys	male	Yes	After 3 ys	4 ms-1 y	> 2 ys	Unknown	playful, sociable	playful, sociable	By me and trainer	No	#NULL!	No	#NULL!	#NULL!	#NULL!	#NULL!	#NULL!	si	no	no	no	no	no	no	No	No	No	No	No	No	Yes	#NULL!	move away	Dog ground cat top	moves away	No	#NULL!	#NULL!	#NULL!	#NULL!	no	Yes
26-40 ys	ringhia	South	Yes, both of dogs and cats	2-5 dogs	1 cat	3	2-8 ys	Female	Yes	Before first heat	1-3 ms	> 2 ys	Unknown	playful, sociable	fearful	By me	No	#NULL!	Yes	#NULL!	#NULL!	#NULL!	#NULL!	Known	si	no	si	no	no	no	no	No	No	No	No	Yes	No	No	#NULL!	move away	Dog ground cat top	moves away	Yes	Yes	No	Yes	No	no	No
41-55 ys	abbaia	North	Yes, both of dogs and cats	1 dog	1 cat	#NULL!	>8 ys	Female	Yes	After 3 ys	1-8 ys	> 2 ys	Unknown	playful, sociable	disinterested	By me	No	#NULL!	No	#NULL!	#NULL!	#NULL!	#NULL!	#NULL!	si	no	no	no	no	no	no	No	No	No	Yes	No	No	No	#NULL!	hisses	Far bowl	moves away	No	#NULL!	#NULL!	#NULL!	#NULL!	no	Yes
26-40 ys	attacca	Center	Yes, both of dogs and cats	1 dog	1 cat	4	2-8 ys	Female	Yes	Before 3 ys	4 ms-1 y	> 2 ys	Unknown	playful, sociable	aggressive	By me	Yes	Predatory	No	#NULL!	#NULL!	#NULL!	#NULL!	#NULL!	no	no	si	no	no	no	no	No	No	No	No	No	No	Yes	#NULL!	move away	Dog ground cat top	moves away	Yes	No	No	Yes	No	yes	No
26-40 ys	abbaia	North	Yes, both of dogs and cats	2-5 dogs	1 cat	1	>8 ys	male	No	#NULL!	1-3 ms	< 6 ms	Until 3 ms	playful, sociable	disinterested	By me and trainer	No	#NULL!	No	#NULL!	#NULL!	#NULL!	#NULL!	#NULL!	si	si	no	no	no	no	no	No	No	No	Yes	No	No	No	#NULL!	osserva	Dog ground cat top	moves away	Yes	No	Yes	Yes	No	yes	No
26-40 ys	scodinzola	North	Yes, both of dogs and cats	1 dog	1 cat	#NULL!	>8 ys	Female	Yes	Before first heat	1-3 ms	< 6 ms	Unknown	playful, sociable	fearful	By me	No	#NULL!	No	#NULL!	#NULL!	#NULL!	#NULL!	#NULL!	no	si	no	no	no	no	no	No	No	Yes	No	No	No	No	#NULL!	ignores	Dog ground cat top	moves away	Yes	Yes	Yes	Yes	No	no	No
18-25 ys	ringhia	North	Yes, both of dogs and cats	1 dog	1 cat	#NULL!	2-8 ys	male	No	#NULL!	1-3 ms	< 6 ms	Until 3 ms	disinterested	playful, sociable	By me	No	#NULL!	No	#NULL!	#NULL!	#NULL!	#NULL!	#NULL!	no	no	si	no	no	no	no	No	No	No	No	Yes	No	No	#NULL!	move away	near bowl	waiting	Yes	Yes	No	Yes	Yes	no	Yes
26-40 ys	attacca	Center	Yes, both of dogs and cats	1 dog	2-5 cats	1	2-8 ys	Female	Yes	Before 3 ys	4 ms-1 y	6 ms- 2 ys	Unknown	playful, sociable	other	None	No	#NULL!	No	#NULL!	#NULL!	#NULL!	#NULL!	#NULL!	#NULL!	#NULL!	#NULL!	#NULL!	#NULL!	#NULL!	#NULL!	No	No	No	No	No	No	Yes	#NULL!	move away	Dog ground cat top	moves away	No	#NULL!	#NULL!	#NULL!	#NULL!	no	No
26-40 ys	scodinzola	North	Yes, both of dogs and cats	2-5 dogs	2-5 cats	4	>8 ys	male	No	#NULL!	1-3 ms	6 ms- 2 ys	Until 1 month	disinterested	playful, sociable	By me	No	#NULL!	No	#NULL!	#NULL!	#NULL!	#NULL!	#NULL!	si	no	si	no	no	no	no	No	No	Yes	No	No	No	No	#NULL!	get close	Dog ground cat top	moves away	No	#NULL!	#NULL!	#NULL!	#NULL!	no	Yes
26-40 ys	scodinzola	Center	Yes, of dogs	2-5 dogs	2-5 cats	4	2-8 ys	male	No	#NULL!	1-3 ms	< 6 ms	Until 3 ms	playful, sociable	aggressive	By trainer	No	#NULL!	No	#NULL!	#NULL!	#NULL!	#NULL!	#NULL!	no	no	si	no	no	no	no	No	No	Yes	No	No	No	No	#NULL!	get close	Far bowl	#NULL!	No	#NULL!	#NULL!	#NULL!	#NULL!	yes	No
26-40 ys	abbaia	North	Yes, both of dogs and cats	2-5 dogs	#NULL!	3	2-8 ys	Female	No	#NULL!	1-3 ms	< 6 ms	Until 3 ms	playful, sociable	other	By me	No	#NULL!	Yes	#NULL!	#NULL!	#NULL!	#NULL!	#NULL!	si	si	no	no	no	no	no	No	No	No	Yes	No	No	No	#NULL!	move away	Dog ground cat top	waiting	Yes	Yes	No	Yes	No	no	Yes
26-40 ys	scodinzola	Center	Yes, both of dogs and cats	2-5 dogs	>5 cats	4	>8 ys	male	No	#NULL!	1-8 ys	> 2 ys	Unknown	playful, sociable	aggressive	By me	No	#NULL!	No	#NULL!	#NULL!	#NULL!	#NULL!	#NULL!	si	no	si	no	no	no	no	No	No	Yes	No	No	No	No	#NULL!	ignores	Far bowl	moves away	No	#NULL!	#NULL!	#NULL!	#NULL!	no	Yes
41-55 ys	ringhia	North	No	1 dog	1 cat	#NULL!	2-8 ys	male	No	#NULL!	1-3 ms	< 6 ms	Until 1 month	playful, sociable	playful, sociable	By me	No	#NULL!	No	#NULL!	#NULL!	#NULL!	#NULL!	#NULL!	si	no	no	no	no	no	no	No	No	No	Yes	Yes	No	No	#NULL!	ignores	Far bowl	drive out	Yes	No	No	No	Yes	no	Yes
41-55 ys	scodinzola	North	Yes, both of dogs and cats	1 dog	1 cat	#NULL!	>8 ys	male	No	#NULL!	1-3 ms	> 2 ys	Until 3 ms	playful, sociable	playful, sociable	By me	No	#NULL!	No	#NULL!	#NULL!	#NULL!	#NULL!	#NULL!	si	si	no	no	no	no	no	No	No	Yes	No	No	No	No	#NULL!	move away	Far bowl	moves away	Yes	Yes	No	No	No	no	Yes
26-40 ys	0	North	Yes, both of dogs and cats	2-5 dogs	2-5 cats	#NULL!	>8 ys	Female	Yes	After 3 ys	1-8 ys	> 2 ys	Until 3 ms	playful, sociable	playful, sociable	By me	Yes	Strange predatory	No	#NULL!	#NULL!	#NULL!	#NULL!	#NULL!	no	no	si	no	no	no	no	No	No	No	No	No	No	No	#NULL!	ignores	Far bowl	moves away	No	#NULL!	#NULL!	#NULL!	#NULL!	no	Yes
26-40 ys	abbaia	North	#NULL!	#NULL!	#NULL!	#NULL!	#NULL!	#NULL!	#NULL!	#NULL!	4 ms-1 y	6 ms- 2 ys	Until 3 ms	playful, sociable	playful, sociable	By me	No	#NULL!	No	#NULL!	#NULL!	#NULL!	#NULL!	#NULL!	no	si	no	no	no	no	no	No	No	No	Yes	No	No	No	#NULL!	ignores	Dog ground cat top	moves away	Yes	Yes	Yes	No	No	yes	No
26-40 ys	abbaia	North	#NULL!	#NULL!	#NULL!	#NULL!	#NULL!	#NULL!	#NULL!	#NULL!	4 ms-1 y	6 ms- 2 ys	Until 3 ms	playful, sociable	playful, sociable	By me	No	#NULL!	No	#NULL!	#NULL!	#NULL!	#NULL!	#NULL!	no	si	no	no	no	no	no	No	No	No	Yes	No	No	No	#NULL!	ignores	Dog ground cat top	moves away	Yes	Yes	Yes	No	No	yes	No
41-55 ys	attacca	Center	No	1 dog	2-5 cats	4	6 m-2 ys	male	Yes	Before first heat	1-3 ms	< 6 ms	Until 1 month	playful, sociable	playful, sociable	By me and trainer	No	#NULL!	No	#NULL!	#NULL!	#NULL!	#NULL!	#NULL!	si	si	no	no	no	no	no	No	No	No	No	No	No	Yes	#NULL!	i don't know	Dog ground cat top	waiting	Yes	Yes	Yes	No	No	no	No
18-25 ys	abbaia	North	Yes, both of dogs and cats	2-5 dogs	2-5 cats	#NULL!	2-8 ys	Female	Yes	Before 3 ys	4 ms-1 y	6 ms- 2 ys	Until 3 ms	playful, sociable	aggressive	By me	No	#NULL!	Yes	#NULL!	No	Yes	Yes	Strange	si	no	no	no	no	no	no	No	No	No	Yes	No	No	No	#NULL!	hisses	Far bowl	moves away	No	#NULL!	#NULL!	#NULL!	#NULL!	no	Yes
26-40 ys	0	North	Yes, both of dogs and cats	1 dog	2-5 cats	#NULL!	6 m-2 ys	male	No	#NULL!	1-3 ms	< 6 ms	Until 3 ms	playful, sociable	playful, sociable	By me	No	#NULL!	Yes	#NULL!	#NULL!	No	Yes	Known	si	si	no	no	no	no	no	No	No	No	No	No	No	No	#NULL!	ignores	Dog ground cat top	moves away	Yes	Yes	Yes	Yes	Yes	no	No
41-55 ys	scodinzola	North	No	1 dog	2-5 cats	#NULL!	6 m-2 ys	male	No	#NULL!	1-3 ms	< 6 ms	Until 1 month	playful, sociable	playful, sociable	None	No	#NULL!	No	#NULL!	#NULL!	#NULL!	#NULL!	#NULL!	#NULL!	#NULL!	#NULL!	#NULL!	#NULL!	#NULL!	#NULL!	No	No	Yes	No	No	No	No	#NULL!	ignores	Far bowl	moves away	No	#NULL!	#NULL!	#NULL!	#NULL!	yes	No
41-55 ys	abbaia	North	Yes, both of dogs and cats	2-5 dogs	2-5 cats	2	2-8 ys	Female	Yes	Before 3 ys	1-8 ys	6 ms- 2 ys	Until 3 ms	other	fearful	By me	No	#NULL!	Yes	#NULL!	No	#NULL!	Yes	Strange	no	si	no	no	no	no	no	No	Yes	Yes	No	No	No	No	#NULL!	ignores	Dog ground cat top	moves away	Yes	Yes	No	No	Yes	no	No
26-40 ys	attacca	North	No	1 dog	2-5 cats	#NULL!	6 m-2 ys	Female	Yes	Before 3 ys	4 ms-1 y	6 ms- 2 ys	Until 3 ms	playful, sociable	fearful	By me	Yes	Predatory	Yes	#NULL!	No	Yes	No	Known	si	si	no	no	no	no	no	No	No	No	No	Yes	No	Yes	#NULL!	ignores	Far bowl	eat separate	Yes	No	Yes	No	Yes	no	No
41-55 ys	abbaia	North	Yes, both of dogs and cats	2-5 dogs	>5 cats	2	2-8 ys	Female	Yes	Before first heat	1-3 ms	< 6 ms	Until 3 ms	playful, sociable	fearful	By me	No	#NULL!	No	#NULL!	#NULL!	#NULL!	#NULL!	#NULL!	si	si	no	no	no	no	no	No	No	No	Yes	No	No	No	#NULL!	ignores	Same bowl	waiting	Yes	Yes	Yes	Yes	Yes	no	No
26-40 ys	abbaia	Center	Yes, both of dogs and cats	2-5 dogs	2-5 cats	4	2-8 ys	Female	Yes	After 3 ys	1-3 ms	6 ms- 2 ys	Until 3 ms	playful, sociable	disinterested	By me	No	#NULL!	Yes	#NULL!	No	Yes	Yes	#NULL!	no	no	si	no	no	no	no	No	No	Yes	Yes	No	No	No	#NULL!	hisses	Dog ground cat top	moves away	No	#NULL!	#NULL!	#NULL!	#NULL!	no	No
18-25 ys	attacca	South	Yes, both of dogs and cats	2-5 dogs	2-5 cats	3	>8 ys	Female	Yes	After 3 ys	1-8 ys	> 2 ys	Unknown	playful, sociable	playful, sociable	By me	Yes	Predatory	Yes	#NULL!	#NULL!	Yes	#NULL!	Known	si	si	no	no	no	no	no	No	No	No	No	Yes	No	Yes	#NULL!	hisses	Dog ground cat top	waiting	Yes	Yes	Yes	Yes	Yes	no	Yes
56-70	attacca	North	Yes, of dogs	1 dog	2-5 cats	#NULL!	>8 ys	male	Yes	Before 3 ys	1-3 ms	> 2 ys	Until 1 month	playful, sociable	#NULL!	By me and trainer	No	#NULL!	No	#NULL!	#NULL!	#NULL!	#NULL!	#NULL!	si	no	no	no	no	no	no	No	No	No	No	Yes	No	Yes	#NULL!	hisses	Far bowl	moves away	Yes	No	No	Yes	No	no	Yes
18-25 ys	ringhia	North	Yes, both of dogs and cats	1 dog	2-5 cats	#NULL!	>8 ys	male	No	#NULL!	1-3 ms	< 6 ms	Until 1 month	playful, sociable	fearful	By me	Yes	Territorial	No	#NULL!	#NULL!	#NULL!	#NULL!	#NULL!	no	no	si	no	no	no	no	No	No	No	No	Yes	No	No	#NULL!	ignores	Dog ground cat top	moves away	No	#NULL!	#NULL!	#NULL!	#NULL!	yes	No
18-25 ys	attacca	North	Yes, of dogs	2-5 dogs	1 cat	4	>8 ys	Female	Yes	After 3 ys	1-3 ms	> 2 ys	Until 3 ms	playful, sociable	disinterested	By me	Yes	Predatory	No	#NULL!	#NULL!	#NULL!	#NULL!	#NULL!	no	no	no	no	no	no	si	No	No	No	No	No	No	Yes	#NULL!	get close	near bowl	moves away	Yes	Yes	No	No	Yes	yes	No
26-40 ys	abbaia	North	Yes, both of dogs and cats	1 dog	2-5 cats	4	2-8 ys	male	Yes	Before 3 ys	4 ms-1 y	6 ms- 2 ys	Unknown	playful, sociable	playful, sociable	By me	No	#NULL!	No	#NULL!	#NULL!	#NULL!	#NULL!	#NULL!	si	si	no	no	no	no	no	No	No	No	Yes	No	No	No	#NULL!	get close	near bowl	waiting	Yes	Yes	No	Yes	Yes	no	No
41-55 ys	attacca	North	Yes, of dogs	#NULL!	#NULL!	#NULL!	2-8 ys	Female	Yes	Unknown	1-8 ys	> 2 ys	Unknown	playful, sociable	other	By me and trainer	No	#NULL!	Yes	#NULL!	#NULL!	Yes	#NULL!	Strange	no	no	si	si	no	no	no	No	No	No	No	Yes	No	Yes	#NULL!	osserva	Far bowl	eat separate	No	#NULL!	#NULL!	#NULL!	#NULL!	no	Yes
26-40 ys	scodinzola	South	Yes, both of dogs and cats	1 dog	1 cat	4	2-8 ys	male	Yes	Before 3 ys	1-3 ms	< 6 ms	Until 1 month	playful, sociable	other	By me	No	#NULL!	No	#NULL!	#NULL!	#NULL!	#NULL!	#NULL!	no	si	no	no	no	no	no	No	Yes	Yes	No	No	No	No	#NULL!	i don't know	Far bowl	waiting	Yes	Yes	No	No	Yes	no	Yes
41-55 ys	abbaia	North	Yes, both of dogs and cats	1 dog	2-5 cats	2	>8 ys	male	No	#NULL!	1-8 ys	> 2 ys	Unknown	playful, sociable	playful, sociable	By me	No	#NULL!	No	#NULL!	#NULL!	#NULL!	#NULL!	#NULL!	si	si	no	no	no	no	no	No	No	No	Yes	No	No	No	#NULL!	hisses	Dog ground cat top	waiting	Yes	Yes	No	No	Yes	yes	No
26-40 ys	abbaia	North	Yes, both of dogs and cats	1 dog	2-5 cats	4	2-8 ys	Female	Yes	Before first heat	1-3 ms	< 6 ms	Until 3 ms	playful, sociable	disinterested	By me and trainer	No	#NULL!	No	#NULL!	#NULL!	#NULL!	#NULL!	#NULL!	no	no	si	si	no	no	no	No	No	Yes	Yes	No	No	No	#NULL!	hisses	Far bowl	waiting	No	#NULL!	#NULL!	#NULL!	#NULL!	no	Yes
26-40 ys	attacca	North	Yes, both of dogs and cats	1 dog	1 cat	4	2-8 ys	Female	Yes	Unknown	1-8 ys	6 ms- 2 ys	Unknown	playful, sociable	playful, sociable	By me and trainer	Yes	Strange predatory	Yes	#NULL!	#NULL!	Yes	Yes	Strange	no	no	si	no	no	no	no	No	No	No	Yes	No	No	Yes	#NULL!	ignores	Dog ground cat top	moves away	No	#NULL!	#NULL!	#NULL!	#NULL!	no	Yes
18-25 ys	attacca	Center	Yes, both of dogs and cats	2-5 dogs	2-5 cats	3	>8 ys	male	Yes	Before 3 ys	1-3 ms	> 2 ys	Until 3 ms	disinterested	fearful	By me	No	#NULL!	Yes	#NULL!	#NULL!	No	No	#NULL!	no	no	si	si	no	no	no	No	No	No	No	Yes	Yes	Yes	#NULL!	ignores	Far bowl	waiting	No	#NULL!	#NULL!	#NULL!	#NULL!	yes	No
41-55 ys	attacca	North	Yes, both of dogs and cats	1 dog	1 cat	4	>8 ys	male	Yes	Before 3 ys	4 ms-1 y	6 ms- 2 ys	Unknown	disinterested	disinterested	By me	Yes	Strange predatory	Yes	#NULL!	#NULL!	No	Yes	Strange	si	no	no	no	no	no	no	No	No	No	No	No	No	Yes	#NULL!	other	Dog ground cat top	moves away	No	#NULL!	#NULL!	#NULL!	#NULL!	no	No
26-40 ys	attacca	South	Yes, both of dogs and cats	2-5 dogs	1 cat	#NULL!	6 m-2 ys	Female	Yes	Before 3 ys	1-3 ms	< 6 ms	Until 1 month	playful, sociable	playful, sociable	By me	No	#NULL!	No	#NULL!	#NULL!	#NULL!	#NULL!	#NULL!	no	si	no	no	no	no	no	No	No	No	Yes	No	No	Yes	#NULL!	get close	Dog ground cat top	moves away	Yes	No	No	No	Yes	no	No
26-40 ys	attacca	Center	Yes, both of dogs and cats	1 dog	1 cat	4	2-8 ys	Female	Yes	After 3 ys	1-3 ms	< 6 ms	Until 3 ms	playful, sociable	fearful	By me and trainer	No	#NULL!	No	#NULL!	#NULL!	#NULL!	#NULL!	#NULL!	no	si	no	no	no	no	no	No	No	No	Yes	No	No	Yes	#NULL!	ignores	Far bowl	moves away	No	Yes	No	No	Yes	yes	No
26-40 ys	scodinzola	North	No	1 dog	2-5 cats	1	>8 ys	#NULL!	No	#NULL!	1-3 ms	< 6 ms	Until 3 ms	playful, sociable	fearful	By me	No	#NULL!	No	#NULL!	#NULL!	#NULL!	#NULL!	#NULL!	no	no	si	no	no	no	no	No	No	Yes	No	No	No	No	#NULL!	move away	Dog ground cat top	moves away	No	#NULL!	#NULL!	#NULL!	#NULL!	yes	No
18-25 ys	attacca	South	Yes, both of dogs and cats	1 dog	2-5 cats	1	2-8 ys	Female	Yes	Before first heat	1-3 ms	< 6 ms	Until 3 ms	disinterested	aggressive	None	No	#NULL!	No	#NULL!	#NULL!	#NULL!	#NULL!	#NULL!	si	no	no	no	no	no	no	No	No	No	Yes	No	No	Yes	#NULL!	move away	near bowl	moves away	No	#NULL!	#NULL!	#NULL!	#NULL!	no	No
26-40 ys	scodinzola	South	No	1 dog	1 cat	#NULL!	2-8 ys	male	No	#NULL!	4 ms-1 y	> 2 ys	Until 3 ms	playful, sociable	aggressive	By me	No	#NULL!	No	#NULL!	#NULL!	#NULL!	#NULL!	#NULL!	si	si	no	no	no	no	no	No	No	Yes	No	No	No	No	#NULL!	ignores	near bowl	moves away	Yes	Yes	No	No	No	no	No
26-40 ys	scodinzola	Center	No	1 dog	1 cat	#NULL!	>8 ys	male	No	#NULL!	4 ms-1 y	6 ms- 2 ys	Unknown	playful, sociable	disinterested	None	No	#NULL!	Yes	#NULL!	#NULL!	#NULL!	Yes	Known	no	no	no	si	no	no	no	No	No	Yes	No	No	No	No	#NULL!	hisses	Far bowl	moves away	No	#NULL!	#NULL!	#NULL!	#NULL!	yes	No
18-25 ys	scodinzola	Center	Yes, both of dogs and cats	2-5 dogs	1 cat	1	2-8 ys	male	Yes	Before 3 ys	4 ms-1 y	< 6 ms	Unknown	playful, sociable	playful, sociable	By me	No	#NULL!	Yes	#NULL!	#NULL!	#NULL!	#NULL!	Known	no	no	no	si	si	no	no	No	No	Yes	No	No	No	No	#NULL!	hisses	Dog ground cat top	moves away	No	#NULL!	#NULL!	#NULL!	#NULL!	no	Yes
18-25 ys	scodinzola	Center	Yes, both of dogs and cats	1 dog	2-5 cats	#NULL!	>8 ys	Female	Yes	Before 3 ys	1-3 ms	> 2 ys	Until 1 month	disinterested	disinterested	By me	Yes	Multiple	Yes	#NULL!	#NULL!	Yes	#NULL!	Strange	si	no	no	no	no	no	no	No	No	Yes	No	No	No	No	#NULL!	ignores	Dog ground cat top	moves away	Yes	Yes	No	No	No	no	No
26-40 ys	scodinzola	Center	No	1 dog	1 cat	#NULL!	>8 ys	male	No	#NULL!	1-3 ms	< 6 ms	< 1 wk	playful, sociable	playful, sociable	None	No	#NULL!	No	#NULL!	#NULL!	#NULL!	#NULL!	#NULL!	si	si	no	no	no	no	no	No	No	Yes	No	No	No	No	#NULL!	ignores	Dog ground cat top	waiting	Yes	No	No	Yes	Yes	no	Yes
41-55 ys	ringhia	North	Yes, both of dogs and cats	1 dog	1 cat	#NULL!	>8 ys	Female	Yes	Before 3 ys	1-3 ms	> 2 ys	Unknown	playful, sociable	playful, sociable	By me	No	#NULL!	No	#NULL!	#NULL!	#NULL!	#NULL!	#NULL!	no	no	no	si	si	no	no	No	No	No	No	Yes	No	No	#NULL!	hisses	Far bowl	drive out	Yes	Yes	No	Yes	No	no	No
26-40 ys	abbaia	South	Yes, both of dogs and cats	1 dog	1 cat	#NULL!	2-8 ys	male	No	#NULL!	1-3 ms	< 6 ms	Until 1 month	disinterested	aggressive	By me and trainer	No	#NULL!	Yes	#NULL!	#NULL!	Yes	Yes	Strange	si	si	no	no	no	no	no	No	No	No	Yes	No	No	No	#NULL!	get close	near bowl	waiting	Yes	Yes	Yes	Yes	No	no	Yes
41-55 ys	abbaia	North	Yes, both of dogs and cats	2-5 dogs	2-5 cats	2	2-8 ys	male	No	#NULL!	1-3 ms	< 6 ms	Until 3 ms	playful, sociable	playful, sociable	By me and trainer	No	#NULL!	Yes	#NULL!	#NULL!	#NULL!	#NULL!	Strange	no	si	no	no	no	no	no	No	No	No	Yes	No	No	No	#NULL!	ignores	Dog ground cat top	moves away	Yes	No	Yes	No	Yes	no	Yes
18-25 ys	attacca	North	Yes, of dogs	2-5 dogs	2-5 cats	#NULL!	2-8 ys	Female	Yes	Before 3 ys	4 ms-1 y	6 ms- 2 ys	Until 1 month	playful, sociable	playful, sociable	By me and trainer	Yes	Predatory	No	#NULL!	#NULL!	#NULL!	#NULL!	#NULL!	si	no	no	no	no	no	no	No	No	No	No	No	No	Yes	#NULL!	move away	Dog ground cat top	moves away	Yes	No	No	Yes	No	no	No
18-25 ys	scodinzola	North	Yes, both of dogs and cats	1 dog	2-5 cats	2	>8 ys	Female	Yes	Before 3 ys	1-3 ms	< 6 ms	Until 3 ms	playful, sociable	disinterested	By me	No	#NULL!	No	#NULL!	#NULL!	#NULL!	#NULL!	#NULL!	no	no	no	si	no	no	no	No	No	Yes	No	No	No	No	#NULL!	move away	near bowl	waiting	No	#NULL!	#NULL!	#NULL!	#NULL!	no	Yes
41-55 ys	abbaia	South	Yes, both of dogs and cats	2-5 dogs	1 cat	#NULL!	>8 ys	Female	Yes	Before 3 ys	1-8 ys	6 ms- 2 ys	Unknown	playful, sociable	disinterested	By me	No	#NULL!	No	#NULL!	#NULL!	#NULL!	#NULL!	#NULL!	si	si	no	no	no	no	no	No	No	No	Yes	No	No	No	#NULL!	hisses	Dog ground cat top	waiting	Yes	No	Yes	No	Yes	no	Yes
41-55 ys	abbaia	North	Yes, both of dogs and cats	1 dog	1 cat	#NULL!	6 m-2 ys	Female	Yes	Before first heat	1-3 ms	< 6 ms	Until 3 ms	playful, sociable	disinterested	By me	No	#NULL!	No	#NULL!	#NULL!	#NULL!	#NULL!	#NULL!	si	no	no	no	no	no	no	No	No	No	Yes	No	No	No	#NULL!	ignores	near bowl	moves away	No	#NULL!	#NULL!	#NULL!	#NULL!	yes	No
26-40 ys	abbaia	North	Yes, both of dogs and cats	2-5 dogs	1 cat	#NULL!	>8 ys	Female	Yes	After 3 ys	1-3 ms	< 6 ms	Unknown	disinterested	disinterested	By me and trainer	No	#NULL!	No	#NULL!	#NULL!	#NULL!	#NULL!	#NULL!	no	si	no	no	no	no	no	No	No	No	Yes	No	No	No	#NULL!	get close	Dog ground cat top	waiting	Yes	Yes	Yes	Yes	Yes	no	Yes
26-40 ys	abbaia	Center	Yes, both of dogs and cats	2-5 dogs	>5 cats	#NULL!	>8 ys	Female	Yes	After 3 ys	1-3 ms	< 6 ms	Until 3 ms	disinterested	disinterested	By me	No	#NULL!	Yes	#NULL!	#NULL!	#NULL!	#NULL!	Strange	no	si	no	no	no	no	no	No	No	No	Yes	No	No	No	#NULL!	get close	Far bowl	moves away	Yes	No	No	Yes	No	no	No
18-25 ys	attacca	Center	Yes, of dogs	2-5 dogs	1 cat	4	6 m-2 ys	male	No	#NULL!	1-3 ms	< 6 ms	Until 1 month	playful, sociable	fearful	By me	Yes	Multiple	No	#NULL!	#NULL!	#NULL!	#NULL!	#NULL!	no	no	si	no	no	si	si	Yes	No	No	No	Yes	No	Yes	#NULL!	hisses	Far bowl	other	No	#NULL!	#NULL!	#NULL!	#NULL!	no	Yes
26-40 ys	scodinzola	North	Yes, of dogs	2-5 dogs	1 cat	#NULL!	>8 ys	Female	Yes	Before 3 ys	1-3 ms	< 6 ms	Until 3 ms	playful, sociable	playful, sociable	By me and trainer	No	#NULL!	No	#NULL!	#NULL!	#NULL!	#NULL!	#NULL!	si	si	si	no	no	no	no	No	No	Yes	No	No	No	No	#NULL!	move away	Dog ground cat top	moves away	Yes	Yes	Yes	Yes	Yes	no	No
56-70	scodinzola	North	Yes, both of dogs and cats	2-5 dogs	2-5 cats	#NULL!	>8 ys	male	Yes	Before 3 ys	1-8 ys	> 2 ys	Unknown	playful, sociable	fearful	None	No	#NULL!	No	#NULL!	#NULL!	#NULL!	#NULL!	#NULL!	si	no	no	no	no	no	no	No	No	Yes	No	No	No	No	#NULL!	move away	Same bowl	moves away	Yes	Yes	No	No	No	no	No
41-55 ys	0	South	Yes, of cats	2-5 dogs	>5 cats	4	2-8 ys	Female	Yes	Before 3 ys	4 ms-1 y	6 ms- 2 ys	Unknown	disinterested	fearful	By me	No	#NULL!	No	#NULL!	#NULL!	#NULL!	#NULL!	#NULL!	no	si	no	no	no	no	no	No	No	No	No	No	No	No	#NULL!	hisses	Far bowl	moves away	Yes	No	No	Yes	No	no	No
26-40 ys	ringhia	South	Yes, both of dogs and cats	>5 dogs	>5 cats	4	6 m-2 ys	Female	Yes	Before first heat	1-3 ms	< 6 ms	Until 3 ms	playful, sociable	playful, sociable	None	No	#NULL!	Yes	#NULL!	#NULL!	No	Yes	#NULL!	si	si	no	no	no	no	no	No	No	No	No	Yes	No	No	#NULL!	get close	Same bowl	drive out	Yes	#NULL!	#NULL!	#NULL!	#NULL!	no	Yes
41-55 ys	attacca	#NULL!	Yes, of dogs	1 dog	#NULL!	#NULL!	>8 ys	male	Yes	Before 3 ys	1-3 ms	< 6 ms	Until 3 ms	playful, sociable	playful, sociable	By me	No	#NULL!	No	#NULL!	#NULL!	#NULL!	#NULL!	#NULL!	no	no	no	si	no	no	no	No	No	No	No	Yes	No	Yes	#NULL!	hisses	Far bowl	drive out	No	No	No	No	Yes	yes	No
26-40 ys	scodinzola	North	Yes, both of dogs and cats	1 dog	1 cat	4	>8 ys	male	Yes	Before 3 ys	1-3 ms	< 6 ms	Until 3 ms	playful, sociable	playful, sociable	By me	No	#NULL!	No	#NULL!	#NULL!	#NULL!	#NULL!	#NULL!	no	si	no	no	no	no	no	No	No	Yes	No	No	No	No	#NULL!	hisses	Dog ground cat top	moves away	Yes	Yes	No	No	No	no	No
56-70	scodinzola	Center	Yes, both of dogs and cats	1 dog	>5 cats	#NULL!	2-8 ys	male	No	#NULL!	#NULL!	< 6 ms	Until 3 ms	playful, sociable	aggressive	By me	No	#NULL!	Yes	#NULL!	#NULL!	#NULL!	#NULL!	#NULL!	si	si	no	no	no	no	no	No	No	Yes	No	No	No	No	#NULL!	ignores	near bowl	moves away	Yes	No	No	No	Yes	no	Yes
26-40 ys	abbaia	South	No	1 dog	2-5 cats	2	6 m-2 ys	male	No	#NULL!	1-3 ms	< 6 ms	Unknown	playful, sociable	playful, sociable	By me	No	#NULL!	No	#NULL!	#NULL!	#NULL!	#NULL!	#NULL!	si	no	no	no	no	no	no	No	No	No	Yes	No	No	No	#NULL!	hisses	Dog ground cat top	drive out	No	#NULL!	#NULL!	#NULL!	#NULL!	no	Yes
26-40 ys	attacca	Center	Yes, both of dogs and cats	1 dog	2-5 cats	#NULL!	6 m-2 ys	Female	Yes	Before 3 ys	1-3 ms	< 6 ms	Until 1 month	playful, sociable	playful, sociable	By me	No	#NULL!	Yes	#NULL!	#NULL!	Yes	No	#NULL!	no	no	no	si	no	no	no	No	No	No	No	Yes	No	Yes	#NULL!	hisses	Dog ground cat top	drive out	No	#NULL!	#NULL!	#NULL!	#NULL!	yes	No
26-40 ys	abbaia	North	Yes, both of dogs and cats	2-5 dogs	2-5 cats	3	2-8 ys	Female	Yes	After 3 ys	1-3 ms	< 6 ms	Until 3 ms	playful, sociable	playful, sociable	By me	No	#NULL!	No	#NULL!	#NULL!	#NULL!	#NULL!	#NULL!	no	si	no	no	no	no	no	No	No	No	Yes	No	No	No	#NULL!	move away	Dog ground cat top	waiting	Yes	Yes	No	Yes	No	no	No
41-55 ys	attacca	North	Yes, both of dogs and cats	2-5 dogs	1 cat	2	>8 ys	Female	Yes	Before 3 ys	1-3 ms	6 ms- 2 ys	Until 1 month	playful, sociable	disinterested	By me	No	#NULL!	No	#NULL!	#NULL!	#NULL!	#NULL!	#NULL!	si	si	no	no	no	no	no	No	No	No	Yes	No	No	Yes	#NULL!	hisses	Dog ground cat top	moves away	Yes	Yes	No	No	No	no	Yes
56-70	abbaia	Center	Yes, both of dogs and cats	2-5 dogs	2-5 cats	#NULL!	2-8 ys	Female	Yes	Before first heat	4 ms-1 y	< 6 ms	Unknown	playful, sociable	playful, sociable	By me	No	#NULL!	No	#NULL!	#NULL!	#NULL!	#NULL!	#NULL!	si	si	no	no	no	no	no	No	No	No	Yes	No	No	No	#NULL!	ignores	near bowl	waiting	Yes	Yes	No	No	Yes	no	Yes
26-40 ys	abbaia	North	Yes, both of dogs and cats	1 dog	2-5 cats	#NULL!	6 m-2 ys	Female	Yes	Before 3 ys	4 ms-1 y	< 6 ms	Unknown	playful, sociable	playful, sociable	By me	No	#NULL!	No	#NULL!	#NULL!	#NULL!	#NULL!	#NULL!	no	si	no	no	no	no	no	No	No	No	Yes	No	No	No	#NULL!	move away	Far bowl	moves away	Yes	Yes	No	No	No	no	Yes
26-40 ys	scodinzola	North	Yes, both of dogs and cats	2-5 dogs	>5 cats	#NULL!	2-8 ys	Female	Yes	After 3 ys	1-8 ys	> 2 ys	Unknown	playful, sociable	disinterested	None	No	#NULL!	No	#NULL!	#NULL!	#NULL!	#NULL!	#NULL!	no	no	si	no	no	no	no	No	No	Yes	No	No	No	No	#NULL!	hisses	Other	eat separate	No	#NULL!	#NULL!	#NULL!	#NULL!	yes	No
26-40 ys	scodinzola	South	Yes, both of dogs and cats	2-5 dogs	>5 cats	3	>8 ys	Female	Yes	After 3 ys	>8 ys	> 2 ys	Unknown	disinterested	disinterested	None	No	#NULL!	No	#NULL!	#NULL!	#NULL!	#NULL!	#NULL!	no	no	si	no	no	no	no	No	No	Yes	No	No	No	No	#NULL!	ignores	Far bowl	#NULL!	No	#NULL!	#NULL!	#NULL!	#NULL!	yes	No
26-40 ys	scodinzola	South	Yes, both of dogs and cats	2-5 dogs	>5 cats	3	>8 ys	Female	Yes	After 3 ys	>8 ys	> 2 ys	Unknown	disinterested	disinterested	None	No	#NULL!	No	#NULL!	#NULL!	#NULL!	#NULL!	#NULL!	no	no	si	no	no	no	no	No	No	Yes	No	No	No	No	#NULL!	ignores	Far bowl	#NULL!	No	#NULL!	#NULL!	#NULL!	#NULL!	yes	No
18-25 ys	attacca	Center	Yes, both of dogs and cats	2-5 dogs	2-5 cats	2	>8 ys	Female	Yes	Before 3 ys	1-3 ms	< 6 ms	Until 3 ms	playful, sociable	disinterested	By me	Yes	Territorial	No	#NULL!	#NULL!	#NULL!	#NULL!	#NULL!	no	si	no	no	no	no	no	No	No	No	No	No	No	Yes	#NULL!	ignores	near bowl	#NULL!	Yes	Yes	No	No	Yes	no	Yes
26-40 ys	abbaia	Center	Yes, both of dogs and cats	1 dog	2-5 cats	4	2-8 ys	male	No	#NULL!	1-3 ms	< 6 ms	Until 1 month	playful, sociable	fearful	By me	No	#NULL!	Yes	#NULL!	#NULL!	Yes	Yes	#NULL!	no	si	no	no	no	no	no	No	No	No	Yes	No	No	No	#NULL!	move away	Dog ground cat top	moves away	Yes	Yes	Yes	Yes	Yes	no	No
26-40 ys	ringhia	North	Yes, of dogs	2-5 dogs	#NULL!	#NULL!	6 m-2 ys	male	Yes	Before 3 ys	1-8 ys	6 ms- 2 ys	Unknown	playful, sociable	disinterested	By me	No	#NULL!	No	#NULL!	#NULL!	#NULL!	#NULL!	#NULL!	si	si	no	no	no	no	no	No	No	No	No	Yes	No	No	#NULL!	ignores	near bowl	moves away	Yes	Yes	No	No	No	no	No
41-55 ys	attacca	Center	Yes, both of dogs and cats	2-5 dogs	1 cat	2	>8 ys	Female	Yes	Before 3 ys	4 ms-1 y	< 6 ms	Until 3 ms	#NULL!	playful, sociable	By me	Yes	Generic	Yes	#NULL!	#NULL!	#NULL!	#NULL!	#NULL!	no	no	no	no	no	no	si	No	No	No	No	No	No	Yes	#NULL!	move away	Other	#NULL!	No	#NULL!	#NULL!	#NULL!	#NULL!	yes	No
26-40 ys	attacca	North	Yes, both of dogs and cats	2-5 dogs	2-5 cats	4	2-8 ys	male	No	#NULL!	1-3 ms	< 6 ms	Until 3 ms	playful, sociable	playful, sociable	By me	No	#NULL!	No	#NULL!	#NULL!	#NULL!	#NULL!	#NULL!	no	si	no	no	no	no	no	No	No	No	Yes	No	No	Yes	#NULL!	move away	Far bowl	moves away	Yes	Yes	No	No	No	no	No
26-40 ys	abbaia	North	Yes, both of dogs and cats	1 dog	2-5 cats	#NULL!	6 m-2 ys	Female	Yes	Before 3 ys	1-8 ys	6 ms- 2 ys	Unknown	playful, sociable	playful, sociable	By me and trainer	No	#NULL!	No	#NULL!	#NULL!	#NULL!	#NULL!	#NULL!	no	si	no	no	no	no	no	No	No	No	Yes	No	No	No	#NULL!	hisses	Dog ground cat top	moves away	Yes	Yes	No	No	No	no	No
41-55 ys	abbaia	South	No	1 dog	1 cat	2	>8 ys	Female	Yes	After 3 ys	4 ms-1 y	6 ms- 2 ys	Unknown	playful, sociable	fearful	By me	No	#NULL!	Yes	#NULL!	#NULL!	#NULL!	#NULL!	#NULL!	no	no	si	no	no	no	no	No	No	No	Yes	No	No	No	#NULL!	hisses	near bowl	moves away	No	#NULL!	#NULL!	#NULL!	#NULL!	yes	No
26-40 ys	ringhia	South	Yes, both of dogs and cats	2-5 dogs	>5 cats	1	>8 ys	male	Yes	After 3 ys	1-3 ms	< 6 ms	Until 3 ms	playful, sociable	fearful	By me	Yes	Territorial	No	#NULL!	#NULL!	#NULL!	#NULL!	#NULL!	no	no	no	si	no	no	no	No	No	No	No	Yes	No	No	#NULL!	get close	Other	eat separate	No	#NULL!	#NULL!	#NULL!	#NULL!	yes	No
26-40 ys	abbaia	South	No	1 dog	1 cat	4	>8 ys	Female	No	#NULL!	1-3 ms	> 2 ys	Until 1 month	other	other	By me	No	#NULL!	No	#NULL!	#NULL!	#NULL!	#NULL!	#NULL!	si	si	no	no	no	no	no	No	No	No	Yes	No	No	No	#NULL!	move away	Far bowl	waiting	Yes	Yes	No	No	Yes	no	Yes
41-55 ys	ringhia	South	Yes, both of dogs and cats	2-5 dogs	1 cat	4	6 m-2 ys	male	No	#NULL!	1-3 ms	6 ms- 2 ys	Unknown	playful, sociable	aggressive	By me	No	#NULL!	No	#NULL!	#NULL!	#NULL!	#NULL!	#NULL!	si	si	no	no	no	no	no	No	No	No	No	Yes	No	No	#NULL!	other	Dog ground cat top	moves away	Yes	No	Yes	No	Yes	no	No
41-55 ys	abbaia	South	Yes, of cats	1 dog	1 cat	#NULL!	2-8 ys	male	No	#NULL!	1-3 ms	6 ms- 2 ys	Until 3 ms	playful, sociable	playful, sociable	By me and trainer	No	#NULL!	No	#NULL!	#NULL!	#NULL!	#NULL!	#NULL!	no	si	no	no	no	no	no	No	No	No	Yes	No	No	No	#NULL!	move away	Far bowl	waiting	Yes	Yes	No	No	Yes	yes	No
41-55 ys	attacca	Center	No	1 dog	1 cat	4	>8 ys	Female	Yes	After 3 ys	4 ms-1 y	6 ms- 2 ys	Until 3 ms	playful, sociable	playful, sociable	By me	Yes	Strange predatory	Yes	#NULL!	#NULL!	Yes	Yes	Strange	no	no	si	no	no	no	no	No	No	No	No	No	No	Yes	#NULL!	move away	near bowl	moves away	No	#NULL!	#NULL!	#NULL!	#NULL!	yes	No
26-40 ys	scodinzola	North	Yes, both of dogs and cats	2-5 dogs	2-5 cats	4	2-8 ys	male	Yes	Before 3 ys	1-8 ys	> 2 ys	Unknown	disinterested	other	None	No	#NULL!	No	#NULL!	#NULL!	#NULL!	#NULL!	#NULL!	no	no	si	no	no	no	no	No	No	Yes	No	No	No	No	#NULL!	i don't know	Dog ground cat top	moves away	No	#NULL!	#NULL!	#NULL!	#NULL!	no	No
26-40 ys	scodinzola	North	Yes, both of dogs and cats	1 dog	1 cat	#NULL!	>8 ys	Female	Yes	After 3 ys	1-3 ms	6 ms- 2 ys	Until 3 ms	playful, sociable	disinterested	By me	No	#NULL!	No	#NULL!	#NULL!	#NULL!	#NULL!	#NULL!	no	no	si	no	no	no	no	No	No	Yes	No	No	No	No	#NULL!	move away	Far bowl	eat separate	No	#NULL!	#NULL!	#NULL!	#NULL!	yes	No
41-55 ys	attacca	Center	No	1 dog	1 cat	#NULL!	2-8 ys	male	No	#NULL!	1-3 ms	< 6 ms	Until 3 ms	playful, sociable	disinterested	By me and trainer	Yes	Possessive	No	#NULL!	#NULL!	#NULL!	#NULL!	#NULL!	#NULL!	#NULL!	#NULL!	#NULL!	#NULL!	#NULL!	#NULL!	No	No	Yes	No	No	No	Yes	#NULL!	#NULL!	#NULL!	#NULL!	#NULL!	#NULL!	#NULL!	#NULL!	#NULL!	#NULL!	#NULL!
18-25 ys	attacca	South	Yes, both of dogs and cats	1 dog	1 cat	4	2-8 ys	male	No	#NULL!	1-3 ms	6 ms- 2 ys	Until 3 ms	disinterested	aggressive	None	No	#NULL!	No	#NULL!	#NULL!	#NULL!	#NULL!	#NULL!	no	no	si	no	no	no	no	No	No	No	Yes	No	No	Yes	#NULL!	move away	near bowl	moves away	Yes	No	No	No	Yes	no	No
41-55 ys	abbaia	South	Yes, both of dogs and cats	1 dog	2-5 cats	#NULL!	>8 ys	male	No	#NULL!	4 ms-1 y	< 6 ms	Unknown	playful, sociable	fearful	None	No	#NULL!	No	#NULL!	#NULL!	#NULL!	#NULL!	#NULL!	si	no	no	no	no	no	no	No	No	No	Yes	No	No	No	#NULL!	hisses	Dog ground cat top	moves away	Yes	Yes	No	No	Yes	yes	No
41-55 ys	attacca	North	Yes, both of dogs and cats	1 dog	2-5 cats	#NULL!	2-8 ys	male	No	#NULL!	1-3 ms	< 6 ms	< 1 wk	playful, sociable	playful, sociable	By me	No	#NULL!	No	#NULL!	#NULL!	#NULL!	#NULL!	#NULL!	si	si	no	no	no	no	no	No	No	No	No	No	No	Yes	#NULL!	move away	Dog ground cat top	moves away	Yes	Yes	No	Yes	Yes	no	Yes
18-25 ys	attacca	South	Yes, of dogs	2-5 dogs	2-5 cats	#NULL!	2-8 ys	Female	No	#NULL!	4 ms-1 y	6 ms- 2 ys	Until 3 ms	playful, sociable	playful, sociable	None	Yes	Strange predatory	No	#NULL!	#NULL!	#NULL!	#NULL!	#NULL!	si	si	no	no	no	no	no	Yes	No	No	No	Yes	Yes	Yes	#NULL!	hisses	Far bowl	moves away	Yes	Yes	Yes	No	Yes	yes	No
26-40 ys	attacca	South	Yes, both of dogs and cats	2-5 dogs	1 cat	#NULL!	2-8 ys	male	Yes	After 3 ys	1-3 ms	> 2 ys	Unknown	disinterested	aggressive	By me	No	#NULL!	No	#NULL!	#NULL!	#NULL!	#NULL!	#NULL!	no	no	si	no	no	no	no	No	No	No	No	Yes	No	Yes	#NULL!	move away	Dog ground cat top	moves away	No	#NULL!	#NULL!	#NULL!	#NULL!	no	Yes
18-25 ys	attacca	Center	Yes, both of dogs and cats	1 dog	1 cat	#NULL!	2-8 ys	Female	Yes	Before 3 ys	1-3 ms	6 ms- 2 ys	Until 1 month	playful, sociable	disinterested	By me	No	#NULL!	Yes	#NULL!	No	No	Yes	#NULL!	si	no	no	no	no	no	no	No	No	No	No	No	No	Yes	#NULL!	ignores	near bowl	waiting	No	#NULL!	#NULL!	#NULL!	#NULL!	no	Yes
41-55 ys	attacca	South	Yes, both of dogs and cats	2-5 dogs	1 cat	2	2-8 ys	Female	Yes	After 3 ys	1-3 ms	> 2 ys	Until 3 ms	playful, sociable	fearful	By me	Yes	Strange predatory	Yes	#NULL!	#NULL!	#NULL!	#NULL!	Strange	no	no	si	no	no	no	no	No	No	No	No	No	No	Yes	#NULL!	hisses	Dog ground cat top	moves away	Yes	Yes	No	Yes	Yes	no	Yes
41-55 ys	abbaia	North	Yes, both of dogs and cats	1 dog	1 cat	#NULL!	2-8 ys	Female	No	#NULL!	1-8 ys	6 ms- 2 ys	Unknown	playful, sociable	fearful	None	No	#NULL!	No	#NULL!	#NULL!	#NULL!	#NULL!	#NULL!	si	si	no	no	no	no	no	No	No	Yes	Yes	No	No	No	#NULL!	move away	Dog ground cat top	waiting	Yes	Yes	Yes	Yes	Yes	no	Yes
41-55 ys	attacca	North	Yes, both of dogs and cats	1 dog	2-5 cats	4	>8 ys	male	No	#NULL!	1-3 ms	< 6 ms	Unknown	playful, sociable	aggressive	By me	No	#NULL!	No	#NULL!	#NULL!	#NULL!	#NULL!	#NULL!	no	no	si	no	no	no	no	No	No	No	No	No	No	Yes	#NULL!	ignores	near bowl	waiting	No	#NULL!	#NULL!	#NULL!	#NULL!	no	No
56-70	corre	South	Yes, both of dogs and cats	2-5 dogs	1 cat	2	2-8 ys	Female	No	#NULL!	1-3 ms	< 6 ms	< 1 wk	playful, sociable	disinterested	By me	Yes	Strange predatory	No	#NULL!	#NULL!	#NULL!	#NULL!	#NULL!	no	si	no	no	no	no	no	Yes	No	No	No	No	No	No	#NULL!	get close	near bowl	waiting	Yes	No	Yes	No	No	no	Yes
26-40 ys	attacca	Center	Yes, both of dogs and cats	1 dog	>5 cats	#NULL!	2-8 ys	Female	Yes	Unknown	4 ms-1 y	< 6 ms	Until 3 ms	playful, sociable	playful, sociable	By me	No	#NULL!	No	#NULL!	#NULL!	#NULL!	#NULL!	#NULL!	si	si	si	no	no	no	no	No	No	No	No	No	No	Yes	#NULL!	hisses	near bowl	moves away	Yes	Yes	No	Yes	Yes	no	Yes
41-55 ys	ringhia	South	Yes, both of dogs and cats	2-5 dogs	>5 cats	1	2-8 ys	male	No	#NULL!	4 ms-1 y	< 6 ms	Unknown	playful, sociable	aggressive	By me	Yes	Predatory	No	#NULL!	#NULL!	#NULL!	#NULL!	#NULL!	si	no	no	no	no	no	no	No	No	No	No	Yes	No	No	#NULL!	ignores	Other	waiting	Yes	No	Yes	No	No	no	No
41-55 ys	ringhia	Center	Yes, both of dogs and cats	1 dog	>5 cats	2	2-8 ys	Female	No	#NULL!	1-3 ms	< 6 ms	Until 1 month	other	fearful	By me	No	#NULL!	No	#NULL!	#NULL!	#NULL!	#NULL!	#NULL!	no	si	no	no	no	no	no	No	No	No	No	Yes	No	No	#NULL!	ignores	near bowl	waiting	Yes	No	Yes	No	No	yes	No
26-40 ys	attacca	South	Yes, both of dogs and cats	2-5 dogs	>5 cats	4	6 m-2 ys	male	Yes	Before 3 ys	1-3 ms	< 6 ms	Until 1 month	playful, sociable	playful, sociable	By me	No	#NULL!	Yes	#NULL!	#NULL!	#NULL!	#NULL!	Known	si	si	no	no	no	no	no	No	No	No	Yes	No	No	Yes	#NULL!	other	Dog ground cat top	moves away	Yes	Yes	No	No	Yes	no	Yes
26-40 ys	attacca	Center	Yes, both of dogs and cats	1 dog	1 cat	4	2-8 ys	male	No	#NULL!	4 ms-1 y	6 ms- 2 ys	Unknown	playful, sociable	other	By me	No	#NULL!	Yes	#NULL!	#NULL!	#NULL!	#NULL!	Known	no	no	si	no	no	no	no	No	No	No	No	No	No	Yes	#NULL!	hisses	Other	eat separate	No	#NULL!	#NULL!	#NULL!	#NULL!	yes	No
26-40 ys	abbaia	North	Yes, both of dogs and cats	1 dog	1 cat	2	2-8 ys	male	No	#NULL!	1-3 ms	< 6 ms	Until 3 ms	playful, sociable	playful, sociable	By me	No	#NULL!	Yes	#NULL!	#NULL!	#NULL!	#NULL!	Strange	si	si	no	no	no	no	no	No	No	No	Yes	No	No	No	#NULL!	get close	near bowl	moves away	Yes	Yes	Yes	Yes	Yes	no	Yes
18-25 ys	ringhia	North	Yes, both of dogs and cats	2-5 dogs	>5 cats	1	6 m-2 ys	male	Yes	Before 3 ys	4 ms-1 y	< 6 ms	Until 3 ms	playful, sociable	playful, sociable	By me	No	#NULL!	No	#NULL!	#NULL!	#NULL!	#NULL!	#NULL!	no	si	no	no	no	no	no	No	No	No	Yes	Yes	No	No	#NULL!	hisses	near bowl	moves away	Yes	Yes	No	No	Yes	no	No
26-40 ys	abbaia	South	Yes, both of dogs and cats	1 dog	2-5 cats	#NULL!	2-8 ys	male	No	#NULL!	1-3 ms	< 6 ms	Until 3 ms	playful, sociable	disinterested	By me and trainer	No	#NULL!	No	#NULL!	#NULL!	#NULL!	#NULL!	#NULL!	si	no	no	no	no	no	no	No	No	No	Yes	No	No	No	#NULL!	move away	Dog ground cat top	moves away	Yes	No	No	Yes	No	no	Yes
56-70	ringhia	North	No	1 dog	1 cat	#NULL!	6 m-2 ys	Female	Yes	Before 3 ys	4 ms-1 y	6 ms- 2 ys	Unknown	playful, sociable	playful, sociable	By me	Yes	Possessive	Yes	#NULL!	#NULL!	No	No	Strange	no	no	no	no	no	no	si	No	No	No	No	Yes	No	No	#NULL!	ignores	Other	eat separate	No	No	No	No	Yes	no	No
26-40 ys	ringhia	South	Yes, both of dogs and cats	2-5 dogs	2-5 cats	#NULL!	2-8 ys	male	No	#NULL!	4 ms-1 y	6 ms- 2 ys	Unknown	playful, sociable	fearful	By me	No	#NULL!	No	#NULL!	#NULL!	#NULL!	#NULL!	#NULL!	no	no	si	no	no	no	no	No	No	No	No	Yes	No	No	#NULL!	ignores	Dog ground cat top	moves away	yes-no	No	No	No	Yes	no	No
56-70	abbaia	North	Yes, both of dogs and cats	1 dog	2-5 cats	#NULL!	2-8 ys	Female	Yes	Before 3 ys	1-3 ms	< 6 ms	Until 3 ms	playful, sociable	disinterested	By me and trainer	No	#NULL!	No	#NULL!	#NULL!	#NULL!	#NULL!	#NULL!	no	no	no	si	no	no	no	No	No	No	Yes	No	No	No	#NULL!	ignores	Dog ground cat top	moves away	No	#NULL!	#NULL!	#NULL!	#NULL!	no	Yes
18-25 ys	insegue	South	Yes, both of dogs and cats	2-5 dogs	>5 cats	#NULL!	6 m-2 ys	Female	Yes	Before first heat	1-3 ms	6 ms- 2 ys	Until 1 month	playful, sociable	fearful	By me	Yes	Possessive	No	#NULL!	#NULL!	#NULL!	#NULL!	#NULL!	si	si	si	no	no	no	no	No	No	No	No	No	Yes	No	#NULL!	ignores	near bowl	moves away	Yes	Yes	No	Yes	No	no	Yes
18-25 ys	attacca	South	Yes, of dogs	1 dog	1 cat	#NULL!	2-8 ys	Female	Yes	Before 3 ys	1-3 ms	> 2 ys	Unknown	playful, sociable	disinterested	By me	No	#NULL!	No	#NULL!	#NULL!	#NULL!	#NULL!	#NULL!	no	no	no	no	no	si	no	No	No	No	No	No	No	Yes	#NULL!	hisses	Far bowl	moves away	No	#NULL!	#NULL!	#NULL!	#NULL!	yes	No
26-40 ys	abbaia	South	Yes, both of dogs and cats	1 dog	2-5 cats	#NULL!	2-8 ys	male	No	#NULL!	1-3 ms	< 6 ms	Unknown	playful, sociable	disinterested	By me and trainer	No	#NULL!	No	#NULL!	#NULL!	#NULL!	#NULL!	#NULL!	si	no	no	no	no	no	no	No	No	No	Yes	No	No	No	#NULL!	move away	Dog ground cat top	moves away	Yes	No	No	Yes	No	no	Yes
26-40 ys	attacca	North	Yes, both of dogs and cats	1 dog	2-5 cats	#NULL!	2-8 ys	Female	Yes	Before 3 ys	1-3 ms	6 ms- 2 ys	Until 3 ms	playful, sociable	playful, sociable	By me	No	#NULL!	No	#NULL!	#NULL!	#NULL!	#NULL!	#NULL!	no	no	no	no	si	no	no	No	No	No	No	No	No	Yes	#NULL!	hisses	Dog ground cat top	moves away	No	#NULL!	#NULL!	#NULL!	#NULL!	yes	No
41-55 ys	attacca	South	Yes, both of dogs and cats	1 dog	1 cat	4	6 m-2 ys	Female	Yes	Before 3 ys	4 ms-1 y	6 ms- 2 ys	Unknown	playful, sociable	fearful	None	No	#NULL!	No	#NULL!	#NULL!	#NULL!	#NULL!	#NULL!	no	no	no	si	no	no	no	No	No	No	Yes	No	Yes	Yes	#NULL!	hisses	Dog ground cat top	moves away	No	#NULL!	#NULL!	#NULL!	#NULL!	yes	No
41-55 ys	attacca	North	Yes, of dogs	2-5 dogs	1 cat	#NULL!	2-8 ys	Female	Yes	Before 3 ys	1-3 ms	< 6 ms	Unknown	other	fearful	By me and trainer	No	#NULL!	No	#NULL!	#NULL!	#NULL!	#NULL!	#NULL!	no	si	si	no	no	no	no	No	No	No	No	No	No	Yes	#NULL!	i don't know	Dog ground cat top	moves away	No	#NULL!	#NULL!	#NULL!	#NULL!	no	No
26-40 ys	attacca	North	No	2-5 dogs	2-5 cats	1	>8 ys	Female	Yes	Before 3 ys	1-3 ms	< 6 ms	Unknown	playful, sociable	playful, sociable	By me	Yes	Strange predatory	No	#NULL!	#NULL!	#NULL!	#NULL!	#NULL!	si	no	si	no	no	no	no	No	No	No	No	No	No	Yes	#NULL!	ignores	Far bowl	eat together	No	#NULL!	#NULL!	#NULL!	#NULL!	no	Yes
41-55 ys	abbaia	North	Yes, of cats	1 dog	1 cat	2	2-8 ys	Female	Yes	Before 3 ys	1-8 ys	6 ms- 2 ys	Unknown	fearful	playful, sociable	By me	No	#NULL!	No	#NULL!	#NULL!	#NULL!	#NULL!	#NULL!	si	no	no	no	no	si	no	No	No	No	Yes	No	No	No	#NULL!	other	Dog ground cat top	waiting	Yes	No	Yes	Yes	No	no	No
41-55 ys	abbaia	South	No	1 dog	2-5 cats	2	2-8 ys	Female	No	#NULL!	1-8 ys	> 2 ys	Unknown	playful, sociable	playful, sociable	None	No	#NULL!	No	#NULL!	#NULL!	#NULL!	#NULL!	#NULL!	no	no	si	no	no	no	no	No	No	No	Yes	No	No	No	#NULL!	hisses	near bowl	moves away	No	#NULL!	#NULL!	#NULL!	#NULL!	yes	No
26-40 ys	0	North	Yes, both of dogs and cats	1 dog	1 cat	#NULL!	2-8 ys	male	Yes	Before 3 ys	4 ms-1 y	> 2 ys	Unknown	playful, sociable	aggressive	By me and trainer	Yes	Possessive	Yes	#NULL!	#NULL!	#NULL!	No	Strange	no	no	si	no	no	no	no	No	No	No	No	No	No	No	#NULL!	get close	Far bowl	moves away	Yes	Yes	No	No	No	no	Yes
26-40 ys	0	Center	Yes, both of dogs and cats	2-5 dogs	2-5 cats	#NULL!	2-8 ys	male	No	#NULL!	4 ms-1 y	< 6 ms	Until 3 ms	playful, sociable	playful, sociable	By me	No	#NULL!	No	#NULL!	#NULL!	#NULL!	#NULL!	#NULL!	no	si	no	no	no	no	no	No	No	No	No	No	No	No	#NULL!	i don't know	Dog ground cat top	waiting	yes-no	No	No	Yes	No	no	Yes
26-40 ys	ringhia	Center	Yes, both of dogs and cats	2-5 dogs	2-5 cats	#NULL!	2-8 ys	Female	Yes	Unknown	1-8 ys	< 6 ms	Unknown	playful, sociable	disinterested	Other	No	#NULL!	No	#NULL!	#NULL!	#NULL!	#NULL!	#NULL!	si	no	no	no	no	no	no	No	No	No	No	Yes	No	No	#NULL!	i don't know	Dog ground cat top	waiting	Yes	Yes	No	No	No	no	No
26-40 ys	attacca	South	Yes, both of dogs and cats	2-5 dogs	1 cat	4	6 m-2 ys	male	No	#NULL!	1-3 ms	< 6 ms	Until 3 ms	playful, sociable	playful, sociable	By me	Yes	Territorial	No	#NULL!	#NULL!	#NULL!	#NULL!	#NULL!	#NULL!	#NULL!	#NULL!	#NULL!	#NULL!	#NULL!	#NULL!	No	No	No	No	No	No	Yes	#NULL!	move away	#NULL!	#NULL!	#NULL!	#NULL!	#NULL!	#NULL!	#NULL!	#NULL!	#NULL!
26-40 ys	attacca	Center	Yes, both of dogs and cats	1 dog	1 cat	4	6 m-2 ys	Female	No	#NULL!	1-3 ms	< 6 ms	Until 1 month	playful, sociable	playful, sociable	By me	No	#NULL!	Yes	#NULL!	#NULL!	No	No	Strange	no	no	si	no	no	no	no	No	No	No	Yes	No	No	Yes	#NULL!	hisses	near bowl	moves away	No	#NULL!	#NULL!	#NULL!	#NULL!	no	No
26-40 ys	scodinzola	North	No	2-5 dogs	2-5 cats	3	>8 ys	Female	Yes	Before 3 ys	1-3 ms	< 6 ms	Until 1 month	disinterested	fearful	By me	No	#NULL!	No	#NULL!	#NULL!	#NULL!	#NULL!	#NULL!	no	no	si	si	no	no	no	No	No	Yes	No	No	No	No	#NULL!	ignores	near bowl	moves away	No	#NULL!	#NULL!	#NULL!	#NULL!	yes	No
18-25 ys	attacca	South	Yes, both of dogs and cats	1 dog	2-5 cats	4	2-8 ys	Female	No	#NULL!	1-3 ms	< 6 ms	Until 1 month	playful, sociable	playful, sociable	By me	Yes	Possessive	Yes	#NULL!	#NULL!	Yes	#NULL!	Known	no	no	si	si	no	no	no	No	No	No	No	No	No	Yes	#NULL!	ignores	Dog ground cat top	moves away	No	#NULL!	#NULL!	#NULL!	#NULL!	yes	No
26-40 ys	attacca	South	Yes, both of dogs and cats	2-5 dogs	>5 cats	#NULL!	2-8 ys	male	No	#NULL!	1-3 ms	< 6 ms	Until 3 ms	playful, sociable	aggressive	By me	Yes	Territorial	No	#NULL!	#NULL!	#NULL!	#NULL!	#NULL!	si	no	no	no	no	no	si	No	No	No	Yes	Yes	No	Yes	#NULL!	move away	Far bowl	moves away	Yes	Yes	No	No	No	no	No
26-40 ys	abbaia	South	Yes, of cats	1 dog	1 cat	4	>8 ys	male	Yes	After 3 ys	1-3 ms	< 6 ms	Until 1 month	playful, sociable	playful, sociable	By me	No	#NULL!	No	#NULL!	#NULL!	#NULL!	#NULL!	#NULL!	si	no	no	no	no	no	no	No	No	No	Yes	No	No	No	#NULL!	move away	Other	eat separate	No	#NULL!	#NULL!	#NULL!	#NULL!	no	No
26-40 ys	0	North	Yes, both of dogs and cats	1 dog	2-5 cats	4	6 m-2 ys	male	No	#NULL!	1-3 ms	< 6 ms	Until 3 ms	playful, sociable	playful, sociable	By me	No	#NULL!	Yes	#NULL!	No	No	No	Known	no	no	si	no	no	no	no	No	No	No	No	No	No	No	#NULL!	move away	Other	moves away	No	#NULL!	#NULL!	#NULL!	#NULL!	no	No
26-40 ys	abbaia	North	Yes, of cats	2-5 dogs	>5 cats	4	>8 ys	male	No	#NULL!	1-8 ys	> 2 ys	Unknown	aggressive	aggressive	None	Yes	Strange predatory	Yes	#NULL!	#NULL!	#NULL!	#NULL!	#NULL!	si	si	no	no	no	no	no	No	No	No	Yes	No	No	No	#NULL!	hisses	Dog ground cat top	eat separate	Yes	Yes	Yes	No	Yes	no	Yes
41-55 ys	attacca	Center	Yes, both of dogs and cats	1 dog	1 cat	#NULL!	2-8 ys	Female	Yes	Before first heat	1-3 ms	< 6 ms	Until 1 month	playful, sociable	disinterested	By me and trainer	Yes	Dominance	Yes	#NULL!	#NULL!	#NULL!	#NULL!	Known	no	si	no	no	no	no	si	No	No	No	No	No	No	Yes	#NULL!	ignores	Far bowl	moves away	Yes	Yes	Yes	No	Yes	no	No
18-25 ys	attacca	Center	Yes, both of dogs and cats	2-5 dogs	2-5 cats	4	2-8 ys	Female	No	#NULL!	1-3 ms	> 2 ys	Unknown	playful, sociable	disinterested	By me	Yes	Territorial	No	#NULL!	#NULL!	#NULL!	#NULL!	#NULL!	no	no	no	no	no	si	no	No	No	No	No	No	No	Yes	#NULL!	hisses	Other	eat separate	No	#NULL!	#NULL!	#NULL!	#NULL!	yes	No
41-55 ys	abbaia	North	Yes, both of dogs and cats	2-5 dogs	1 cat	4	2-8 ys	male	No	#NULL!	1-3 ms	6 ms- 2 ys	Until 3 ms	playful, sociable	fearful	By me and trainer	No	#NULL!	No	#NULL!	#NULL!	#NULL!	#NULL!	#NULL!	no	no	si	no	no	no	no	No	No	No	Yes	No	No	No	#NULL!	ignores	Dog ground cat top	waiting	No	#NULL!	#NULL!	#NULL!	#NULL!	yes	No
41-55 ys	abbaia	North	Yes, both of dogs and cats	2-5 dogs	1 cat	4	2-8 ys	male	No	#NULL!	1-3 ms	6 ms- 2 ys	Until 3 ms	playful, sociable	fearful	By me and trainer	No	#NULL!	No	#NULL!	#NULL!	#NULL!	#NULL!	#NULL!	no	no	si	no	no	no	no	No	No	No	Yes	No	No	No	#NULL!	ignores	Dog ground cat top	waiting	No	#NULL!	#NULL!	#NULL!	#NULL!	yes	No
26-40 ys	corre	Center	Yes, both of dogs and cats	>5 dogs	2-5 cats	#NULL!	2-8 ys	Female	Yes	Before 3 ys	1-3 ms	< 6 ms	Until 1 month	playful, sociable	fearful	By me	No	#NULL!	No	#NULL!	#NULL!	#NULL!	#NULL!	#NULL!	no	si	si	no	no	no	no	Yes	No	No	No	No	No	No	#NULL!	get close	Dog ground cat top	moves away	Yes	Yes	No	Yes	No	yes	No
26-40 ys	abbaia	South	Yes, both of dogs and cats	1 dog	2-5 cats	4	2-8 ys	male	No	#NULL!	4 ms-1 y	6 ms- 2 ys	Unknown	playful, sociable	fearful	By me	No	#NULL!	No	#NULL!	#NULL!	#NULL!	#NULL!	#NULL!	si	no	no	no	no	no	no	No	No	No	Yes	No	No	No	#NULL!	move away	Far bowl	waiting	No	#NULL!	#NULL!	#NULL!	#NULL!	no	Yes
18-25 ys	attacca	North	Yes, both of dogs and cats	1 dog	2-5 cats	#NULL!	2-8 ys	male	No	#NULL!	1-8 ys	> 2 ys	Unknown	other	aggressive	By me	Yes	Predatory	No	#NULL!	#NULL!	#NULL!	#NULL!	#NULL!	no	no	no	no	no	no	si	No	No	No	No	No	No	Yes	#NULL!	move away	Far bowl	#NULL!	No	#NULL!	#NULL!	#NULL!	#NULL!	#NULL!	#NULL!
26-40 ys	attacca	South	Yes, of dogs	2-5 dogs	1 cat	4	>8 ys	male	No	#NULL!	1-3 ms	6 ms- 2 ys	Until 3 ms	playful, sociable	disinterested	By me	Yes	Territorial	No	#NULL!	#NULL!	#NULL!	#NULL!	#NULL!	no	si	no	no	no	no	no	No	No	No	No	No	No	Yes	#NULL!	move away	Other	eat separate	Yes	Yes	No	No	Yes	yes	No
41-55 ys	ringhia	North	Yes, both of dogs and cats	>5 dogs	>5 cats	4	2-8 ys	male	Yes	Before 3 ys	1-8 ys	> 2 ys	Unknown	playful, sociable	fearful	None	No	#NULL!	No	#NULL!	#NULL!	#NULL!	#NULL!	#NULL!	no	si	si	no	no	no	no	No	No	No	Yes	Yes	No	No	#NULL!	ignores	Dog ground cat top	waiting	Yes	No	No	Yes	No	no	Yes
41-55 ys	ringhia	North	Yes, both of dogs and cats	1 dog	1 cat	#NULL!	2-8 ys	Female	Yes	Before 3 ys	1-3 ms	< 6 ms	Unknown	playful, sociable	aggressive	By me and trainer	Yes	Defensive	Yes	#NULL!	#NULL!	Yes	No	Known	si	no	no	si	no	no	no	No	No	No	No	Yes	No	No	#NULL!	get close	Dog ground cat top	moves away	Yes	Yes	No	No	Yes	no	No
18-25 ys	attacca	North	Yes, both of dogs and cats	1 dog	2-5 cats	1	6 m-2 ys	Female	Yes	Before first heat	1-3 ms	< 6 ms	Until 3 ms	playful, sociable	fearful	By me	Yes	Multiple	Yes	#NULL!	#NULL!	Yes	Yes	Known	no	si	no	no	no	no	no	No	No	No	Yes	Yes	Yes	Yes	#NULL!	hisses	Dog ground cat top	eat separate	Yes	Yes	No	No	Yes	no	No
26-40 ys	scodinzola	North	Yes, of dogs	1 dog	1 cat	#NULL!	>8 ys	male	No	#NULL!	1-3 ms	> 2 ys	Until 1 month	playful, sociable	aggressive	By me and trainer	No	#NULL!	Yes	#NULL!	#NULL!	Yes	#NULL!	Strange	no	si	no	no	no	no	no	No	No	Yes	No	No	No	No	#NULL!	other	near bowl	waiting	Yes	Yes	Yes	No	Yes	no	Yes
41-55 ys	0	North	No	2-5 dogs	1 cat	#NULL!	>8 ys	male	No	#NULL!	1-3 ms	> 2 ys	Until 3 ms	playful, sociable	playful, sociable	By me	No	#NULL!	No	#NULL!	#NULL!	#NULL!	#NULL!	#NULL!	no	si	no	no	no	no	no	No	No	No	No	No	No	No	#NULL!	move away	Dog ground cat top	moves away	Yes	No	No	No	Yes	no	No
26-40 ys	attacca	South	No	2-5 dogs	1 cat	3	2-8 ys	male	No	#NULL!	1-3 ms	> 2 ys	Until 3 ms	playful, sociable	playful, sociable	By me	Yes	Generic	No	#NULL!	#NULL!	#NULL!	#NULL!	#NULL!	si	no	no	no	no	no	no	No	No	No	No	No	No	Yes	#NULL!	move away	Far bowl	moves away	No	#NULL!	#NULL!	#NULL!	#NULL!	yes	No
18-25 ys	attacca	South	No	1 dog	2-5 cats	3	>8 ys	male	No	#NULL!	1-3 ms	> 2 ys	Until 3 ms	aggressive	aggressive	By me	Yes	Predatory	No	#NULL!	#NULL!	#NULL!	#NULL!	#NULL!	no	no	no	no	no	no	si	Yes	No	No	No	Yes	No	Yes	#NULL!	other	Other	eat separate	No	#NULL!	#NULL!	#NULL!	#NULL!	yes	No
41-55 ys	ringhia	North	Yes, of dogs	1 dog	1 cat	#NULL!	2-8 ys	male	No	#NULL!	4 ms-1 y	< 6 ms	Until 3 ms	playful, sociable	aggressive	By me and trainer	Yes	Predatory	Yes	#NULL!	#NULL!	#NULL!	#NULL!	Known	no	si	no	no	no	no	no	No	No	No	No	Yes	No	No	#NULL!	move away	Dog ground cat top	moves away	Yes	Yes	No	No	No	no	No
26-40 ys	ringhia	Center	Yes, both of dogs and cats	2-5 dogs	2-5 cats	4	2-8 ys	male	Yes	Before 3 ys	1-3 ms	< 6 ms	Until 3 ms	playful, sociable	fearful	By me	No	#NULL!	No	#NULL!	#NULL!	#NULL!	#NULL!	#NULL!	no	si	no	no	no	no	no	No	No	No	No	Yes	No	No	#NULL!	move away	Dog ground cat top	moves away	Yes	No	Yes	No	No	no	No
18-25 ys	ringhia	North	No	1 dog	1 cat	#NULL!	6 m-2 ys	male	Yes	Before 3 ys	1-3 ms	< 6 ms	Until 1 month	playful, sociable	playful, sociable	By me	No	#NULL!	No	#NULL!	#NULL!	#NULL!	#NULL!	#NULL!	no	si	no	no	no	no	no	No	No	No	No	Yes	No	No	#NULL!	move away	Dog ground cat top	moves away	Yes	Yes	Yes	Yes	Yes	no	No
26-40 ys	attacca	North	Yes, of dogs	1 dog	2-5 cats	#NULL!	6 m-2 ys	Female	No	#NULL!	1-3 ms	< 6 ms	Until 3 ms	playful, sociable	other	By me and trainer	Yes	#NULL!	No	#NULL!	#NULL!	#NULL!	#NULL!	#NULL!	no	no	no	no	no	no	si	No	No	No	No	No	No	Yes	#NULL!	ignores	Dog ground cat top	moves away	No	#NULL!	#NULL!	#NULL!	#NULL!	yes	No
41-55 ys	ringhia	Center	Yes, of dogs	>5 dogs	2-5 cats	2	2-8 ys	Female	No	#NULL!	1-3 ms	< 6 ms	Until 3 ms	playful, sociable	aggressive	By trainer	No	#NULL!	No	#NULL!	#NULL!	#NULL!	#NULL!	#NULL!	si	si	no	no	no	no	no	No	No	No	No	Yes	No	No	#NULL!	i don't know	Dog ground cat top	waiting	Yes	Yes	Yes	Yes	Yes	no	Yes
26-40 ys	abbaia	North	Yes, both of dogs and cats	2-5 dogs	2-5 cats	2	2-8 ys	Female	Yes	Before first heat	1-3 ms	< 6 ms	Until 3 ms	playful, sociable	fearful	By me	No	#NULL!	Yes	#NULL!	#NULL!	No	No	Strange	si	si	no	no	no	no	no	No	No	No	Yes	No	No	No	#NULL!	hisses	Dog ground cat top	moves away	Yes	Yes	No	Yes	Yes	no	No
26-40 ys	attacca	South	Yes, both of dogs and cats	1 dog	1 cat	4	>8 ys	Female	Yes	After 3 ys	1-3 ms	< 6 ms	Until 1 month	playful, sociable	disinterested	By me	Yes	Defensive	No	#NULL!	#NULL!	#NULL!	#NULL!	#NULL!	si	si	no	no	no	no	no	No	No	No	Yes	No	No	Yes	#NULL!	hisses	Far bowl	eat separate	No	#NULL!	#NULL!	#NULL!	#NULL!	no	Yes
26-40 ys	scodinzola	North	Yes, both of dogs and cats	1 dog	1 cat	#NULL!	2-8 ys	male	Yes	Unknown	>8 ys	> 2 ys	Unknown	playful, sociable	disinterested	Other	No	#NULL!	No	#NULL!	#NULL!	#NULL!	#NULL!	#NULL!	no	no	no	si	no	no	no	No	No	Yes	No	No	No	No	#NULL!	move away	Far bowl	moves away	No	#NULL!	#NULL!	#NULL!	#NULL!	no	No
26-40 ys	abbaia	South	Yes, both of dogs and cats	2-5 dogs	1 cat	#NULL!	>8 ys	Female	Yes	After 3 ys	1-3 ms	> 2 ys	Unknown	playful, sociable	other	By me	No	#NULL!	No	#NULL!	#NULL!	#NULL!	#NULL!	#NULL!	si	si	no	no	no	no	no	No	No	No	Yes	No	No	No	#NULL!	ignores	Far bowl	moves away	Yes	Yes	No	Yes	Yes	no	Yes
26-40 ys	attacca	North	No	1 dog	1 cat	#NULL!	>8 ys	Female	Yes	Before 3 ys	4 ms-1 y	< 6 ms	Until 3 ms	playful, sociable	playful, sociable	By me	No	#NULL!	No	#NULL!	#NULL!	#NULL!	#NULL!	#NULL!	no	no	si	no	no	no	no	No	No	No	No	No	No	Yes	#NULL!	osserva	Dog ground cat top	moves away	Yes	No	No	No	Yes	yes	No
41-55 ys	attacca	South	Yes, both of dogs and cats	1 dog	2-5 cats	4	2-8 ys	male	No	#NULL!	4 ms-1 y	< 6 ms	Unknown	playful, sociable	other	By me	Yes	Strange predatory	Yes	#NULL!	#NULL!	No	#NULL!	Known	no	no	si	no	no	no	no	No	No	No	No	Yes	No	Yes	#NULL!	move away	Dog ground cat top	drive out	No	#NULL!	#NULL!	#NULL!	#NULL!	no	Yes
26-40 ys	scodinzola	North	Yes, of cats	1 dog	2-5 cats	#NULL!	>8 ys	Female	Yes	Unknown	1-8 ys	> 2 ys	Unknown	playful, sociable	disinterested	None	No	#NULL!	No	#NULL!	#NULL!	#NULL!	#NULL!	#NULL!	no	no	no	si	no	no	no	No	No	Yes	No	No	No	No	#NULL!	ignores	Dog ground cat top	waiting	No	#NULL!	#NULL!	#NULL!	#NULL!	no	Yes
41-55 ys	abbaia	North	Yes, both of dogs and cats	#NULL!	#NULL!	#NULL!	2-8 ys	male	No	#NULL!	1-8 ys	> 2 ys	Unknown	playful, sociable	playful, sociable	None	No	#NULL!	No	#NULL!	#NULL!	#NULL!	#NULL!	#NULL!	no	no	no	si	no	no	no	No	No	Yes	Yes	No	No	No	#NULL!	hisses	Dog ground cat top	moves away	Yes	Yes	No	Yes	Yes	no	No
26-40 ys	scodinzola	North	Yes, both of dogs and cats	1 dog	1 cat	#NULL!	>8 ys	Female	Yes	Before first heat	1-3 ms	> 2 ys	Until 3 ms	playful, sociable	fearful	By me	No	#NULL!	No	#NULL!	#NULL!	#NULL!	#NULL!	#NULL!	no	no	si	no	no	no	no	No	No	Yes	No	No	No	No	#NULL!	hisses	Dog ground cat top	drive out	Yes	Yes	No	No	Yes	no	No
41-55 ys	attacca	North	Yes, both of dogs and cats	1 dog	>5 cats	2	6 m-2 ys	male	No	#NULL!	1-3 ms	< 6 ms	Until 3 ms	playful, sociable	aggressive	By me and trainer	Yes	Possessive	Yes	#NULL!	#NULL!	No	Yes	Known	no	si	si	no	no	no	si	No	No	No	No	No	No	Yes	#NULL!	i don't know	Dog ground cat top	moves away	Yes	No	No	No	Yes	no	No
56-70	scodinzola	Center	No	1 dog	1 cat	#NULL!	2-8 ys	Female	No	#NULL!	4 ms-1 y	> 2 ys	Until 3 ms	playful, sociable	playful, sociable	By me	No	#NULL!	No	#NULL!	#NULL!	#NULL!	#NULL!	#NULL!	si	si	no	no	no	no	no	No	No	Yes	No	No	No	No	#NULL!	i don't know	near bowl	moves away	Yes	No	Yes	Yes	No	no	No
26-40 ys	abbaia	North	Yes, both of dogs and cats	2-5 dogs	1 cat	1	6 m-2 ys	Female	Yes	Before 3 ys	1-3 ms	< 6 ms	Unknown	playful, sociable	fearful	By trainer	No	#NULL!	No	#NULL!	#NULL!	#NULL!	#NULL!	#NULL!	si	si	no	no	no	no	no	No	No	No	Yes	No	No	No	#NULL!	get close	Dog ground cat top	moves away	Yes	Yes	Yes	No	Yes	no	Yes
18-25 ys	attacca	South	Yes, both of dogs and cats	1 dog	1 cat	#NULL!	2-8 ys	Female	Yes	Before first heat	1-3 ms	< 6 ms	< 1 wk	playful, sociable	playful, sociable	By me	No	#NULL!	No	#NULL!	#NULL!	#NULL!	#NULL!	#NULL!	no	si	no	no	no	no	no	No	No	No	Yes	No	No	Yes	#NULL!	ignores	Far bowl	moves away	Yes	Yes	No	Yes	No	no	Yes
26-40 ys	attacca	North	Yes, both of dogs and cats	1 dog	2-5 cats	4	2-8 ys	male	Yes	Before 3 ys	1-3 ms	< 6 ms	Until 3 ms	playful, sociable	other	By me and trainer	Yes	Territorial	No	#NULL!	#NULL!	#NULL!	#NULL!	#NULL!	si	no	no	no	no	no	no	No	No	No	No	Yes	No	Yes	#NULL!	move away	Far bowl	#NULL!	No	#NULL!	#NULL!	#NULL!	#NULL!	no	Yes
41-55 ys	abbaia	North	No	1 dog	1 cat	#NULL!	2-8 ys	Female	No	#NULL!	1-3 ms	< 6 ms	Until 3 ms	playful, sociable	playful, sociable	None	No	#NULL!	No	#NULL!	#NULL!	#NULL!	#NULL!	#NULL!	no	si	no	no	no	no	no	No	No	No	Yes	No	No	No	#NULL!	move away	Dog ground cat top	moves away	Yes	Yes	No	No	Yes	yes	No
18-25 ys	abbaia	North	Yes, both of dogs and cats	>5 dogs	>5 cats	3	2-8 ys	Female	No	#NULL!	1-3 ms	< 6 ms	Until 3 ms	playful, sociable	disinterested	By me and trainer	No	#NULL!	No	#NULL!	#NULL!	#NULL!	#NULL!	#NULL!	si	si	no	no	no	no	no	No	No	No	Yes	No	No	No	#NULL!	hisses	Dog ground cat top	waiting	Yes	No	No	No	Yes	no	No
41-55 ys	scodinzola	Center	No	1 dog	2-5 cats	2	2-8 ys	Female	Yes	Before first heat	4 ms-1 y	< 6 ms	Unknown	playful, sociable	fearful	By me	No	#NULL!	No	#NULL!	#NULL!	#NULL!	#NULL!	#NULL!	no	si	no	no	no	no	no	No	No	Yes	No	No	No	No	#NULL!	ignores	Other	moves away	Yes	No	Yes	No	Yes	yes	No
26-40 ys	abbaia	South	Yes, both of dogs and cats	1 dog	2-5 cats	#NULL!	2-8 ys	male	Yes	Before 3 ys	1-3 ms	< 6 ms	< 1 wk	disinterested	other	By me	No	#NULL!	No	#NULL!	#NULL!	#NULL!	#NULL!	#NULL!	no	no	si	no	no	no	no	No	No	No	Yes	No	No	No	#NULL!	move away	near bowl	moves away	No	#NULL!	#NULL!	#NULL!	#NULL!	yes	No
18-25 ys	attacca	South	Yes, both of dogs and cats	1 dog	1 cat	#NULL!	0-6 m	Female	No	#NULL!	4 ms-1 y	< 6 ms	Unknown	playful, sociable	playful, sociable	By me	Yes	Possessive	Yes	#NULL!	#NULL!	#NULL!	#NULL!	Known	si	si	no	no	no	no	no	No	No	No	No	No	No	Yes	#NULL!	move away	Dog ground cat top	moves away	Yes	Yes	Yes	No	No	no	Yes
56-70	scodinzola	Center	Yes, both of dogs and cats	2-5 dogs	2-5 cats	4	>8 ys	male	No	#NULL!	1-8 ys	6 ms- 2 ys	Unknown	disinterested	fearful	By me and trainer	No	#NULL!	No	#NULL!	#NULL!	#NULL!	#NULL!	#NULL!	no	no	si	no	no	no	no	No	No	Yes	No	No	No	No	#NULL!	ignores	Dog ground cat top	moves away	No	#NULL!	#NULL!	#NULL!	#NULL!	yes	No
56-70	abbaia	Center	Yes, both of dogs and cats	2-5 dogs	2-5 cats	#NULL!	>8 ys	Female	Yes	Before 3 ys	1-8 ys	6 ms- 2 ys	Unknown	playful, sociable	playful, sociable	By me and trainer	No	#NULL!	No	#NULL!	#NULL!	#NULL!	#NULL!	#NULL!	si	no	no	no	no	no	no	No	No	No	Yes	No	No	No	#NULL!	move away	Dog ground cat top	moves away	Yes	No	No	Yes	No	no	No
26-40 ys	attacca	North	Yes, both of dogs and cats	2-5 dogs	1 cat	#NULL!	2-8 ys	Female	No	#NULL!	1-3 ms	< 6 ms	Until 3 ms	playful, sociable	#NULL!	By me and trainer	No	#NULL!	No	#NULL!	#NULL!	#NULL!	#NULL!	#NULL!	no	si	no	no	no	no	no	No	No	No	No	No	No	Yes	#NULL!	move away	Dog ground cat top	moves away	Yes	Yes	No	No	No	yes	No
26-40 ys	ringhia	North	No	1 dog	>5 cats	4	2-8 ys	Female	Yes	Before 3 ys	1-8 ys	< 6 ms	Unknown	playful, sociable	other	None	No	#NULL!	No	#NULL!	#NULL!	#NULL!	#NULL!	#NULL!	si	no	no	no	no	no	no	No	No	Yes	No	Yes	No	No	#NULL!	move away	near bowl	moves away	No	#NULL!	#NULL!	#NULL!	#NULL!	no	Yes
41-55 ys	0	North	Yes, of dogs	2-5 dogs	1 cat	#NULL!	6 m-2 ys	male	No	#NULL!	1-3 ms	< 6 ms	Until 3 ms	playful, sociable	disinterested	By me	No	#NULL!	No	#NULL!	#NULL!	#NULL!	#NULL!	#NULL!	no	si	no	no	no	no	no	No	No	No	No	No	No	No	#NULL!	attacks	Dog ground cat top	moves away	Yes	Yes	Yes	Yes	Yes	no	Yes
18-25 ys	ringhia	South	No	1 dog	1 cat	#NULL!	6 m-2 ys	Female	Yes	Before 3 ys	4 ms-1 y	< 6 ms	Until 3 ms	playful, sociable	playful, sociable	By me	No	#NULL!	No	#NULL!	#NULL!	#NULL!	#NULL!	#NULL!	si	no	no	no	no	no	no	No	No	No	Yes	Yes	No	No	#NULL!	ignores	Far bowl	moves away	Yes	Yes	No	No	No	no	No
18-25 ys	ringhia	North	Yes, both of dogs and cats	2-5 dogs	2-5 cats	3	2-8 ys	Female	Yes	Before first heat	4 ms-1 y	6 ms- 2 ys	Until 1 month	playful, sociable	fearful	By me	No	#NULL!	No	#NULL!	#NULL!	#NULL!	#NULL!	#NULL!	si	no	no	no	no	no	no	No	No	No	Yes	Yes	No	No	#NULL!	move away	Dog ground cat top	moves away	Yes	Yes	No	No	Yes	yes	No
41-55 ys	ringhia	South	No	2-5 dogs	2-5 cats	#NULL!	2-8 ys	Female	No	#NULL!	4 ms-1 y	< 6 ms	Unknown	playful, sociable	fearful	By me	No	#NULL!	No	#NULL!	#NULL!	#NULL!	#NULL!	#NULL!	no	no	no	no	no	no	si	No	No	No	No	Yes	No	No	#NULL!	hisses	Dog ground cat top	moves away	Yes	No	No	No	Yes	yes	No
26-40 ys	scodinzola	North	Yes, both of dogs and cats	2-5 dogs	>5 cats	1	2-8 ys	Female	Yes	After 3 ys	1-8 ys	> 2 ys	Unknown	disinterested	disinterested	By me	No	#NULL!	No	#NULL!	#NULL!	#NULL!	#NULL!	#NULL!	si	no	no	no	no	no	no	No	No	Yes	No	No	No	No	#NULL!	ignores	Other	#NULL!	No	#NULL!	#NULL!	#NULL!	#NULL!	#NULL!	#NULL!
41-55 ys	attacca	Center	Yes, both of dogs and cats	1 dog	2-5 cats	4	2-8 ys	Female	Yes	Before first heat	1-3 ms	6 ms- 2 ys	Until 3 ms	playful, sociable	disinterested	None	No	#NULL!	No	#NULL!	#NULL!	#NULL!	#NULL!	#NULL!	no	no	si	no	no	no	no	No	No	Yes	No	No	No	Yes	#NULL!	hisses	Other	eat separate	No	#NULL!	#NULL!	#NULL!	#NULL!	#NULL!	#NULL!
41-55 ys	abbaia	North	No	2-5 dogs	1 cat	#NULL!	>8 ys	male	No	#NULL!	1-3 ms	< 6 ms	Until 3 ms	playful, sociable	disinterested	By me	No	#NULL!	No	#NULL!	#NULL!	#NULL!	#NULL!	#NULL!	no	si	si	no	no	no	no	No	No	Yes	Yes	No	No	No	#NULL!	get close	Dog ground cat top	moves away	Yes	Yes	Yes	Yes	No	no	No
18-25 ys	attacca	South	Yes, both of dogs and cats	2-5 dogs	2-5 cats	3	2-8 ys	Female	Yes	Before 3 ys	1-3 ms	< 6 ms	Until 3 ms	playful, sociable	fearful	By me	No	#NULL!	Yes	#NULL!	#NULL!	#NULL!	Yes	#NULL!	no	si	si	no	no	no	no	No	No	No	No	No	No	Yes	#NULL!	hisses	near bowl	drive out	Yes	Yes	Yes	No	Yes	no	No
26-40 ys	scodinzola	Center	Yes, of cats	2-5 dogs	2-5 cats	#NULL!	2-8 ys	Female	No	#NULL!	4 ms-1 y	6 ms- 2 ys	Unknown	disinterested	disinterested	#NULL!	No	#NULL!	Yes	#NULL!	#NULL!	#NULL!	#NULL!	#NULL!	no	no	si	no	no	no	no	No	No	Yes	No	No	No	No	#NULL!	ignores	Far bowl	moves away	No	#NULL!	#NULL!	#NULL!	#NULL!	yes	No
26-40 ys	attacca	North	No	2-5 dogs	2-5 cats	2	>8 ys	Female	Yes	Before 3 ys	1-8 ys	< 6 ms	Unknown	playful, sociable	disinterested	By me	Yes	Generic	No	#NULL!	#NULL!	#NULL!	#NULL!	#NULL!	no	no	si	no	no	no	no	No	No	No	Yes	Yes	No	Yes	#NULL!	move away	Dog ground cat top	moves away	No	#NULL!	#NULL!	#NULL!	#NULL!	yes	No
18-25 ys	attacca	North	Yes, both of dogs and cats	1 dog	1 cat	2	2-8 ys	Female	Yes	Before first heat	4 ms-1 y	6 ms- 2 ys	Unknown	playful, sociable	fearful	By me	Yes	Strange predatory	No	#NULL!	#NULL!	#NULL!	#NULL!	#NULL!	no	si	no	no	no	no	no	No	No	No	No	No	No	Yes	#NULL!	hisses	Far bowl	moves away	yes-no	Yes	#NULL!	#NULL!	#NULL!	no	No
26-40 ys	attacca	North	Yes, both of dogs and cats	1 dog	1 cat	4	6 m-2 ys	male	No	#NULL!	1-3 ms	< 6 ms	Until 1 month	playful, sociable	playful, sociable	By me and trainer	No	#NULL!	Yes	#NULL!	#NULL!	#NULL!	#NULL!	#NULL!	si	si	no	no	no	no	no	No	No	No	Yes	No	No	Yes	#NULL!	attacks	Far bowl	eat separate	No	#NULL!	#NULL!	#NULL!	#NULL!	no	Yes
41-55 ys	0	North	Yes, both of dogs and cats	1 dog	1 cat	2	6 m-2 ys	Female	Yes	Before first heat	1-3 ms	< 6 ms	Until 1 month	playful, sociable	fearful	By me	No	#NULL!	No	#NULL!	#NULL!	#NULL!	#NULL!	#NULL!	#NULL!	#NULL!	#NULL!	#NULL!	#NULL!	#NULL!	#NULL!	No	No	No	No	No	No	No	#NULL!	hisses	Far bowl	waiting	No	Yes	No	No	Yes	no	Yes
41-55 ys	scodinzola	North	Yes, both of dogs and cats	2-5 dogs	2-5 cats	2	2-8 ys	Female	Yes	Unknown	1-8 ys	> 2 ys	Unknown	playful, sociable	disinterested	Other	Yes	Generic	Yes	#NULL!	#NULL!	#NULL!	#NULL!	Known	#NULL!	#NULL!	#NULL!	#NULL!	#NULL!	#NULL!	#NULL!	No	No	Yes	No	No	No	No	#NULL!	get close	near bowl	#NULL!	#NULL!	#NULL!	#NULL!	#NULL!	#NULL!	#NULL!	#NULL!
41-55 ys	scodinzola	North	Yes, both of dogs and cats	2-5 dogs	1 cat	#NULL!	>8 ys	male	No	#NULL!	4 ms-1 y	> 2 ys	Until 3 ms	disinterested	aggressive	By me and trainer	No	#NULL!	No	#NULL!	#NULL!	#NULL!	#NULL!	#NULL!	no	no	si	no	no	no	no	No	No	Yes	No	No	No	No	#NULL!	move away	Far bowl	#NULL!	No	#NULL!	#NULL!	#NULL!	#NULL!	yes	No
41-55 ys	scodinzola	North	Yes, both of dogs and cats	>5 dogs	2-5 cats	3	2-8 ys	male	Yes	Before 3 ys	1-8 ys	> 2 ys	Unknown	playful, sociable	other	By me	No	#NULL!	No	#NULL!	#NULL!	#NULL!	#NULL!	#NULL!	si	si	no	no	no	no	no	No	No	Yes	No	No	No	No	#NULL!	ignores	Dog ground cat top	waiting	Yes	Yes	Yes	Yes	Yes	no	No
41-55 ys	ringhia	South	Yes, both of dogs and cats	2-5 dogs	>5 cats	#NULL!	2-8 ys	Female	No	#NULL!	4 ms-1 y	< 6 ms	Unknown	playful, sociable	aggressive	By me	Yes	Possessive	Yes	#NULL!	#NULL!	#NULL!	Yes	#NULL!	si	no	no	si	no	no	no	No	No	No	No	Yes	No	No	#NULL!	move away	near bowl	moves away	Yes	No	No	Yes	Yes	no	Yes
41-55 ys	ringhia	South	Yes, both of dogs and cats	2-5 dogs	>5 cats	#NULL!	2-8 ys	Female	No	#NULL!	4 ms-1 y	< 6 ms	Unknown	playful, sociable	aggressive	By me	Yes	Possessive	Yes	#NULL!	#NULL!	#NULL!	Yes	#NULL!	si	no	no	si	no	no	no	No	No	No	No	Yes	No	No	#NULL!	move away	near bowl	moves away	Yes	No	No	Yes	Yes	no	Yes
41-55 ys	abbaia	Center	No	1 dog	2-5 cats	#NULL!	2-8 ys	male	No	#NULL!	1-3 ms	< 6 ms	Until 3 ms	playful, sociable	fearful	By me	Yes	Strange predatory	No	#NULL!	#NULL!	#NULL!	#NULL!	#NULL!	no	no	si	no	no	no	no	No	No	No	Yes	No	No	No	#NULL!	ignores	Far bowl	moves away	No	#NULL!	#NULL!	#NULL!	#NULL!	yes	No
41-55 ys	abbaia	North	#NULL!	1 dog	1 cat	1	2-8 ys	Female	Yes	Before 3 ys	4 ms-1 y	< 6 ms	Until 3 ms	playful, sociable	fearful	By me	No	#NULL!	No	#NULL!	#NULL!	#NULL!	#NULL!	#NULL!	no	si	no	no	no	no	no	No	No	No	Yes	No	No	No	#NULL!	move away	Dog ground cat top	moves away	Yes	Yes	No	No	Yes	no	No
41-55 ys	scodinzola	North	No	2-5 dogs	2-5 cats	#NULL!	2-8 ys	Female	No	#NULL!	1-3 ms	< 6 ms	Until 3 ms	disinterested	aggressive	By me	No	#NULL!	No	#NULL!	#NULL!	#NULL!	#NULL!	#NULL!	no	no	no	si	no	no	no	No	No	Yes	No	No	No	No	#NULL!	hisses	near bowl	moves away	No	#NULL!	#NULL!	#NULL!	#NULL!	no	Yes
41-55 ys	abbaia	North	Yes, both of dogs and cats	2-5 dogs	1 cat	#NULL!	>8 ys	male	No	#NULL!	1-3 ms	< 6 ms	Unknown	playful, sociable	playful, sociable	By me and trainer	No	#NULL!	No	#NULL!	#NULL!	#NULL!	#NULL!	#NULL!	si	no	no	no	no	no	no	No	No	No	Yes	No	No	No	#NULL!	get close	near bowl	waiting	Yes	No	No	No	Yes	no	No
26-40 ys	insegue	Center	Yes, of dogs	1 dog	1 cat	#NULL!	2-8 ys	male	Yes	Before 3 ys	1-8 ys	> 2 ys	Unknown	disinterested	fearful	By me	No	#NULL!	No	#NULL!	#NULL!	#NULL!	#NULL!	#NULL!	no	si	si	si	no	no	no	No	No	No	No	No	Yes	No	#NULL!	move away	Far bowl	waiting	Yes	No	No	No	Yes	no	Yes
26-40 ys	scodinzola	Center	Yes, both of dogs and cats	1 dog	1 cat	#NULL!	2-8 ys	Female	Yes	Before 3 ys	1-3 ms	6 ms- 2 ys	Until 3 ms	fearful	aggressive	By me	No	#NULL!	Yes	#NULL!	#NULL!	Yes	#NULL!	Known	no	no	si	si	no	no	no	No	No	Yes	No	No	No	No	#NULL!	ignores	Far bowl	moves away	No	#NULL!	#NULL!	#NULL!	#NULL!	yes	No
41-55 ys	ringhia	North	Yes, both of dogs and cats	2-5 dogs	2-5 cats	4	6 m-2 ys	Female	Yes	Before 3 ys	1-3 ms	< 6 ms	Until 3 ms	playful, sociable	playful, sociable	By me	No	#NULL!	No	#NULL!	#NULL!	#NULL!	#NULL!	#NULL!	si	si	no	no	no	no	no	No	No	No	Yes	Yes	No	No	#NULL!	ignores	Dog ground cat top	waiting	Yes	Yes	No	No	No	no	No
26-40 ys	scodinzola	North	Yes, both of dogs and cats	2-5 dogs	#NULL!	#NULL!	2-8 ys	male	No	#NULL!	1-3 ms	< 6 ms	Unknown	playful, sociable	playful, sociable	By me	No	#NULL!	No	#NULL!	#NULL!	#NULL!	#NULL!	#NULL!	si	si	no	no	no	no	no	No	No	Yes	No	No	No	No	#NULL!	get close	Dog ground cat top	moves away	Yes	Yes	Yes	No	Yes	no	No
18-25 ys	scodinzola	North	Yes, both of dogs and cats	2-5 dogs	2-5 cats	2	>8 ys	male	No	#NULL!	1-3 ms	> 2 ys	Until 3 ms	playful, sociable	playful, sociable	By me	No	#NULL!	No	#NULL!	#NULL!	#NULL!	#NULL!	#NULL!	no	si	no	no	no	no	no	No	No	Yes	No	No	No	No	#NULL!	move away	Dog ground cat top	moves away	Yes	Yes	Yes	No	Yes	yes	No
41-55 ys	abbaia	North	Yes, both of dogs and cats	>5 dogs	2-5 cats	2	2-8 ys	Female	Yes	Before first heat	1-3 ms	< 6 ms	< 1 wk	playful, sociable	playful, sociable	By me	No	#NULL!	No	#NULL!	#NULL!	#NULL!	#NULL!	#NULL!	si	si	no	no	no	no	no	No	No	No	Yes	No	No	No	#NULL!	move away	Same bowl	moves away	Yes	No	No	Yes	No	no	No
26-40 ys	attacca	North	Yes, both of dogs and cats	2-5 dogs	>5 cats	4	2-8 ys	Female	Yes	Before 3 ys	1-3 ms	< 6 ms	Until 3 ms	playful, sociable	aggressive	By me	Yes	Strange predatory	Yes	#NULL!	#NULL!	#NULL!	#NULL!	Known	no	si	no	no	no	no	no	No	No	No	No	No	No	Yes	#NULL!	hisses	near bowl	waiting	Yes	Yes	Yes	No	No	no	No
56-70	0	North	Yes, both of dogs and cats	1 dog	1 cat	4	>8 ys	male	Yes	Unknown	1-8 ys	> 2 ys	Unknown	disinterested	disinterested	By me	No	#NULL!	No	#NULL!	#NULL!	#NULL!	#NULL!	#NULL!	no	no	si	no	no	no	no	No	No	No	No	No	No	No	#NULL!	#NULL!	Dog ground cat top	#NULL!	No	#NULL!	#NULL!	#NULL!	#NULL!	yes	No
41-55 ys	abbaia	North	Yes, both of dogs and cats	2-5 dogs	>5 cats	3	>8 ys	Female	Yes	Before 3 ys	4 ms-1 y	6 ms- 2 ys	Until 3 ms	playful, sociable	playful, sociable	By me	No	#NULL!	No	#NULL!	#NULL!	#NULL!	#NULL!	#NULL!	si	no	no	no	no	no	no	No	No	No	Yes	No	No	No	#NULL!	ignores	Dog ground cat top	moves away	Yes	No	No	No	Yes	no	No
41-55 ys	attacca	North	Yes, both of dogs and cats	2-5 dogs	>5 cats	#NULL!	6 m-2 ys	Female	Yes	Before 3 ys	4 ms-1 y	< 6 ms	Until 3 ms	playful, sociable	playful, sociable	By me	No	#NULL!	No	#NULL!	#NULL!	#NULL!	#NULL!	#NULL!	#NULL!	#NULL!	#NULL!	#NULL!	#NULL!	#NULL!	#NULL!	No	No	No	Yes	No	No	Yes	#NULL!	i don't know	Far bowl	eat separate	#NULL!	#NULL!	#NULL!	#NULL!	#NULL!	#NULL!	#NULL!
26-40 ys	abbaia	Center	Yes, both of dogs and cats	2-5 dogs	2-5 cats	4	2-8 ys	male	Yes	Before 3 ys	1-3 ms	< 6 ms	Until 3 ms	playful, sociable	fearful	By me	No	#NULL!	No	#NULL!	#NULL!	#NULL!	#NULL!	#NULL!	no	no	si	no	no	no	no	No	No	Yes	Yes	No	No	No	#NULL!	ignores	Far bowl	eat separate	No	#NULL!	#NULL!	#NULL!	#NULL!	yes	No
26-40 ys	abbaia	Center	Yes, both of dogs and cats	1 dog	2-5 cats	#NULL!	6 m-2 ys	Female	Yes	Before 3 ys	1-3 ms	< 6 ms	Until 3 ms	playful, sociable	fearful	By trainer	No	#NULL!	No	#NULL!	#NULL!	#NULL!	#NULL!	#NULL!	si	si	no	no	no	no	no	No	No	No	Yes	No	No	No	#NULL!	move away	Dog ground cat top	drive out	Yes	Yes	No	No	No	no	No
26-40 ys	scodinzola	South	Yes, both of dogs and cats	2-5 dogs	>5 cats	2	>8 ys	Female	Yes	Before 3 ys	1-3 ms	< 6 ms	Until 1 month	playful, sociable	other	By me	No	#NULL!	No	#NULL!	#NULL!	#NULL!	#NULL!	#NULL!	no	si	no	no	no	no	no	No	No	Yes	No	No	No	No	#NULL!	ignores	near bowl	moves away	Yes	Yes	No	No	Yes	no	No
18-25 ys	attacca	Center	No	2-5 dogs	>5 cats	3	2-8 ys	Female	Yes	After 3 ys	1-3 ms	< 6 ms	Until 1 month	playful, sociable	disinterested	By me	Yes	Strange predatory	Yes	#NULL!	#NULL!	#NULL!	#NULL!	#NULL!	no	si	si	no	no	no	no	No	No	No	No	No	No	Yes	#NULL!	ignores	Far bowl	waiting	Yes	No	No	Yes	No	yes	No
18-25 ys	abbaia	South	Yes, both of dogs and cats	#NULL!	2-5 cats	#NULL!	2-8 ys	male	No	#NULL!	1-3 ms	< 6 ms	Until 3 ms	playful, sociable	fearful	By me and trainer	No	#NULL!	No	#NULL!	#NULL!	#NULL!	#NULL!	#NULL!	no	si	no	no	no	no	no	No	No	No	Yes	No	No	No	#NULL!	get close	near bowl	moves away	Yes	Yes	No	No	Yes	no	No
26-40 ys	attacca	Center	Yes, both of dogs and cats	2-5 dogs	2-5 cats	#NULL!	>8 ys	male	No	#NULL!	4 ms-1 y	6 ms- 2 ys	Unknown	playful, sociable	aggressive	By me	No	#NULL!	No	#NULL!	#NULL!	#NULL!	#NULL!	#NULL!	si	si	no	no	no	no	no	No	No	No	No	No	No	Yes	#NULL!	move away	near bowl	moves away	Yes	Yes	Yes	Yes	Yes	no	Yes
18-25 ys	abbaia	North	Yes, of dogs	1 dog	#NULL!	#NULL!	2-8 ys	male	No	#NULL!	1-8 ys	> 2 ys	Unknown	playful, sociable	disinterested	By me	No	#NULL!	No	#NULL!	#NULL!	#NULL!	#NULL!	#NULL!	no	no	si	no	no	no	no	No	No	No	Yes	No	No	No	#NULL!	move away	Far bowl	moves away	No	No	No	Yes	No	no	Yes
26-40 ys	attacca	Center	Yes, both of dogs and cats	2-5 dogs	2-5 cats	4	2-8 ys	Female	Yes	Before 3 ys	1-3 ms	> 2 ys	Until 1 month	playful, sociable	aggressive	By me	Yes	Defensive	No	#NULL!	#NULL!	#NULL!	#NULL!	#NULL!	si	si	no	no	no	no	no	No	No	No	No	Yes	No	Yes	#NULL!	ignores	Dog ground cat top	moves away	Yes	No	Yes	No	No	no	No
41-55 ys	attacca	North	Yes, both of dogs and cats	2-5 dogs	2-5 cats	1	2-8 ys	Female	No	#NULL!	4 ms-1 y	< 6 ms	Until 3 ms	playful, sociable	playful, sociable	By me	No	#NULL!	No	#NULL!	#NULL!	#NULL!	#NULL!	#NULL!	si	si	no	no	no	no	no	No	No	No	Yes	No	No	Yes	#NULL!	move away	Far bowl	waiting	Yes	No	Yes	No	Yes	no	Yes
18-25 ys	attacca	South	Yes, of dogs	1 dog	1 cat	4	2-8 ys	male	No	#NULL!	4 ms-1 y	> 2 ys	Until 3 ms	disinterested	aggressive	By me and trainer	Yes	Strange predatory	No	#NULL!	#NULL!	#NULL!	#NULL!	#NULL!	si	si	no	no	no	no	no	No	No	No	No	No	No	Yes	#NULL!	ignores	Dog ground cat top	waiting	Yes	Yes	Yes	Yes	Yes	no	No
41-55 ys	attacca	#NULL!	Yes, both of dogs and cats	2-5 dogs	>5 cats	4	6 m-2 ys	Female	Yes	Before 3 ys	4 ms-1 y	< 6 ms	Until 3 ms	playful, sociable	playful, sociable	By me	No	#NULL!	No	#NULL!	#NULL!	#NULL!	#NULL!	#NULL!	#NULL!	#NULL!	#NULL!	#NULL!	#NULL!	#NULL!	#NULL!	No	No	No	Yes	No	No	Yes	#NULL!	i don't know	#NULL!	#NULL!	#NULL!	#NULL!	#NULL!	#NULL!	#NULL!	#NULL!	#NULL!
26-40 ys	attacca	North	Yes, both of dogs and cats	1 dog	2-5 cats	4	6 m-2 ys	Female	No	#NULL!	1-3 ms	< 6 ms	Until 3 ms	playful, sociable	playful, sociable	By me	No	#NULL!	No	#NULL!	#NULL!	#NULL!	#NULL!	#NULL!	si	si	no	no	no	no	no	No	No	No	No	No	No	Yes	#NULL!	ignores	Dog ground cat top	waiting	#NULL!	Yes	No	No	No	no	No
41-55 ys	abbaia	Center	No	2-5 dogs	2-5 cats	3	2-8 ys	Female	No	#NULL!	1-3 ms	< 6 ms	Until 3 ms	playful, sociable	playful, sociable	By me	No	#NULL!	No	#NULL!	#NULL!	#NULL!	#NULL!	#NULL!	no	si	no	no	no	no	no	No	No	No	Yes	No	No	No	#NULL!	ignores	Far bowl	moves away	Yes	Yes	No	No	No	no	No
18-25 ys	attacca	North	Yes, of cats	1 dog	2-5 cats	3	6 m-2 ys	male	No	#NULL!	4 ms-1 y	< 6 ms	Unknown	playful, sociable	aggressive	By me and trainer	Yes	Strange predatory	Yes	#NULL!	#NULL!	#NULL!	#NULL!	#NULL!	si	si	no	no	no	no	no	No	Yes	No	No	Yes	No	Yes	#NULL!	ignores	Far bowl	moves away	No	#NULL!	#NULL!	#NULL!	#NULL!	yes	No
41-55 ys	attacca	Center	Yes, both of dogs and cats	2-5 dogs	2-5 cats	3	2-8 ys	Female	No	#NULL!	1-3 ms	< 6 ms	Until 3 ms	playful, sociable	disinterested	By me	No	#NULL!	No	#NULL!	#NULL!	#NULL!	#NULL!	#NULL!	no	no	si	no	no	no	no	No	No	No	No	No	No	Yes	#NULL!	move away	Other	waiting	No	#NULL!	#NULL!	#NULL!	#NULL!	no	Yes
26-40 ys	ringhia	North	Yes, both of dogs and cats	2-5 dogs	2-5 cats	#NULL!	2-8 ys	male	Yes	Before first heat	1-3 ms	< 6 ms	Until 3 ms	playful, sociable	fearful	By me and trainer	No	#NULL!	Yes	#NULL!	#NULL!	#NULL!	#NULL!	Strange	si	si	no	no	no	no	no	No	No	No	No	Yes	No	No	#NULL!	ignores	near bowl	waiting	Yes	Yes	Yes	Yes	Yes	yes	No
41-55 ys	abbaia	South	No	2-5 dogs	1 cat	#NULL!	2-8 ys	male	No	#NULL!	1-3 ms	> 2 ys	Until 3 ms	playful, sociable	disinterested	By me	No	#NULL!	Yes	#NULL!	#NULL!	#NULL!	#NULL!	#NULL!	si	no	no	no	no	no	no	No	No	No	Yes	No	No	No	#NULL!	ignores	near bowl	waiting	Yes	Yes	No	No	No	no	No
41-55 ys	attacca	North	Yes, of dogs	1 dog	1 cat	#NULL!	6 m-2 ys	Female	No	#NULL!	4 ms-1 y	< 6 ms	Until 3 ms	playful, sociable	disinterested	By me	No	#NULL!	No	#NULL!	#NULL!	#NULL!	#NULL!	#NULL!	no	si	no	no	no	no	no	No	No	No	No	No	No	Yes	#NULL!	get close	near bowl	drive out	Yes	No	No	No	Yes	no	Yes
41-55 ys	attacca	South	No	2-5 dogs	2-5 cats	#NULL!	>8 ys	male	No	#NULL!	4 ms-1 y	6 ms- 2 ys	Unknown	playful, sociable	aggressive	By me	Yes	Strange predatory	No	#NULL!	#NULL!	#NULL!	#NULL!	#NULL!	no	no	si	no	no	no	no	No	No	No	No	No	No	Yes	#NULL!	move away	Other	other	No	#NULL!	#NULL!	#NULL!	#NULL!	no	No
26-40 ys	attacca	South	Yes, both of dogs and cats	1 dog	1 cat	#NULL!	6 m-2 ys	male	No	#NULL!	1-8 ys	6 ms- 2 ys	Unknown	disinterested	other	By me	No	#NULL!	Yes	#NULL!	#NULL!	#NULL!	#NULL!	Known	no	no	no	si	no	no	no	No	No	No	No	No	No	Yes	#NULL!	move away	Far bowl	waiting	No	#NULL!	#NULL!	#NULL!	#NULL!	no	Yes
26-40 ys	attacca	Center	Yes, of dogs	1 dog	1 cat	3	6 m-2 ys	male	Yes	Before first heat	1-3 ms	< 6 ms	Unknown	playful, sociable	playful, sociable	By me	No	#NULL!	Yes	#NULL!	#NULL!	No	No	Strange	no	si	no	no	no	no	no	Yes	No	No	No	Yes	No	Yes	#NULL!	ignores	Dog ground cat top	moves away	Yes	No	Yes	No	No	no	No
26-40 ys	ringhia	Center	Yes, both of dogs and cats	>5 dogs	#NULL!	#NULL!	2-8 ys	male	No	#NULL!	1-3 ms	< 6 ms	Until 3 ms	playful, sociable	aggressive	By me and trainer	Yes	Protective	No	#NULL!	#NULL!	#NULL!	#NULL!	#NULL!	si	si	no	no	no	no	no	No	No	No	No	Yes	No	No	#NULL!	attacks	Far bowl	eat separate	yes-no	No	No	No	Yes	no	Yes
26-40 ys	ignora	Center	No	1 dog	2-5 cats	3	>8 ys	male	No	#NULL!	4 ms-1 y	< 6 ms	Until 3 ms	playful, sociable	playful, sociable	By me	No	#NULL!	Yes	#NULL!	#NULL!	No	No	#NULL!	no	si	no	no	no	no	no	No	Yes	No	No	No	No	No	#NULL!	get close	Far bowl	waiting	Yes	No	No	Yes	No	no	Yes
18-25 ys	scodinzola	North	No	2-5 dogs	1 cat	1	2-8 ys	Female	Yes	Unknown	1-8 ys	> 2 ys	Unknown	disinterested	fearful	None	No	#NULL!	Yes	#NULL!	#NULL!	#NULL!	#NULL!	#NULL!	no	no	no	si	no	no	no	No	No	Yes	No	No	No	No	#NULL!	hisses	Other	#NULL!	No	#NULL!	#NULL!	#NULL!	#NULL!	yes	No
26-40 ys	scodinzola	Center	No	1 dog	1 cat	4	2-8 ys	male	No	#NULL!	4 ms-1 y	> 2 ys	Until 3 ms	playful, sociable	fearful	By me	No	#NULL!	No	#NULL!	#NULL!	#NULL!	#NULL!	#NULL!	no	si	no	no	no	no	no	No	No	Yes	No	No	No	No	#NULL!	get close	Far bowl	moves away	Yes	No	No	Yes	Yes	no	Yes
41-55 ys	corre	North	Yes, both of dogs and cats	1 dog	1 cat	2	2-8 ys	male	Yes	#NULL!	1-3 ms	< 6 ms	Unknown	playful, sociable	other	By me	No	#NULL!	No	#NULL!	#NULL!	#NULL!	#NULL!	#NULL!	no	no	si	no	no	no	no	Yes	No	No	Yes	No	No	No	#NULL!	ignores	near bowl	moves away	Yes	Yes	No	No	No	yes	No
56-70	scodinzola	North	Yes, both of dogs and cats	2-5 dogs	1 cat	2	>8 ys	male	#NULL!	Before 3 ys	4 ms-1 y	> 2 ys	Unknown	playful, sociable	disinterested	By me	No	#NULL!	Yes	#NULL!	#NULL!	#NULL!	Yes	#NULL!	no	no	si	no	no	no	no	No	No	Yes	No	No	No	No	#NULL!	get close	Far bowl	#NULL!	No	#NULL!	#NULL!	#NULL!	#NULL!	#NULL!	#NULL!
26-40 ys	attacca	North	Yes, both of dogs and cats	1 dog	2-5 cats	#NULL!	2-8 ys	male	Yes	Unknown	1-3 ms	< 6 ms	Until 3 ms	disinterested	aggressive	By me	No	#NULL!	No	#NULL!	#NULL!	#NULL!	#NULL!	#NULL!	si	no	si	no	no	no	no	No	No	No	No	Yes	No	Yes	#NULL!	move away	Far bowl	moves away	No	#NULL!	#NULL!	#NULL!	#NULL!	yes	No
41-55 ys	abbaia	Center	Yes, of dogs	2-5 dogs	1 cat	4	6 m-2 ys	Female	Yes	Before first heat	1-3 ms	< 6 ms	Until 3 ms	playful, sociable	playful, sociable	By me and trainer	No	#NULL!	No	#NULL!	#NULL!	#NULL!	#NULL!	#NULL!	no	si	no	no	no	no	no	No	No	No	Yes	No	No	No	#NULL!	move away	near bowl	moves away	Yes	No	No	No	Yes	yes	No
41-55 ys	ringhia	North	Yes, of dogs	1 dog	#NULL!	1	6 m-2 ys	male	No	#NULL!	1-3 ms	< 6 ms	Until 1 month	playful, sociable	playful, sociable	By me	No	#NULL!	No	#NULL!	#NULL!	#NULL!	#NULL!	#NULL!	#NULL!	#NULL!	#NULL!	#NULL!	#NULL!	#NULL!	#NULL!	No	No	No	No	Yes	No	No	#NULL!	#NULL!	Far bowl	waiting	No	#NULL!	#NULL!	#NULL!	#NULL!	#NULL!	#NULL!
26-40 ys	ringhia	Center	No	1 dog	1 cat	#NULL!	>8 ys	Female	Yes	After 3 ys	1-3 ms	> 2 ys	Until 3 ms	playful, sociable	playful, sociable	By me	Yes	Possessive	No	#NULL!	#NULL!	#NULL!	#NULL!	#NULL!	no	no	si	no	no	no	no	No	No	No	Yes	Yes	No	No	#NULL!	other	near bowl	drive out	No	#NULL!	#NULL!	#NULL!	#NULL!	no	Yes
26-40 ys	attacca	South	Yes, both of dogs and cats	2-5 dogs	2-5 cats	4	2-8 ys	Female	Yes	Before 3 ys	4 ms-1 y	> 2 ys	Unknown	playful, sociable	playful, sociable	By me	Yes	Generic	No	#NULL!	#NULL!	#NULL!	#NULL!	#NULL!	no	si	no	no	no	no	no	No	No	No	No	No	No	Yes	#NULL!	move away	Same bowl	moves away	Yes	No	Yes	Yes	Yes	no	No
41-55 ys	ringhia	North	Yes, both of dogs and cats	2-5 dogs	2-5 cats	1	2-8 ys	male	Yes	After 3 ys	4 ms-1 y	6 ms- 2 ys	Unknown	playful, sociable	playful, sociable	By me and trainer	No	#NULL!	No	#NULL!	#NULL!	#NULL!	#NULL!	#NULL!	no	no	si	no	no	no	no	No	No	No	No	Yes	No	No	#NULL!	hisses	Dog ground cat top	waiting	Yes	Yes	No	Yes	Yes	yes	No
41-55 ys	attacca	North	No	1 dog	1 cat	#NULL!	2-8 ys	Female	Yes	Before 3 ys	1-8 ys	> 2 ys	Unknown	playful, sociable	playful, sociable	None	No	#NULL!	No	#NULL!	#NULL!	#NULL!	#NULL!	#NULL!	no	si	no	no	no	no	no	No	No	No	No	No	No	Yes	#NULL!	move away	Dog ground cat top	moves away	Yes	Yes	Yes	Yes	Yes	no	Yes
26-40 ys	abbaia	Center	Yes, of dogs	2-5 dogs	2-5 cats	2	2-8 ys	male	No	#NULL!	1-3 ms	< 6 ms	Until 3 ms	playful, sociable	playful, sociable	By me	No	#NULL!	Yes	#NULL!	No	Yes	No	Known	si	si	no	no	no	no	no	No	No	No	Yes	No	No	No	#NULL!	other	Dog ground cat top	waiting	Yes	Yes	Yes	Yes	Yes	no	Yes
41-55 ys	attacca	Center	Yes, both of dogs and cats	1 dog	2-5 cats	#NULL!	2-8 ys	Female	Yes	Before 3 ys	1-3 ms	6 ms- 2 ys	Until 3 ms	playful, sociable	fearful	None	No	#NULL!	#NULL!	#NULL!	#NULL!	#NULL!	#NULL!	#NULL!	si	si	no	no	no	no	no	No	No	No	Yes	No	No	Yes	#NULL!	ignores	Dog ground cat top	moves away	Yes	Yes	Yes	No	Yes	no	Yes
41-55 ys	abbaia	Center	Yes, both of dogs and cats	>5 dogs	2-5 cats	2	2-8 ys	male	No	#NULL!	1-3 ms	< 6 ms	Until 3 ms	playful, sociable	playful, sociable	None	No	#NULL!	No	#NULL!	#NULL!	#NULL!	#NULL!	#NULL!	si	si	no	no	no	no	no	No	No	No	Yes	No	No	No	#NULL!	ignores	Dog ground cat top	#NULL!	Yes	No	No	Yes	Yes	no	Yes
56-70	scodinzola	North	No	1 dog	1 cat	2	>8 ys	Female	No	#NULL!	1-3 ms	> 2 ys	Until 3 ms	fearful	aggressive	By me	No	#NULL!	No	#NULL!	#NULL!	#NULL!	#NULL!	#NULL!	no	si	no	no	no	no	no	No	No	Yes	No	No	No	No	#NULL!	ignores	Dog ground cat top	waiting	Yes	Yes	No	No	Yes	no	Yes
18-25 ys	attacca	South	Yes, both of dogs and cats	1 dog	2-5 cats	4	>8 ys	Female	Yes	Before 3 ys	4 ms-1 y	> 2 ys	Until 3 ms	playful, sociable	other	By me	Yes	Possessive	Yes	#NULL!	#NULL!	#NULL!	#NULL!	#NULL!	no	no	no	si	no	si	si	Yes	No	No	Yes	No	No	Yes	#NULL!	move away	Other	drive out	No	#NULL!	#NULL!	#NULL!	#NULL!	yes	No
26-40 ys	scodinzola	Center	Yes, of dogs	2-5 dogs	>5 cats	4	>8 ys	male	No	#NULL!	4 ms-1 y	> 2 ys	Unknown	playful, sociable	playful, sociable	By me	No	#NULL!	No	#NULL!	#NULL!	#NULL!	#NULL!	#NULL!	no	no	si	no	no	no	no	No	No	Yes	No	No	No	No	#NULL!	ignores	Far bowl	waiting	No	#NULL!	#NULL!	#NULL!	#NULL!	no	No
41-55 ys	abbaia	North	Yes, of dogs	>5 dogs	>5 cats	3	2-8 ys	Female	No	#NULL!	#NULL!	< 6 ms	Until 3 ms	playful, sociable	disinterested	By me	No	#NULL!	No	#NULL!	#NULL!	#NULL!	#NULL!	#NULL!	si	si	no	no	no	no	no	No	No	No	Yes	No	No	No	#NULL!	ignores	Dog ground cat top	waiting	Yes	No	No	No	Yes	no	No
26-40 ys	scodinzola	North	Yes, both of dogs and cats	1 dog	2-5 cats	#NULL!	>8 ys	male	No	#NULL!	>8 ys	> 2 ys	Unknown	disinterested	disinterested	By me	No	#NULL!	No	#NULL!	#NULL!	#NULL!	#NULL!	#NULL!	si	no	no	no	no	no	no	No	No	Yes	No	No	No	No	#NULL!	ignores	Far bowl	moves away	No	#NULL!	#NULL!	#NULL!	#NULL!	no	Yes
26-40 ys	attacca	North	Yes, both of dogs and cats	2-5 dogs	>5 cats	4	>8 ys	male	Yes	After 3 ys	1-3 ms	6 ms- 2 ys	Until 3 ms	playful, sociable	playful, sociable	By me and trainer	No	#NULL!	No	#NULL!	#NULL!	#NULL!	#NULL!	#NULL!	no	si	no	no	no	no	no	No	No	No	No	No	No	Yes	#NULL!	get close	Dog ground cat top	eat separate	Yes	No	Yes	No	Yes	no	No
26-40 ys	abbaia	North	Yes, of dogs	2-5 dogs	2-5 cats	#NULL!	6 m-2 ys	male	Yes	Before first heat	1-3 ms	< 6 ms	Until 1 month	playful, sociable	fearful	By me and trainer	No	#NULL!	No	#NULL!	#NULL!	#NULL!	#NULL!	#NULL!	si	si	no	no	no	no	no	No	No	No	Yes	No	No	No	#NULL!	get close	near bowl	waiting	Yes	Yes	Yes	Yes	Yes	no	No
41-55 ys	attacca	North	No	1 dog	1 cat	2	>8 ys	Female	No	#NULL!	1-3 ms	> 2 ys	< 1 wk	playful, sociable	fearful	None	Yes	Strange predatory	Yes	#NULL!	#NULL!	Yes	#NULL!	#NULL!	si	no	no	no	no	no	no	No	No	No	No	No	No	Yes	#NULL!	ignores	Dog ground cat top	moves away	No	#NULL!	#NULL!	#NULL!	#NULL!	yes	No
26-40 ys	attacca	South	Yes, both of dogs and cats	2-5 dogs	1 cat	4	2-8 ys	Female	Yes	Before 3 ys	1-3 ms	< 6 ms	Until 3 ms	playful, sociable	playful, sociable	By me	No	#NULL!	No	#NULL!	#NULL!	#NULL!	#NULL!	#NULL!	no	si	no	no	no	no	no	No	No	No	No	No	No	Yes	#NULL!	attacks	Dog ground cat top	moves away	Yes	Yes	Yes	No	No	yes	No
18-25 ys	0	Center	Yes, of cats	1 dog	2-5 cats	#NULL!	>8 ys	Female	No	#NULL!	4 ms-1 y	#NULL!	Unknown	playful, sociable	other	By me	No	#NULL!	#NULL!	#NULL!	#NULL!	#NULL!	#NULL!	#NULL!	#NULL!	#NULL!	#NULL!	#NULL!	#NULL!	#NULL!	#NULL!	No	No	No	No	No	No	No	#NULL!	#NULL!	#NULL!	#NULL!	No	#NULL!	#NULL!	#NULL!	#NULL!	#NULL!	#NULL!
41-55 ys	abbaia	North	Yes, both of dogs and cats	1 dog	1 cat	#NULL!	>8 ys	male	No	#NULL!	1-8 ys	6 ms- 2 ys	Unknown	playful, sociable	playful, sociable	By me	No	#NULL!	No	#NULL!	#NULL!	#NULL!	#NULL!	#NULL!	no	no	no	no	si	no	no	No	No	No	Yes	No	No	No	#NULL!	ignores	near bowl	waiting	yes-no	No	No	No	Yes	yes	No
41-55 ys	attacca	North	Yes, both of dogs and cats	1 dog	2-5 cats	4	2-8 ys	Female	Yes	After 3 ys	1-8 ys	> 2 ys	Unknown	disinterested	fearful	Other	No	#NULL!	No	#NULL!	#NULL!	#NULL!	#NULL!	#NULL!	no	no	si	no	no	no	no	No	No	Yes	No	No	No	Yes	#NULL!	hisses	Dog ground cat top	moves away	No	#NULL!	#NULL!	#NULL!	#NULL!	yes	No
18-25 ys	abbaia	Center	Yes, both of dogs and cats	1 dog	2-5 cats	2	2-8 ys	male	No	#NULL!	4 ms-1 y	< 6 ms	Until 3 ms	playful, sociable	fearful	By me	No	#NULL!	No	#NULL!	#NULL!	#NULL!	#NULL!	#NULL!	no	no	no	si	no	no	no	No	No	Yes	Yes	No	No	No	#NULL!	i don't know	Far bowl	waiting	No	#NULL!	#NULL!	#NULL!	#NULL!	yes	No
26-40 ys	attacca	Center	Yes, both of dogs and cats	1 dog	2-5 cats	3	2-8 ys	male	No	#NULL!	1-3 ms	< 6 ms	Until 3 ms	playful, sociable	other	By me and trainer	Yes	Strange predatory	No	#NULL!	#NULL!	#NULL!	#NULL!	#NULL!	si	si	no	no	no	no	no	Yes	No	No	No	No	No	Yes	#NULL!	hisses	Far bowl	eat separate	Yes	No	No	Yes	Yes	no	Yes
26-40 ys	attacca	North	No	2-5 dogs	1 cat	#NULL!	6 m-2 ys	male	No	#NULL!	1-3 ms	< 6 ms	Until 3 ms	playful, sociable	aggressive	By me	Yes	Multiple	No	#NULL!	#NULL!	#NULL!	#NULL!	#NULL!	si	no	si	si	no	no	si	No	No	No	Yes	Yes	No	Yes	#NULL!	ignores	Dog ground cat top	waiting	No	#NULL!	#NULL!	#NULL!	#NULL!	no	No
26-40 ys	ringhia	South	No	1 dog	2-5 cats	#NULL!	>8 ys	Female	No	#NULL!	1-3 ms	> 2 ys	Until 1 month	disinterested	disinterested	By me	No	#NULL!	Yes	#NULL!	#NULL!	No	Yes	#NULL!	no	no	si	no	no	no	no	No	No	No	No	Yes	No	No	#NULL!	hisses	Far bowl	moves away	No	#NULL!	#NULL!	#NULL!	#NULL!	no	Yes
26-40 ys	attacca	South	Yes, both of dogs and cats	2-5 dogs	>5 cats	#NULL!	>8 ys	Female	Yes	Before 3 ys	4 ms-1 y	6 ms- 2 ys	Unknown	playful, sociable	aggressive	By me	Yes	Possessive	Yes	#NULL!	#NULL!	#NULL!	#NULL!	#NULL!	no	no	si	no	no	no	no	No	No	No	No	No	No	Yes	#NULL!	move away	Dog ground cat top	moves away	No	#NULL!	#NULL!	#NULL!	#NULL!	no	No
41-55 ys	ringhia	South	No	2-5 dogs	2-5 cats	#NULL!	2-8 ys	male	Yes	Before 3 ys	1-3 ms	< 6 ms	Until 3 ms	playful, sociable	aggressive	None	No	#NULL!	No	#NULL!	#NULL!	#NULL!	#NULL!	#NULL!	si	no	no	no	no	no	no	No	No	No	No	Yes	No	No	#NULL!	move away	Far bowl	waiting	No	#NULL!	#NULL!	#NULL!	#NULL!	no	Yes
26-40 ys	scodinzola	#NULL!	Yes, both of dogs and cats	1 dog	1 cat	#NULL!	2-8 ys	Female	Yes	Before 3 ys	1-3 ms	< 6 ms	Until 3 ms	playful, sociable	playful, sociable	By me and trainer	Yes	Dominance	Yes	#NULL!	#NULL!	#NULL!	#NULL!	#NULL!	no	no	no	si	no	si	si	No	No	Yes	No	No	No	No	#NULL!	move away	Dog ground cat top	moves away	Yes	No	No	No	Yes	no	No
56-70	attacca	Center	Yes, both of dogs and cats	2-5 dogs	2-5 cats	#NULL!	>8 ys	Female	Yes	Before 3 ys	1-3 ms	< 6 ms	Until 1 month	playful, sociable	aggressive	By me	No	#NULL!	No	#NULL!	#NULL!	#NULL!	#NULL!	#NULL!	si	no	no	no	no	no	no	Yes	No	No	No	No	No	Yes	#NULL!	hisses	Same bowl	waiting	Yes	Yes	No	No	No	no	No
18-25 ys	abbaia	North	Yes, both of dogs and cats	2-5 dogs	2-5 cats	1	2-8 ys	male	No	#NULL!	1-3 ms	< 6 ms	Until 3 ms	disinterested	fearful	By me	Yes	Territorial	Yes	#NULL!	#NULL!	#NULL!	#NULL!	Known	no	si	no	no	no	no	no	No	No	No	Yes	No	No	No	#NULL!	move away	Same bowl	waiting	Yes	No	Yes	No	No	yes	No
18-25 ys	scodinzola	Center	No	1 dog	2-5 cats	4	>8 ys	male	No	#NULL!	1-8 ys	> 2 ys	Unknown	disinterested	fearful	None	No	#NULL!	No	#NULL!	#NULL!	#NULL!	#NULL!	#NULL!	no	no	si	no	no	no	no	No	No	Yes	No	No	No	No	#NULL!	osserva	Far bowl	moves away	Yes	No	No	Yes	No	yes	No
18-25 ys	0	South	Yes, both of dogs and cats	1 dog	2-5 cats	4	>8 ys	Female	Yes	Before 3 ys	1-3 ms	< 6 ms	Until 3 ms	playful, sociable	playful, sociable	By me and trainer	No	#NULL!	No	#NULL!	#NULL!	#NULL!	#NULL!	#NULL!	no	si	no	no	no	no	no	No	No	No	No	No	No	No	#NULL!	other	near bowl	moves away	Yes	No	No	Yes	No	no	Yes
26-40 ys	ringhia	Center	Yes, both of dogs and cats	2-5 dogs	#NULL!	#NULL!	2-8 ys	Female	Yes	Before 3 ys	1-3 ms	< 6 ms	Until 3 ms	playful, sociable	fearful	By me and trainer	Yes	Multiple	No	#NULL!	#NULL!	#NULL!	#NULL!	#NULL!	no	si	no	no	no	no	no	No	No	No	No	Yes	No	No	#NULL!	move away	Other	waiting	Yes	No	Yes	No	No	no	No
26-40 ys	attacca	Center	Yes, both of dogs and cats	2-5 dogs	2-5 cats	#NULL!	6 m-2 ys	Female	Yes	Before 3 ys	1-8 ys	6 ms- 2 ys	Unknown	playful, sociable	aggressive	By me	Yes	Predatory	No	#NULL!	#NULL!	#NULL!	#NULL!	#NULL!	no	si	no	no	no	no	no	No	No	No	No	Yes	No	Yes	#NULL!	move away	Far bowl	moves away	Yes	Yes	No	No	Yes	yes	No
41-55 ys	abbaia	Center	Yes, both of dogs and cats	2-5 dogs	2-5 cats	4	6 m-2 ys	Female	Yes	Before 3 ys	4 ms-1 y	6 ms- 2 ys	Unknown	playful, sociable	fearful	By trainer	No	#NULL!	No	#NULL!	#NULL!	#NULL!	#NULL!	#NULL!	si	si	no	no	no	no	no	No	No	No	Yes	No	No	No	#NULL!	ignores	Dog ground cat top	waiting	Yes	Yes	No	No	Yes	no	No
18-25 ys	attacca	Center	Yes, both of dogs and cats	1 dog	1 cat	4	2-8 ys	male	No	#NULL!	1-3 ms	< 6 ms	Until 1 month	playful, sociable	disinterested	By me	No	#NULL!	Yes	#NULL!	#NULL!	Yes	#NULL!	#NULL!	no	no	no	si	no	no	no	No	No	No	Yes	No	No	Yes	#NULL!	hisses	Far bowl	drive out	No	#NULL!	#NULL!	#NULL!	#NULL!	no	Yes
41-55 ys	abbaia	North	Yes, both of dogs and cats	1 dog	>5 cats	2	>8 ys	Female	Yes	Before 3 ys	1-8 ys	6 ms- 2 ys	Unknown	playful, sociable	disinterested	By me	No	#NULL!	No	#NULL!	#NULL!	#NULL!	#NULL!	#NULL!	si	si	no	no	no	no	no	No	No	Yes	Yes	No	No	No	#NULL!	hisses	Dog ground cat top	waiting	Yes	Yes	No	No	Yes	no	Yes
18-25 ys	attacca	Center	Yes, both of dogs and cats	2-5 dogs	2-5 cats	1	6 m-2 ys	Female	Yes	Before first heat	4 ms-1 y	< 6 ms	Until 3 ms	playful, sociable	fearful	By me	Yes	Possessive	No	#NULL!	#NULL!	#NULL!	#NULL!	#NULL!	si	si	no	no	no	no	no	No	No	No	No	No	No	Yes	#NULL!	hisses	Far bowl	waiting	Yes	No	No	No	Yes	no	No
26-40 ys	abbaia	South	Yes, both of dogs and cats	1 dog	2-5 cats	#NULL!	>8 ys	male	Yes	After 3 ys	1-3 ms	< 6 ms	Until 3 ms	playful, sociable	playful, sociable	By me	Yes	Protective	No	#NULL!	#NULL!	#NULL!	#NULL!	#NULL!	si	si	no	no	no	no	no	No	No	No	Yes	No	No	No	#NULL!	ignores	Same bowl	moves away	Yes	Yes	No	No	No	no	No
26-40 ys	attacca	North	Yes, both of dogs and cats	1 dog	2-5 cats	#NULL!	0-6 m	Female	No	#NULL!	1-3 ms	< 6 ms	Until 3 ms	playful, sociable	playful, sociable	By me	No	#NULL!	No	#NULL!	#NULL!	#NULL!	#NULL!	#NULL!	no	si	no	no	no	no	no	No	No	No	Yes	No	No	Yes	#NULL!	hisses	Far bowl	drive out	Yes	Yes	No	No	Yes	no	No
41-55 ys	abbaia	Center	No	1 dog	1 cat	#NULL!	>8 ys	Female	Yes	After 3 ys	1-3 ms	< 6 ms	Until 3 ms	playful, sociable	disinterested	By me and trainer	No	#NULL!	No	#NULL!	#NULL!	#NULL!	#NULL!	#NULL!	si	no	no	no	no	no	no	No	No	No	Yes	No	No	No	#NULL!	ignores	near bowl	moves away	No	#NULL!	#NULL!	#NULL!	#NULL!	no	No
26-40 ys	ringhia	South	No	1 dog	>5 cats	4	2-8 ys	male	Yes	Before 3 ys	4 ms-1 y	< 6 ms	Unknown	playful, sociable	playful, sociable	By me	No	#NULL!	Yes	#NULL!	#NULL!	#NULL!	#NULL!	#NULL!	si	si	si	no	no	no	no	No	No	No	No	Yes	No	No	#NULL!	move away	near bowl	moves away	Yes	Yes	Yes	No	Yes	no	Yes
18-25 ys	ringhia	Center	No	1 dog	1 cat	4	2-8 ys	Female	Yes	Before 3 ys	1-3 ms	> 2 ys	< 1 wk	playful, sociable	fearful	By me	Yes	#NULL!	No	#NULL!	#NULL!	#NULL!	#NULL!	#NULL!	no	no	no	no	no	si	si	No	No	No	No	Yes	No	No	#NULL!	ignores	Far bowl	moves away	Yes	No	Yes	No	Yes	yes	No
26-40 ys	attacca	Center	Yes, both of dogs and cats	1 dog	1 cat	#NULL!	6 m-2 ys	Female	Yes	Before first heat	1-3 ms	< 6 ms	Until 3 ms	playful, sociable	fearful	By me	No	#NULL!	No	#NULL!	#NULL!	#NULL!	#NULL!	#NULL!	no	si	no	no	no	no	no	No	No	No	No	No	No	Yes	#NULL!	hisses	Dog ground cat top	moves away	Yes	No	No	No	Yes	no	Yes
41-55 ys	abbaia	Center	Yes, both of dogs and cats	1 dog	1 cat	#NULL!	6 m-2 ys	Female	Yes	Before first heat	1-3 ms	< 6 ms	Until 3 ms	playful, sociable	playful, sociable	By me	No	#NULL!	No	#NULL!	#NULL!	#NULL!	#NULL!	#NULL!	si	si	no	no	no	no	no	No	No	No	Yes	No	No	No	#NULL!	osserva	Dog ground cat top	eat together	Yes	No	Yes	No	Yes	no	No
26-40 ys	attacca	North	Yes, of dogs	1 dog	1 cat	#NULL!	2-8 ys	male	No	#NULL!	4 ms-1 y	< 6 ms	Until 3 ms	playful, sociable	playful, sociable	None	No	#NULL!	Yes	#NULL!	#NULL!	#NULL!	#NULL!	#NULL!	si	si	no	no	no	no	no	No	No	No	No	No	No	Yes	#NULL!	move away	Far bowl	moves away	Yes	Yes	No	No	No	no	No
26-40 ys	scodinzola	South	Yes, both of dogs and cats	1 dog	2-5 cats	#NULL!	6 m-2 ys	male	No	#NULL!	1-3 ms	< 6 ms	Until 3 ms	playful, sociable	aggressive	By me	No	#NULL!	Yes	#NULL!	#NULL!	#NULL!	#NULL!	Strange	no	no	no	si	no	no	no	No	No	Yes	No	No	No	No	#NULL!	move away	Other	#NULL!	No	#NULL!	#NULL!	#NULL!	#NULL!	no	No
18-25 ys	attacca	Center	Yes, of dogs	2-5 dogs	1 cat	2	2-8 ys	Female	No	#NULL!	1-3 ms	6 ms- 2 ys	Until 3 ms	playful, sociable	fearful	By me	No	#NULL!	No	#NULL!	#NULL!	#NULL!	#NULL!	#NULL!	si	no	no	no	no	no	no	No	No	Yes	No	No	No	Yes	#NULL!	move away	Far bowl	moves away	Yes	No	No	No	Yes	no	Yes
26-40 ys	scodinzola	North	Yes, both of dogs and cats	>5 dogs	>5 cats	4	2-8 ys	Female	Yes	Before 3 ys	1-8 ys	> 2 ys	Unknown	playful, sociable	playful, sociable	By me	Yes	Predatory	No	#NULL!	#NULL!	#NULL!	#NULL!	#NULL!	si	no	si	no	no	no	no	No	No	Yes	No	No	No	No	#NULL!	get close	Dog ground cat top	waiting	Yes	Yes	Yes	No	No	no	No
26-40 ys	attacca	Center	Yes, both of dogs and cats	2-5 dogs	1 cat	2	2-8 ys	male	Yes	Unknown	1-3 ms	< 6 ms	Unknown	playful, sociable	aggressive	By me	No	#NULL!	Yes	#NULL!	#NULL!	#NULL!	#NULL!	Strange	no	si	no	no	no	no	no	No	No	No	Yes	No	No	Yes	#NULL!	ignores	near bowl	waiting	Yes	No	Yes	No	Yes	no	Yes
41-55 ys	corre	North	Yes, both of dogs and cats	1 dog	>5 cats	2	2-8 ys	Female	No	#NULL!	1-3 ms	< 6 ms	< 1 wk	playful, sociable	fearful	By me	Yes	Strange predatory	Yes	#NULL!	#NULL!	#NULL!	#NULL!	Strange	si	si	no	no	no	no	no	Yes	No	No	No	Yes	No	No	#NULL!	move away	Far bowl	moves away	Yes	No	No	Yes	Yes	no	No
56-70	attacca	#NULL!	Yes, both of dogs and cats	1 dog	2-5 cats	#NULL!	2-8 ys	male	#NULL!	#NULL!	4 ms-1 y	< 6 ms	Unknown	playful, sociable	fearful	By me	No	#NULL!	No	#NULL!	#NULL!	#NULL!	#NULL!	#NULL!	no	si	no	no	no	no	no	No	No	No	Yes	Yes	No	Yes	#NULL!	hisses	Dog ground cat top	moves away	Yes	No	Yes	No	No	no	No
26-40 ys	attacca	Center	Yes, both of dogs and cats	1 dog	1 cat	1	>8 ys	Female	Yes	Before 3 ys	1-3 ms	> 2 ys	Until 1 month	disinterested	fearful	By me	No	#NULL!	No	#NULL!	#NULL!	#NULL!	#NULL!	#NULL!	si	no	si	no	no	no	no	No	No	No	No	No	No	Yes	#NULL!	get close	Far bowl	moves away	yes-no	No	No	Yes	No	yes	No
18-25 ys	attacca	Center	No	2-5 dogs	1 cat	#NULL!	2-8 ys	male	No	#NULL!	4 ms-1 y	< 6 ms	Unknown	playful, sociable	other	By me	No	#NULL!	No	#NULL!	#NULL!	#NULL!	#NULL!	#NULL!	si	si	no	no	no	no	no	No	No	No	Yes	No	No	Yes	#NULL!	ignores	Dog ground cat top	moves away	Yes	Yes	No	No	Yes	no	Yes
56-70	scodinzola	Center	Yes, both of dogs and cats	1 dog	>5 cats	#NULL!	>8 ys	Female	Yes	After 3 ys	1-3 ms	< 6 ms	Until 3 ms	playful, sociable	playful, sociable	None	No	#NULL!	No	#NULL!	#NULL!	#NULL!	#NULL!	#NULL!	#NULL!	#NULL!	#NULL!	#NULL!	#NULL!	#NULL!	#NULL!	No	No	Yes	No	No	No	No	#NULL!	hisses	near bowl	waiting	No	#NULL!	#NULL!	#NULL!	#NULL!	yes	No
18-25 ys	attacca	North	No	2-5 dogs	2-5 cats	2	2-8 ys	Female	Yes	Before first heat	1-3 ms	< 6 ms	Until 3 ms	playful, sociable	fearful	By me	No	#NULL!	No	#NULL!	#NULL!	#NULL!	#NULL!	#NULL!	si	si	no	no	no	no	no	No	No	No	Yes	No	No	Yes	#NULL!	ignores	near bowl	waiting	Yes	No	No	No	Yes	no	No
41-55 ys	scodinzola	Center	Yes, of cats	1 dog	>5 cats	3	>8 ys	male	Yes	After 3 ys	4 ms-1 y	> 2 ys	Unknown	playful, sociable	disinterested	By me	No	#NULL!	No	#NULL!	#NULL!	#NULL!	#NULL!	#NULL!	no	no	si	no	no	no	no	No	No	Yes	No	No	No	No	#NULL!	move away	Dog ground cat top	moves away	No	#NULL!	#NULL!	#NULL!	#NULL!	yes	No
26-40 ys	abbaia	#NULL!	Yes, of dogs	1 dog	1 cat	#NULL!	>8 ys	male	No	#NULL!	1-3 ms	6 ms- 2 ys	Unknown	disinterested	fearful	By me	No	#NULL!	No	#NULL!	#NULL!	#NULL!	#NULL!	#NULL!	si	no	no	no	no	no	no	No	No	No	Yes	No	No	No	#NULL!	get close	Far bowl	waiting	No	#NULL!	#NULL!	#NULL!	#NULL!	no	Yes
41-55 ys	abbaia	North	Yes, both of dogs and cats	2-5 dogs	1 cat	#NULL!	>8 ys	Female	Yes	After 3 ys	1-3 ms	> 2 ys	Until 3 ms	fearful	#NULL!	By me	No	#NULL!	No	#NULL!	#NULL!	#NULL!	#NULL!	#NULL!	si	si	no	no	no	no	no	No	No	No	Yes	No	No	No	#NULL!	get close	Dog ground cat top	moves away	Yes	Yes	Yes	Yes	Yes	no	No
41-55 ys	attacca	Center	Yes, of dogs	1 dog	1 cat	#NULL!	6 m-2 ys	Female	No	#NULL!	1-3 ms	6 ms- 2 ys	Until 1 month	playful, sociable	fearful	By me and trainer	Yes	Multiple	No	#NULL!	#NULL!	#NULL!	#NULL!	#NULL!	si	no	no	no	no	no	no	No	No	No	No	No	No	Yes	#NULL!	move away	Far bowl	moves away	No	No	No	No	Yes	no	Yes
26-40 ys	attacca	North	Yes, both of dogs and cats	1 dog	2-5 cats	4	2-8 ys	male	Yes	After 3 ys	1-3 ms	< 6 ms	Until 3 ms	disinterested	fearful	By me and trainer	No	#NULL!	No	#NULL!	#NULL!	#NULL!	#NULL!	#NULL!	no	si	no	no	no	no	no	No	No	No	Yes	No	No	Yes	#NULL!	osserva	Dog ground cat top	moves away	Yes	No	Yes	No	No	no	No
56-70	abbaia	North	Yes, of dogs	2-5 dogs	2-5 cats	#NULL!	2-8 ys	Female	Yes	After 3 ys	1-8 ys	> 2 ys	Unknown	disinterested	fearful	By me	No	#NULL!	No	#NULL!	#NULL!	#NULL!	#NULL!	#NULL!	no	si	no	no	no	no	no	No	No	Yes	Yes	No	No	No	#NULL!	ignores	Dog ground cat top	moves away	Yes	Yes	No	No	Yes	no	No
41-55 ys	attacca	Center	No	1 dog	1 cat	1	6 m-2 ys	male	No	#NULL!	1-3 ms	< 6 ms	Until 3 ms	playful, sociable	fearful	By me	Yes	Territorial	No	#NULL!	#NULL!	#NULL!	#NULL!	#NULL!	no	si	no	no	no	no	no	Yes	No	No	No	Yes	No	Yes	#NULL!	ignores	near bowl	moves away	Yes	Yes	Yes	No	Yes	no	Yes
41-55 ys	abbaia	North	Yes, of dogs	2-5 dogs	1 cat	4	>8 ys	Female	No	#NULL!	1-3 ms	< 6 ms	Until 3 ms	playful, sociable	playful, sociable	By me and trainer	Yes	Protective	No	#NULL!	#NULL!	#NULL!	#NULL!	#NULL!	no	no	si	no	no	no	no	No	No	No	Yes	No	No	No	#NULL!	osserva	Far bowl	moves away	Yes	No	No	Yes	No	yes	No
26-40 ys	attacca	North	Yes, both of dogs and cats	1 dog	2-5 cats	#NULL!	>8 ys	male	Yes	After 3 ys	4 ms-1 y	> 2 ys	Until 3 ms	other	other	None	Yes	Generic	No	#NULL!	#NULL!	#NULL!	#NULL!	#NULL!	no	no	no	si	no	si	no	No	No	No	No	Yes	No	Yes	#NULL!	ignores	Dog ground cat top	#NULL!	No	#NULL!	#NULL!	#NULL!	#NULL!	yes	No
41-55 ys	attacca	South	Yes, both of dogs and cats	1 dog	1 cat	#NULL!	6 m-2 ys	male	No	#NULL!	1-3 ms	< 6 ms	Until 3 ms	playful, sociable	other	By me	Yes	Strange predatory	Yes	#NULL!	#NULL!	#NULL!	#NULL!	Known	no	no	no	no	no	no	si	No	No	No	No	No	No	Yes	#NULL!	hisses	Dog ground cat top	waiting	No	#NULL!	#NULL!	#NULL!	#NULL!	no	No
41-55 ys	attacca	North	No	1 dog	1 cat	#NULL!	6 m-2 ys	Female	Yes	Before 3 ys	1-3 ms	< 6 ms	Until 3 ms	playful, sociable	fearful	By me	No	#NULL!	No	#NULL!	#NULL!	#NULL!	#NULL!	#NULL!	no	si	no	no	no	no	no	No	No	No	Yes	No	No	Yes	#NULL!	get close	Far bowl	drive out	Yes	Yes	Yes	No	Yes	no	No
41-55 ys	scodinzola	North	Yes, both of dogs and cats	1 dog	2-5 cats	#NULL!	2-8 ys	Female	#NULL!	After 3 ys	1-8 ys	> 2 ys	Unknown	fearful	fearful	None	No	#NULL!	No	#NULL!	#NULL!	#NULL!	#NULL!	#NULL!	no	no	si	no	no	no	no	No	No	Yes	No	No	No	No	#NULL!	ignores	near bowl	moves away	No	#NULL!	#NULL!	#NULL!	#NULL!	no	No
18-25 ys	attacca	Center	Yes, both of dogs and cats	1 dog	1 cat	2	2-8 ys	Female	No	#NULL!	1-8 ys	> 2 ys	Until 3 ms	playful, sociable	other	Other	Yes	Defensive	Yes	#NULL!	#NULL!	#NULL!	#NULL!	#NULL!	no	no	si	si	no	si	no	No	No	No	No	No	Yes	Yes	#NULL!	move away	Far bowl	moves away	No	#NULL!	#NULL!	#NULL!	#NULL!	yes	No
26-40 ys	attacca	Center	Yes, of dogs	2-5 dogs	2-5 cats	#NULL!	2-8 ys	male	No	#NULL!	1-3 ms	< 6 ms	Unknown	disinterested	aggressive	By me	No	#NULL!	No	#NULL!	#NULL!	#NULL!	#NULL!	#NULL!	si	si	no	no	no	no	no	No	No	No	Yes	No	No	Yes	#NULL!	hisses	Dog ground cat top	moves away	Yes	Yes	No	No	Yes	no	Yes
56-70	scodinzola	North	No	2-5 dogs	1 cat	#NULL!	2-8 ys	Female	No	#NULL!	1-3 ms	> 2 ys	Until 3 ms	playful, sociable	fearful	By me	No	#NULL!	No	#NULL!	#NULL!	#NULL!	#NULL!	#NULL!	si	si	no	no	no	no	no	No	No	Yes	No	No	No	No	#NULL!	move away	Dog ground cat top	moves away	Yes	Yes	No	No	Yes	yes	No
41-55 ys	attacca	Center	Yes, both of dogs and cats	2-5 dogs	2-5 cats	1	>8 ys	male	Yes	After 3 ys	>8 ys	> 2 ys	Unknown	playful, sociable	disinterested	By me	No	#NULL!	No	#NULL!	#NULL!	#NULL!	#NULL!	#NULL!	si	no	no	no	no	no	no	No	No	No	No	No	No	Yes	#NULL!	hisses	Far bowl	waiting	Yes	No	Yes	No	No	no	Yes
41-55 ys	scodinzola	North	Yes, both of dogs and cats	2-5 dogs	>5 cats	#NULL!	2-8 ys	Female	Yes	Before first heat	4 ms-1 y	< 6 ms	Unknown	aggressive	aggressive	By me	No	#NULL!	No	#NULL!	#NULL!	#NULL!	#NULL!	#NULL!	si	si	no	no	no	no	no	No	No	Yes	No	No	No	No	#NULL!	move away	Dog ground cat top	moves away	Yes	Yes	No	No	Yes	no	No
26-40 ys	abbaia	Center	Yes, both of dogs and cats	1 dog	2-5 cats	4	6 m-2 ys	male	No	#NULL!	1-3 ms	< 6 ms	Until 3 ms	playful, sociable	playful, sociable	By me	No	#NULL!	No	#NULL!	#NULL!	#NULL!	#NULL!	#NULL!	si	si	no	no	no	no	no	No	No	No	Yes	No	No	No	#NULL!	get close	Dog ground cat top	moves away	Yes	Yes	Yes	Yes	Yes	no	Yes
41-55 ys	attacca	Center	Yes, both of dogs and cats	2-5 dogs	1 cat	#NULL!	>8 ys	Female	No	#NULL!	1-3 ms	< 6 ms	Until 3 ms	playful, sociable	fearful	By me	No	#NULL!	No	#NULL!	#NULL!	#NULL!	#NULL!	#NULL!	no	no	si	no	no	no	no	No	No	No	No	Yes	No	Yes	#NULL!	move away	Far bowl	moves away	No	#NULL!	#NULL!	#NULL!	#NULL!	yes	No
41-55 ys	ringhia	Center	Yes, both of dogs and cats	1 dog	1 cat	#NULL!	2-8 ys	male	#NULL!	After 3 ys	1-8 ys	> 2 ys	Unknown	disinterested	other	By me and trainer	No	#NULL!	No	#NULL!	#NULL!	#NULL!	#NULL!	#NULL!	si	si	no	no	no	no	no	No	No	No	No	Yes	No	No	#NULL!	get close	Far bowl	moves away	No	#NULL!	#NULL!	#NULL!	#NULL!	no	No
18-25 ys	attacca	North	Yes, both of dogs and cats	1 dog	1 cat	#NULL!	>8 ys	male	Yes	After 3 ys	4 ms-1 y	6 ms- 2 ys	Unknown	playful, sociable	playful, sociable	By me	No	#NULL!	No	#NULL!	#NULL!	#NULL!	#NULL!	#NULL!	no	si	no	no	no	no	no	No	No	No	Yes	Yes	No	Yes	#NULL!	move away	Dog ground cat top	eat separate	Yes	Yes	Yes	Yes	Yes	no	No
26-40 ys	abbaia	South	Yes, both of dogs and cats	2-5 dogs	>5 cats	1	2-8 ys	male	Yes	Before 3 ys	1-3 ms	< 6 ms	Unknown	playful, sociable	playful, sociable	By me	No	#NULL!	No	#NULL!	#NULL!	#NULL!	#NULL!	#NULL!	no	si	no	no	no	no	no	No	No	No	Yes	No	No	No	#NULL!	osserva	Dog ground cat top	waiting	Yes	No	No	No	Yes	no	Yes
18-25 ys	scodinzola	South	Yes, both of dogs and cats	1 dog	2-5 cats	4	>8 ys	Female	Yes	After 3 ys	1-3 ms	> 2 ys	Until 3 ms	playful, sociable	disinterested	By me	No	#NULL!	Yes	#NULL!	#NULL!	#NULL!	#NULL!	#NULL!	no	no	si	no	no	no	no	No	No	Yes	No	No	No	No	#NULL!	ignores	near bowl	waiting	Yes	No	No	Yes	Yes	no	No
26-40 ys	abbaia	Center	Yes, both of dogs and cats	2-5 dogs	>5 cats	3	>8 ys	Female	Yes	After 3 ys	>8 ys	> 2 ys	Unknown	playful, sociable	playful, sociable	None	No	#NULL!	No	#NULL!	#NULL!	#NULL!	#NULL!	#NULL!	no	no	si	no	no	no	no	No	No	No	Yes	No	No	No	#NULL!	ignores	Far bowl	waiting	No	#NULL!	#NULL!	#NULL!	#NULL!	no	No
18-25 ys	attacca	Center	No	1 dog	2-5 cats	#NULL!	0-6 m	male	No	#NULL!	1-3 ms	< 6 ms	Until 1 month	playful, sociable	fearful	By me	No	#NULL!	No	#NULL!	#NULL!	#NULL!	#NULL!	#NULL!	si	si	no	no	no	no	no	No	No	No	Yes	Yes	No	Yes	#NULL!	hisses	Far bowl	moves away	Yes	Yes	No	No	Yes	no	No
18-25 ys	scodinzola	Center	Yes, of dogs	2-5 dogs	2-5 cats	#NULL!	>8 ys	Female	Yes	Before 3 ys	1-3 ms	< 6 ms	Until 3 ms	playful, sociable	playful, sociable	By me	No	#NULL!	No	#NULL!	#NULL!	#NULL!	#NULL!	#NULL!	no	no	si	no	no	no	no	No	No	Yes	No	No	No	No	#NULL!	hisses	Far bowl	drive out	No	#NULL!	#NULL!	#NULL!	#NULL!	yes	No
26-40 ys	attacca	North	No	1 dog	2-5 cats	#NULL!	6 m-2 ys	male	Yes	Before 3 ys	1-3 ms	< 6 ms	Until 3 ms	playful, sociable	playful, sociable	By me and trainer	No	#NULL!	No	#NULL!	#NULL!	#NULL!	#NULL!	#NULL!	si	no	no	si	no	no	no	No	No	No	Yes	No	No	Yes	#NULL!	attacks	Far bowl	waiting	Yes	Yes	No	Yes	No	no	No
26-40 ys	attacca	North	Yes, both of dogs and cats	2-5 dogs	2-5 cats	1	2-8 ys	Female	Yes	After 3 ys	1-3 ms	< 6 ms	Until 3 ms	playful, sociable	other	By me	No	#NULL!	No	#NULL!	#NULL!	#NULL!	#NULL!	#NULL!	no	si	no	no	no	no	no	No	No	No	No	Yes	No	Yes	#NULL!	move away	Dog ground cat top	moves away	Yes	Yes	No	No	Yes	no	Yes
26-40 ys	attacca	North	Yes, both of dogs and cats	2-5 dogs	2-5 cats	1	2-8 ys	Female	Yes	After 3 ys	1-3 ms	< 6 ms	Until 3 ms	playful, sociable	other	By me	No	#NULL!	No	#NULL!	#NULL!	#NULL!	#NULL!	#NULL!	no	si	no	no	no	no	no	No	No	No	No	Yes	No	Yes	#NULL!	move away	Dog ground cat top	moves away	Yes	Yes	No	No	Yes	no	Yes
26-40 ys	scodinzola	South	Yes, both of dogs and cats	1 dog	2-5 cats	#NULL!	2-8 ys	Female	Yes	Before first heat	1-3 ms	6 ms- 2 ys	Unknown	playful, sociable	fearful	None	No	#NULL!	No	#NULL!	#NULL!	#NULL!	#NULL!	#NULL!	si	no	no	no	no	no	no	No	No	Yes	No	No	No	No	#NULL!	hisses	Dog ground cat top	drive out	Yes	Yes	No	No	No	no	No
26-40 ys	scodinzola	#NULL!	Yes, of dogs	2-5 dogs	1 cat	#NULL!	2-8 ys	male	No	#NULL!	1-3 ms	< 6 ms	Until 3 ms	playful, sociable	aggressive	None	No	#NULL!	No	#NULL!	#NULL!	#NULL!	#NULL!	#NULL!	si	si	si	no	no	no	no	No	No	Yes	No	No	No	No	#NULL!	move away	Dog ground cat top	moves away	Yes	No	Yes	No	No	yes	No
41-55 ys	ringhia	Center	Yes, both of dogs and cats	2-5 dogs	2-5 cats	2	2-8 ys	Female	Yes	After 3 ys	1-3 ms	< 6 ms	Until 3 ms	playful, sociable	playful, sociable	By me	No	#NULL!	No	#NULL!	#NULL!	#NULL!	#NULL!	#NULL!	si	si	no	no	no	no	no	No	No	No	No	Yes	No	No	#NULL!	osserva	Same bowl	waiting	Yes	Yes	No	Yes	Yes	no	No
26-40 ys	attacca	North	Yes, both of dogs and cats	1 dog	2-5 cats	#NULL!	2-8 ys	Female	Yes	After 3 ys	1-3 ms	> 2 ys	Until 3 ms	disinterested	fearful	By me	No	#NULL!	No	#NULL!	#NULL!	#NULL!	#NULL!	#NULL!	no	si	no	no	no	no	no	No	No	No	No	No	No	Yes	#NULL!	ignores	Dog ground cat top	moves away	Yes	No	No	No	Yes	no	Yes
26-40 ys	abbaia	Center	Yes, both of dogs and cats	1 dog	2-5 cats	#NULL!	2-8 ys	male	No	#NULL!	1-3 ms	> 2 ys	Until 3 ms	playful, sociable	playful, sociable	By me	No	#NULL!	No	#NULL!	#NULL!	#NULL!	#NULL!	#NULL!	no	no	no	si	no	no	no	No	No	No	Yes	No	No	No	#NULL!	ignores	near bowl	moves away	Yes	No	No	Yes	No	no	Yes
41-55 ys	attacca	North	Yes, both of dogs and cats	2-5 dogs	2-5 cats	#NULL!	2-8 ys	Female	Yes	Before 3 ys	1-3 ms	< 6 ms	Until 3 ms	playful, sociable	aggressive	By me and trainer	No	#NULL!	No	#NULL!	#NULL!	#NULL!	#NULL!	#NULL!	no	si	si	no	no	no	no	No	No	No	No	Yes	No	Yes	#NULL!	move away	Dog ground cat top	moves away	No	#NULL!	#NULL!	#NULL!	#NULL!	yes	No
41-55 ys	scodinzola	North	Yes, both of dogs and cats	1 dog	1 cat	2	>8 ys	male	No	#NULL!	#NULL!	6 ms- 2 ys	Unknown	playful, sociable	aggressive	By me	No	#NULL!	No	#NULL!	#NULL!	#NULL!	#NULL!	#NULL!	no	no	si	no	no	no	no	No	No	Yes	No	No	No	No	#NULL!	i don't know	Dog ground cat top	moves away	Yes	No	No	No	Yes	yes	No
26-40 ys	attacca	Center	Yes, both of dogs and cats	1 dog	2-5 cats	#NULL!	6 m-2 ys	Female	No	#NULL!	1-3 ms	> 2 ys	Until 3 ms	playful, sociable	playful, sociable	None	No	#NULL!	No	#NULL!	#NULL!	#NULL!	#NULL!	#NULL!	no	si	no	no	no	no	no	No	No	No	No	No	No	Yes	#NULL!	ignores	Far bowl	moves away	No	#NULL!	#NULL!	#NULL!	#NULL!	yes	No
26-40 ys	attacca	Center	Yes, both of dogs and cats	2-5 dogs	>5 cats	#NULL!	0-6 m	male	No	#NULL!	1-3 ms	< 6 ms	Until 3 ms	playful, sociable	fearful	By me and trainer	Yes	Possessive	No	#NULL!	#NULL!	#NULL!	#NULL!	#NULL!	no	si	no	no	no	no	no	No	No	No	No	No	No	Yes	#NULL!	move away	Dog ground cat top	moves away	Yes	No	No	No	Yes	no	Yes
41-55 ys	scodinzola	North	Yes, both of dogs and cats	1 dog	1 cat	4	2-8 ys	male	No	#NULL!	1-3 ms	< 6 ms	Until 3 ms	playful, sociable	disinterested	By me	No	#NULL!	No	#NULL!	#NULL!	#NULL!	#NULL!	#NULL!	si	si	no	no	no	no	no	No	No	Yes	No	No	No	No	#NULL!	ignores	near bowl	moves away	Yes	Yes	Yes	Yes	Yes	no	No
26-40 ys	attacca	Center	No	1 dog	2-5 cats	#NULL!	0-6 m	Female	No	#NULL!	1-3 ms	< 6 ms	Until 3 ms	playful, sociable	playful, sociable	By me and trainer	No	#NULL!	No	#NULL!	#NULL!	#NULL!	#NULL!	#NULL!	si	si	no	no	no	no	no	No	No	No	No	No	No	Yes	#NULL!	ignores	Dog ground cat top	waiting	Yes	No	Yes	No	No	no	Yes
26-40 ys	abbaia	Center	Yes, both of dogs and cats	1 dog	2-5 cats	#NULL!	2-8 ys	male	No	#NULL!	1-3 ms	< 6 ms	Until 3 ms	playful, sociable	fearful	By me	No	#NULL!	No	#NULL!	#NULL!	#NULL!	#NULL!	#NULL!	si	no	no	no	no	no	no	No	No	No	Yes	No	No	No	#NULL!	ignores	Dog ground cat top	drive out	No	#NULL!	#NULL!	#NULL!	#NULL!	no	Yes
26-40 ys	abbaia	Center	Yes, both of dogs and cats	2-5 dogs	1 cat	#NULL!	6 m-2 ys	male	No	#NULL!	1-8 ys	< 6 ms	Until 3 ms	playful, sociable	playful, sociable	By me	No	#NULL!	No	#NULL!	#NULL!	#NULL!	#NULL!	#NULL!	si	si	no	no	no	no	no	No	No	No	Yes	No	No	No	#NULL!	ignores	Far bowl	waiting	Yes	Yes	No	No	Yes	no	Yes
26-40 ys	attacca	Center	Yes, both of dogs and cats	2-5 dogs	1 cat	4	2-8 ys	Female	No	#NULL!	1-3 ms	< 6 ms	Until 3 ms	playful, sociable	fearful	By me and trainer	Yes	Strange predatory	No	#NULL!	#NULL!	#NULL!	#NULL!	#NULL!	si	si	no	no	no	no	no	No	No	No	No	No	No	Yes	#NULL!	other	Dog ground cat top	moves away	Yes	No	No	No	Yes	no	No
26-40 ys	attacca	#NULL!	No	1 dog	2-5 cats	#NULL!	2-8 ys	male	Yes	Before 3 ys	1-3 ms	< 6 ms	Until 3 ms	playful, sociable	#NULL!	By me and trainer	No	#NULL!	Yes	#NULL!	#NULL!	#NULL!	#NULL!	#NULL!	no	no	si	no	no	no	no	No	No	No	No	No	No	Yes	#NULL!	hisses	Far bowl	moves away	No	#NULL!	#NULL!	#NULL!	#NULL!	yes	No
26-40 ys	ringhia	Center	Yes, both of dogs and cats	2-5 dogs	>5 cats	4	2-8 ys	male	No	#NULL!	1-3 ms	< 6 ms	Until 1 month	playful, sociable	other	By me	Yes	Territorial	Yes	#NULL!	#NULL!	#NULL!	#NULL!	Known	no	si	no	no	no	no	no	No	No	No	No	Yes	No	No	#NULL!	ignores	Far bowl	drive out	Yes	Yes	Yes	Yes	Yes	yes	No
41-55 ys	ringhia	Center	Yes, both of dogs and cats	2-5 dogs	2-5 cats	#NULL!	>8 ys	Female	Yes	After 3 ys	4 ms-1 y	> 2 ys	Until 3 ms	playful, sociable	disinterested	None	Yes	Territorial	No	#NULL!	#NULL!	#NULL!	#NULL!	#NULL!	no	no	no	si	no	no	no	No	No	Yes	No	Yes	No	No	#NULL!	move away	Far bowl	waiting	No	#NULL!	#NULL!	#NULL!	#NULL!	yes	No
41-55 ys	corre	Center	Yes, both of dogs and cats	2-5 dogs	2-5 cats	#NULL!	2-8 ys	Female	Yes	Before first heat	1-3 ms	< 6 ms	Until 3 ms	playful, sociable	aggressive	By trainer	No	#NULL!	No	#NULL!	#NULL!	#NULL!	#NULL!	#NULL!	no	no	si	no	no	no	no	Yes	No	No	No	No	No	No	#NULL!	move away	Dog ground cat top	moves away	No	#NULL!	#NULL!	#NULL!	#NULL!	no	Yes
41-55 ys	attacca	North	No	1 dog	2-5 cats	4	6 m-2 ys	male	Yes	Before 3 ys	1-3 ms	6 ms- 2 ys	Unknown	playful, sociable	playful, sociable	By me	Yes	Strange predatory	No	#NULL!	#NULL!	#NULL!	#NULL!	#NULL!	si	si	no	no	no	no	no	No	No	No	No	No	No	Yes	#NULL!	#NULL!	Dog ground cat top	moves away	Yes	Yes	Yes	Yes	Yes	no	No
26-40 ys	attacca	North	No	1 dog	1 cat	#NULL!	2-8 ys	Female	No	#NULL!	1-3 ms	< 6 ms	Until 3 ms	disinterested	fearful	By me	No	#NULL!	No	#NULL!	#NULL!	#NULL!	#NULL!	#NULL!	no	si	no	no	no	no	no	No	No	No	No	No	No	Yes	#NULL!	hisses	near bowl	drive out	Yes	No	Yes	No	No	no	Yes
26-40 ys	attacca	Center	Yes, both of dogs and cats	2-5 dogs	2-5 cats	2	2-8 ys	male	Yes	Before 3 ys	1-8 ys	> 2 ys	Unknown	playful, sociable	aggressive	By me and trainer	No	#NULL!	Yes	#NULL!	#NULL!	#NULL!	#NULL!	Known	si	si	no	si	no	no	no	No	No	No	No	Yes	No	Yes	#NULL!	hisses	Far bowl	moves away	Yes	Yes	Yes	Yes	Yes	no	No
26-40 ys	scodinzola	Center	Yes, both of dogs and cats	1 dog	>5 cats	#NULL!	>8 ys	Female	Yes	Unknown	>8 ys	> 2 ys	Until 3 ms	playful, sociable	fearful	None	Yes	Possessive	No	#NULL!	#NULL!	#NULL!	#NULL!	#NULL!	no	no	si	no	no	no	no	No	No	Yes	No	No	No	No	#NULL!	move away	Dog ground cat top	waiting	No	#NULL!	#NULL!	#NULL!	#NULL!	yes	No
18-25 ys	ringhia	Center	No	1 dog	2-5 cats	#NULL!	>8 ys	male	Yes	After 3 ys	1-3 ms	< 6 ms	Unknown	aggressive	aggressive	By me	No	#NULL!	No	#NULL!	#NULL!	#NULL!	#NULL!	#NULL!	si	si	si	no	no	no	no	No	No	No	Yes	Yes	No	No	#NULL!	move away	near bowl	moves away	Yes	No	Yes	Yes	Yes	no	No
56-70	abbaia	North	No	1 dog	2-5 cats	#NULL!	6 m-2 ys	Female	No	#NULL!	1-3 ms	< 6 ms	Until 3 ms	playful, sociable	aggressive	None	No	#NULL!	No	#NULL!	#NULL!	#NULL!	#NULL!	#NULL!	si	si	no	no	no	no	no	No	No	No	Yes	No	No	No	#NULL!	move away	near bowl	waiting	Yes	No	Yes	No	Yes	no	No
41-55 ys	abbaia	North	Yes, both of dogs and cats	2-5 dogs	2-5 cats	4	6 m-2 ys	Female	No	#NULL!	1-3 ms	< 6 ms	Until 3 ms	playful, sociable	playful, sociable	By me	Yes	Possessive	No	#NULL!	#NULL!	#NULL!	#NULL!	#NULL!	si	si	no	no	no	no	no	No	No	No	Yes	No	No	No	#NULL!	get close	Far bowl	other	Yes	No	Yes	No	Yes	no	No
26-40 ys	scodinzola	South	Yes, both of dogs and cats	1 dog	2-5 cats	#NULL!	2-8 ys	Female	No	#NULL!	1-3 ms	< 6 ms	Until 3 ms	disinterested	fearful	By me	No	#NULL!	No	#NULL!	#NULL!	#NULL!	#NULL!	#NULL!	no	no	si	no	no	no	no	No	No	Yes	No	No	No	No	#NULL!	hisses	Dog ground cat top	moves away	No	#NULL!	#NULL!	#NULL!	#NULL!	no	Yes
26-40 ys	attacca	Center	Yes, of cats	1 dog	2-5 cats	4	>8 ys	male	Yes	Before first heat	1-3 ms	< 6 ms	Unknown	playful, sociable	fearful	None	Yes	Predatory	No	#NULL!	#NULL!	#NULL!	#NULL!	#NULL!	si	no	si	no	no	no	no	No	No	No	No	No	No	Yes	#NULL!	move away	Dog ground cat top	moves away	No	#NULL!	#NULL!	#NULL!	#NULL!	no	No
56-70	abbaia	North	Yes, both of dogs and cats	2-5 dogs	1 cat	4	>8 ys	male	No	#NULL!	1-3 ms	< 6 ms	Until 3 ms	playful, sociable	fearful	By me	No	#NULL!	Yes	#NULL!	#NULL!	Yes	#NULL!	Known	si	si	no	no	no	no	no	No	No	No	Yes	No	No	No	#NULL!	move away	Far bowl	waiting	Yes	Yes	No	Yes	Yes	no	Yes
18-25 ys	abbaia	Center	Yes, both of dogs and cats	1 dog	2-5 cats	#NULL!	>8 ys	male	Yes	After 3 ys	4 ms-1 y	> 2 ys	Unknown	playful, sociable	playful, sociable	By me	No	#NULL!	Yes	#NULL!	#NULL!	#NULL!	Yes	Strange	no	si	no	no	no	no	no	No	No	No	Yes	No	No	No	#NULL!	move away	Far bowl	eat separate	yes-no	No	No	Yes	Yes	no	No
56-70	abbaia	South	Yes, both of dogs and cats	1 dog	1 cat	#NULL!	>8 ys	Female	Yes	Before 3 ys	1-3 ms	> 2 ys	Until 1 month	playful, sociable	#NULL!	By me	No	#NULL!	Yes	#NULL!	#NULL!	No	Yes	Known	no	no	no	si	no	no	no	No	No	No	Yes	No	No	No	#NULL!	attacks	near bowl	waiting	Yes	No	No	Yes	Yes	no	Yes
26-40 ys	attacca	Center	Yes, of cats	2-5 dogs	>5 cats	#NULL!	2-8 ys	male	No	#NULL!	1-3 ms	6 ms- 2 ys	Until 1 month	playful, sociable	playful, sociable	By me	Yes	Territorial	Yes	#NULL!	#NULL!	#NULL!	#NULL!	#NULL!	no	no	no	si	no	no	no	No	No	No	No	No	No	Yes	#NULL!	hisses	Far bowl	drive out	No	#NULL!	#NULL!	#NULL!	#NULL!	yes	No
26-40 ys	ringhia	Center	No	1 dog	1 cat	4	2-8 ys	male	No	#NULL!	4 ms-1 y	6 ms- 2 ys	Until 3 ms	playful, sociable	fearful	By me	No	#NULL!	No	#NULL!	#NULL!	#NULL!	#NULL!	#NULL!	no	no	no	si	no	no	no	No	No	No	Yes	Yes	No	No	#NULL!	ignores	near bowl	moves away	No	#NULL!	#NULL!	#NULL!	#NULL!	yes	No
18-25 ys	scodinzola	South	Yes, both of dogs and cats	2-5 dogs	2-5 cats	2	>8 ys	male	No	#NULL!	1-3 ms	< 6 ms	Until 3 ms	disinterested	aggressive	By me	No	#NULL!	No	#NULL!	#NULL!	#NULL!	#NULL!	#NULL!	no	si	no	no	no	no	no	No	No	Yes	No	No	No	No	#NULL!	move away	Same bowl	waiting	Yes	No	Yes	No	No	no	No
26-40 ys	attacca	South	Yes, of dogs	1 dog	1 cat	#NULL!	2-8 ys	male	No	#NULL!	1-3 ms	< 6 ms	Until 3 ms	playful, sociable	other	By me	No	#NULL!	Yes	#NULL!	#NULL!	Yes	Yes	Strange	no	si	no	no	no	no	no	No	No	No	Yes	No	No	Yes	#NULL!	ignores	near bowl	waiting	Yes	Yes	No	No	Yes	no	Yes
26-40 ys	attacca	North	Yes, of dogs	2-5 dogs	1 cat	4	2-8 ys	male	No	#NULL!	1-3 ms	< 6 ms	Until 1 month	playful, sociable	playful, sociable	By me	No	#NULL!	No	#NULL!	#NULL!	#NULL!	#NULL!	#NULL!	si	si	no	no	no	no	no	No	No	Yes	No	No	No	Yes	#NULL!	get close	Dog ground cat top	moves away	Yes	Yes	Yes	Yes	Yes	no	Yes
41-55 ys	attacca	Center	No	1 dog	1 cat	2	2-8 ys	male	No	#NULL!	1-3 ms	6 ms- 2 ys	Until 3 ms	playful, sociable	playful, sociable	By trainer	Yes	Strange predatory	No	#NULL!	#NULL!	#NULL!	#NULL!	#NULL!	si	si	no	no	no	no	no	No	No	No	No	No	No	Yes	#NULL!	hisses	near bowl	waiting	Yes	Yes	Yes	No	Yes	no	No
41-55 ys	attacca	North	Yes, both of dogs and cats	2-5 dogs	>5 cats	#NULL!	2-8 ys	Female	Yes	Before first heat	4 ms-1 y	< 6 ms	Unknown	playful, sociable	fearful	None	No	#NULL!	No	#NULL!	#NULL!	#NULL!	#NULL!	#NULL!	si	no	si	no	no	no	no	No	No	No	No	No	No	Yes	#NULL!	get close	Far bowl	moves away	Yes	No	No	Yes	No	no	No
26-40 ys	abbaia	Center	No	2-5 dogs	2-5 cats	2	>8 ys	Female	Yes	Before 3 ys	1-3 ms	< 6 ms	Until 1 month	playful, sociable	aggressive	By me and trainer	No	#NULL!	Yes	#NULL!	#NULL!	No	No	#NULL!	si	si	si	no	no	no	no	No	No	No	Yes	No	No	No	#NULL!	hisses	Dog ground cat top	waiting	Yes	No	No	No	Yes	no	Yes
26-40 ys	attacca	South	Yes, both of dogs and cats	1 dog	2-5 cats	#NULL!	6 m-2 ys	male	No	#NULL!	1-3 ms	< 6 ms	Until 3 ms	playful, sociable	playful, sociable	By me	No	#NULL!	Yes	#NULL!	#NULL!	#NULL!	#NULL!	#NULL!	si	si	no	no	no	no	no	No	No	No	Yes	Yes	No	Yes	#NULL!	get close	Far bowl	moves away	yes-no	No	Yes	No	No	no	Yes
41-55 ys	abbaia	North	No	2-5 dogs	#NULL!	4	>8 ys	male	Yes	Before first heat	>8 ys	> 2 ys	Unknown	playful, sociable	playful, sociable	By me	No	#NULL!	No	#NULL!	#NULL!	#NULL!	#NULL!	#NULL!	no	no	si	no	no	no	no	No	No	No	Yes	No	No	No	#NULL!	ignores	near bowl	moves away	No	#NULL!	#NULL!	#NULL!	#NULL!	no	Yes
18-25 ys	attacca	North	Yes, both of dogs and cats	1 dog	1 cat	3	2-8 ys	Female	Yes	After 3 ys	1-3 ms	< 6 ms	Until 3 ms	playful, sociable	fearful	None	Yes	Strange predatory	No	#NULL!	#NULL!	#NULL!	#NULL!	#NULL!	no	no	no	no	no	si	si	No	No	No	No	Yes	No	Yes	#NULL!	move away	Other	eat separate	No	#NULL!	#NULL!	#NULL!	#NULL!	yes	No
18-25 ys	attacca	Center	Yes, both of dogs and cats	2-5 dogs	1 cat	#NULL!	6 m-2 ys	Female	Yes	Before 3 ys	1-3 ms	< 6 ms	Unknown	playful, sociable	fearful	By me	Yes	Territorial	No	#NULL!	#NULL!	#NULL!	#NULL!	#NULL!	no	si	no	no	no	no	no	No	No	No	No	No	No	Yes	#NULL!	move away	Dog ground cat top	waiting	No	#NULL!	#NULL!	#NULL!	#NULL!	no	Yes
41-55 ys	attacca	Center	No	1 dog	1 cat	#NULL!	6 m-2 ys	Female	Yes	Before 3 ys	1-3 ms	< 6 ms	Until 3 ms	playful, sociable	playful, sociable	By me and trainer	No	#NULL!	No	#NULL!	#NULL!	#NULL!	#NULL!	#NULL!	si	si	no	no	no	no	no	No	No	No	No	No	No	Yes	#NULL!	move away	Far bowl	moves away	Yes	Yes	Yes	No	No	no	Yes
41-55 ys	attacca	North	No	1 dog	1 cat	#NULL!	2-8 ys	Female	Yes	Before first heat	1-3 ms	< 6 ms	Until 1 month	playful, sociable	fearful	By me	Yes	Possessive	Yes	#NULL!	#NULL!	#NULL!	#NULL!	Strange	no	no	si	no	no	no	no	No	No	No	No	No	No	Yes	#NULL!	move away	Far bowl	waiting	Yes	No	No	Yes	No	yes	No
41-55 ys	attacca	North	Yes, both of dogs and cats	2-5 dogs	>5 cats	1	2-8 ys	male	Yes	After 3 ys	1-8 ys	> 2 ys	Unknown	disinterested	aggressive	None	No	#NULL!	No	#NULL!	#NULL!	#NULL!	#NULL!	#NULL!	no	no	si	no	no	no	no	No	No	No	No	No	No	Yes	#NULL!	ignores	Dog ground cat top	moves away	No	#NULL!	#NULL!	#NULL!	#NULL!	yes	No
26-40 ys	attacca	Center	No	1 dog	2-5 cats	2	2-8 ys	male	No	#NULL!	1-3 ms	< 6 ms	Until 1 month	playful, sociable	fearful	By me	No	#NULL!	No	#NULL!	#NULL!	#NULL!	#NULL!	#NULL!	no	si	no	no	no	no	no	No	No	No	Yes	No	No	Yes	#NULL!	move away	near bowl	waiting	Yes	Yes	Yes	No	No	no	Yes
26-40 ys	attacca	North	Yes, both of dogs and cats	1 dog	2-5 cats	2	>8 ys	Female	Yes	Before 3 ys	4 ms-1 y	< 6 ms	Until 1 month	playful, sociable	playful, sociable	By trainer	No	#NULL!	No	#NULL!	#NULL!	#NULL!	#NULL!	#NULL!	si	no	no	no	no	no	no	No	No	No	No	No	No	Yes	#NULL!	get close	near bowl	waiting	Yes	No	No	Yes	No	no	No
26-40 ys	scodinzola	Center	No	1 dog	2-5 cats	2	>8 ys	Female	Yes	After 3 ys	1-3 ms	> 2 ys	Until 3 ms	playful, sociable	playful, sociable	By me	No	#NULL!	No	#NULL!	#NULL!	#NULL!	#NULL!	#NULL!	si	no	no	no	no	no	no	No	No	Yes	No	No	No	No	#NULL!	hisses	near bowl	moves away	Yes	No	No	Yes	No	yes	No
26-40 ys	attacca	North	Yes, both of dogs and cats	2-5 dogs	2-5 cats	2	>8 ys	Female	Yes	Before first heat	1-3 ms	< 6 ms	Until 1 month	disinterested	aggressive	By me and trainer	Yes	Strange predatory	Yes	#NULL!	#NULL!	#NULL!	#NULL!	#NULL!	no	no	si	no	no	si	no	No	No	No	Yes	Yes	No	Yes	#NULL!	ignores	Dog ground cat top	drive out	No	#NULL!	#NULL!	#NULL!	#NULL!	yes	No
56-70	abbaia	Center	#NULL!	2-5 dogs	1 cat	#NULL!	2-8 ys	male	Yes	After 3 ys	1-8 ys	6 ms- 2 ys	Unknown	playful, sociable	disinterested	None	No	#NULL!	No	#NULL!	#NULL!	#NULL!	#NULL!	#NULL!	no	no	si	no	no	no	no	No	No	No	Yes	No	No	No	#NULL!	hisses	Other	moves away	No	#NULL!	#NULL!	#NULL!	#NULL!	no	No
41-55 ys	attacca	South	No	#NULL!	#NULL!	#NULL!	0-6 m	male	No	#NULL!	1-3 ms	< 6 ms	Until 1 month	playful, sociable	playful, sociable	By me	No	#NULL!	Yes	#NULL!	#NULL!	#NULL!	#NULL!	#NULL!	no	no	no	no	no	no	si	No	No	No	No	No	No	Yes	#NULL!	hisses	Far bowl	moves away	No	#NULL!	#NULL!	#NULL!	#NULL!	yes	No
18-25 ys	scodinzola	Center	Yes, of cats	1 dog	1 cat	#NULL!	6 m-2 ys	male	No	#NULL!	1-3 ms	< 6 ms	Until 3 ms	playful, sociable	playful, sociable	By me	No	#NULL!	Yes	#NULL!	#NULL!	Yes	No	#NULL!	si	si	no	no	no	no	no	No	No	Yes	No	No	No	No	#NULL!	move away	Far bowl	waiting	Yes	Yes	Yes	No	Yes	no	Yes
18-25 ys	attacca	Center	Yes, of cats	2-5 dogs	2-5 cats	#NULL!	>8 ys	Female	Yes	Before first heat	1-3 ms	< 6 ms	Until 3 ms	playful, sociable	disinterested	By me and trainer	Yes	Multiple	No	#NULL!	#NULL!	#NULL!	#NULL!	#NULL!	no	no	si	no	no	no	no	No	No	No	No	No	No	Yes	#NULL!	ignores	Far bowl	moves away	No	#NULL!	#NULL!	#NULL!	#NULL!	yes	No
41-55 ys	abbaia	#NULL!	Yes, both of dogs and cats	1 dog	2-5 cats	#NULL!	2-8 ys	Female	Yes	Before 3 ys	1-3 ms	< 6 ms	Unknown	playful, sociable	playful, sociable	By me	No	#NULL!	No	#NULL!	#NULL!	#NULL!	#NULL!	#NULL!	no	no	si	no	no	no	no	No	No	Yes	Yes	No	No	No	#NULL!	hisses	Other	#NULL!	No	#NULL!	#NULL!	#NULL!	#NULL!	yes	No
26-40 ys	scodinzola	North	Yes, both of dogs and cats	1 dog	>5 cats	#NULL!	2-8 ys	Female	Yes	After 3 ys	1-8 ys	> 2 ys	Unknown	playful, sociable	disinterested	Other	Yes	Possessive	Yes	#NULL!	#NULL!	#NULL!	#NULL!	Known	no	si	si	no	no	no	no	No	No	Yes	No	No	No	No	#NULL!	ignores	Dog ground cat top	moves away	Yes	Yes	No	No	Yes	yes	No
26-40 ys	attacca	Center	No	2-5 dogs	2-5 cats	4	2-8 ys	Female	Yes	Before 3 ys	1-3 ms	< 6 ms	Until 3 ms	playful, sociable	playful, sociable	By me	No	#NULL!	No	#NULL!	#NULL!	#NULL!	#NULL!	#NULL!	si	si	no	no	no	no	no	No	No	No	Yes	Yes	No	Yes	#NULL!	ignores	Far bowl	#NULL!	Yes	Yes	Yes	Yes	No	no	Yes
26-40 ys	attacca	North	Yes, both of dogs and cats	1 dog	>5 cats	#NULL!	>8 ys	male	Yes	Unknown	>8 ys	> 2 ys	Unknown	disinterested	aggressive	None	No	#NULL!	No	#NULL!	#NULL!	#NULL!	#NULL!	#NULL!	no	no	si	no	no	no	no	No	No	No	Yes	Yes	No	Yes	#NULL!	get close	near bowl	waiting	No	#NULL!	#NULL!	#NULL!	#NULL!	no	Yes
41-55 ys	attacca	Center	No	2-5 dogs	1 cat	3	2-8 ys	male	No	#NULL!	1-3 ms	< 6 ms	Until 3 ms	playful, sociable	other	By me	Yes	Generic	No	#NULL!	#NULL!	#NULL!	#NULL!	#NULL!	si	si	no	no	no	no	no	No	No	No	No	Yes	No	Yes	#NULL!	hisses	Same bowl	waiting	Yes	Yes	No	Yes	Yes	no	No
41-55 ys	ringhia	South	Yes, both of dogs and cats	2-5 dogs	2-5 cats	#NULL!	2-8 ys	male	Yes	After 3 ys	4 ms-1 y	6 ms- 2 ys	Unknown	other	other	None	Yes	Generic	Yes	#NULL!	#NULL!	#NULL!	#NULL!	Known	no	si	no	no	no	no	no	No	No	No	No	Yes	No	No	#NULL!	#NULL!	Other	eat separate	Yes	Yes	No	No	Yes	no	No
41-55 ys	insegue	Center	No	1 dog	1 cat	2	2-8 ys	Female	Yes	Unknown	1-8 ys	6 ms- 2 ys	Unknown	playful, sociable	other	By me and trainer	No	#NULL!	No	#NULL!	#NULL!	#NULL!	#NULL!	#NULL!	no	no	si	no	no	no	no	No	No	Yes	Yes	No	No	No	#NULL!	move away	Dog ground cat top	moves away	No	#NULL!	#NULL!	#NULL!	#NULL!	no	Yes
56-70	scodinzola	North	Yes, both of dogs and cats	1 dog	1 cat	#NULL!	2-8 ys	male	Yes	After 3 ys	1-3 ms	< 6 ms	Until 1 month	playful, sociable	disinterested	By me and trainer	No	#NULL!	No	#NULL!	#NULL!	#NULL!	#NULL!	#NULL!	si	no	no	no	no	no	no	No	No	Yes	No	No	No	No	#NULL!	move away	near bowl	waiting	No	#NULL!	#NULL!	#NULL!	#NULL!	yes	No
26-40 ys	abbaia	Center	No	1 dog	2-5 cats	#NULL!	6 m-2 ys	Female	Yes	Before first heat	1-3 ms	< 6 ms	Until 3 ms	playful, sociable	fearful	None	No	#NULL!	Yes	#NULL!	#NULL!	Yes	No	Known	si	si	no	no	no	no	no	No	No	No	Yes	No	No	No	#NULL!	move away	Far bowl	eat separate	No	#NULL!	#NULL!	#NULL!	#NULL!	no	No
26-40 ys	ringhia	North	Yes, both of dogs and cats	1 dog	2-5 cats	#NULL!	2-8 ys	Female	Yes	Before 3 ys	4 ms-1 y	< 6 ms	Unknown	playful, sociable	playful, sociable	By me and trainer	No	#NULL!	No	#NULL!	#NULL!	#NULL!	#NULL!	#NULL!	no	si	no	no	no	no	no	No	No	No	Yes	Yes	No	No	#NULL!	move away	Dog ground cat top	eat separate	Yes	Yes	No	Yes	Yes	no	Yes
18-25 ys	attacca	South	No	2-5 dogs	1 cat	#NULL!	6 m-2 ys	Female	Yes	Before first heat	1-3 ms	< 6 ms	Until 3 ms	playful, sociable	playful, sociable	By me and trainer	No	#NULL!	No	#NULL!	#NULL!	#NULL!	#NULL!	#NULL!	no	si	no	no	no	no	no	No	No	No	Yes	No	No	Yes	#NULL!	hisses	Far bowl	eat separate	No	#NULL!	#NULL!	#NULL!	#NULL!	no	No
18-25 ys	attacca	Center	Yes, both of dogs and cats	1 dog	1 cat	1	0-6 m	male	No	#NULL!	1-3 ms	< 6 ms	Until 3 ms	playful, sociable	playful, sociable	By me	No	#NULL!	No	#NULL!	#NULL!	#NULL!	#NULL!	#NULL!	no	si	no	no	no	no	no	No	No	No	Yes	No	No	Yes	#NULL!	move away	Other	#NULL!	No	#NULL!	#NULL!	#NULL!	#NULL!	no	No
18-25 ys	attacca	North	Yes, both of dogs and cats	1 dog	2-5 cats	4	2-8 ys	Female	Yes	Before 3 ys	4 ms-1 y	< 6 ms	Until 3 ms	playful, sociable	fearful	By me	No	#NULL!	No	#NULL!	#NULL!	#NULL!	#NULL!	#NULL!	si	si	no	no	no	no	no	No	No	No	Yes	No	No	Yes	#NULL!	move away	Dog ground cat top	waiting	Yes	No	Yes	Yes	No	no	Yes
26-40 ys	abbaia	North	Yes, both of dogs and cats	1 dog	2-5 cats	2	>8 ys	male	No	#NULL!	1-3 ms	< 6 ms	Until 1 month	playful, sociable	aggressive	By me	No	#NULL!	No	#NULL!	#NULL!	#NULL!	#NULL!	#NULL!	si	no	no	no	no	no	no	No	No	No	Yes	No	No	No	#NULL!	move away	Far bowl	moves away	Yes	Yes	No	No	No	no	No
56-70	scodinzola	South	Yes, both of dogs and cats	2-5 dogs	1 cat	#NULL!	>8 ys	Female	Yes	After 3 ys	1-8 ys	6 ms- 2 ys	Unknown	playful, sociable	playful, sociable	By me	No	#NULL!	No	#NULL!	#NULL!	#NULL!	#NULL!	#NULL!	no	si	no	no	no	no	no	No	No	Yes	No	No	No	No	#NULL!	get close	Same bowl	moves away	Yes	Yes	Yes	Yes	No	no	No
56-70	insegue	South	Yes, both of dogs and cats	1 dog	2-5 cats	#NULL!	>8 ys	male	No	#NULL!	1-3 ms	> 2 ys	Until 3 ms	playful, sociable	aggressive	By me	No	#NULL!	No	#NULL!	#NULL!	#NULL!	#NULL!	#NULL!	no	no	si	no	no	no	no	No	No	No	No	No	Yes	No	#NULL!	hisses	near bowl	moves away	Yes	No	No	No	Yes	no	Yes
41-55 ys	ringhia	South	Yes, both of dogs and cats	2-5 dogs	2-5 cats	#NULL!	2-8 ys	male	Yes	Before first heat	1-3 ms	6 ms- 2 ys	Unknown	playful, sociable	aggressive	By me	Yes	Territorial	No	#NULL!	#NULL!	#NULL!	#NULL!	#NULL!	si	si	no	no	no	no	no	No	No	No	No	Yes	No	No	#NULL!	hisses	near bowl	waiting	Yes	Yes	No	Yes	Yes	no	Yes
41-55 ys	ringhia	Center	Yes, both of dogs and cats	1 dog	1 cat	1	>8 ys	male	No	#NULL!	1-3 ms	> 2 ys	Unknown	playful, sociable	aggressive	By me	No	#NULL!	No	#NULL!	#NULL!	#NULL!	#NULL!	#NULL!	si	si	no	si	no	no	no	No	No	No	No	Yes	No	No	#NULL!	get close	Dog ground cat top	moves away	Yes	Yes	No	No	Yes	no	No
18-25 ys	attacca	Center	Yes, both of dogs and cats	1 dog	2-5 cats	#NULL!	6 m-2 ys	male	No	#NULL!	1-3 ms	< 6 ms	Until 1 month	playful, sociable	disinterested	By me	Yes	Generic	Yes	#NULL!	#NULL!	No	Yes	Strange	no	si	no	no	no	no	no	No	No	No	No	No	No	Yes	#NULL!	i don't know	near bowl	moves away	Yes	No	No	No	Yes	no	No
26-40 ys	attacca	North	Yes, both of dogs and cats	1 dog	>5 cats	#NULL!	2-8 ys	Female	Yes	Unknown	1-8 ys	< 6 ms	Unknown	playful, sociable	fearful	Other	No	#NULL!	No	#NULL!	#NULL!	#NULL!	#NULL!	#NULL!	si	si	no	no	no	no	no	No	No	No	No	No	No	Yes	#NULL!	get close	Dog ground cat top	moves away	Yes	No	Yes	No	Yes	no	No
18-25 ys	attacca	Center	Yes, both of dogs and cats	2-5 dogs	1 cat	#NULL!	6 m-2 ys	Female	Yes	Before 3 ys	1-3 ms	< 6 ms	Unknown	playful, sociable	fearful	By me	Yes	Territorial	No	#NULL!	#NULL!	#NULL!	#NULL!	#NULL!	no	si	no	no	no	no	no	No	No	No	No	No	No	Yes	#NULL!	move away	Dog ground cat top	waiting	No	#NULL!	#NULL!	#NULL!	#NULL!	no	Yes
41-55 ys	attacca	Center	No	1 dog	1 cat	#NULL!	0-6 m	Female	No	#NULL!	1-3 ms	< 6 ms	Until 3 ms	playful, sociable	playful, sociable	By me	No	#NULL!	No	#NULL!	#NULL!	#NULL!	#NULL!	#NULL!	no	no	no	no	no	no	si	No	No	No	Yes	Yes	No	Yes	#NULL!	hisses	Dog ground cat top	moves away	No	#NULL!	#NULL!	#NULL!	#NULL!	no	No
56-70	attacca	Center	No	1 dog	1 cat	4	2-8 ys	male	No	#NULL!	1-3 ms	< 6 ms	Until 3 ms	playful, sociable	aggressive	By me	Yes	Strange predatory	Yes	#NULL!	#NULL!	#NULL!	#NULL!	#NULL!	no	si	si	no	no	no	no	No	No	No	No	Yes	No	Yes	#NULL!	move away	near bowl	moves away	Yes	No	No	No	Yes	no	Yes
56-70	attacca	Center	No	1 dog	1 cat	4	2-8 ys	male	No	#NULL!	1-3 ms	< 6 ms	Until 3 ms	playful, sociable	aggressive	By me	Yes	Strange predatory	Yes	#NULL!	#NULL!	#NULL!	#NULL!	#NULL!	no	si	si	no	no	no	no	No	No	No	No	Yes	No	Yes	#NULL!	move away	near bowl	moves away	Yes	No	No	No	Yes	no	Yes
41-55 ys	scodinzola	Center	No	2-5 dogs	1 cat	#NULL!	>8 ys	Female	Yes	Before 3 ys	1-3 ms	< 6 ms	Until 3 ms	playful, sociable	playful, sociable	By me	No	#NULL!	No	#NULL!	#NULL!	#NULL!	#NULL!	#NULL!	no	si	no	no	no	no	no	No	No	Yes	No	No	No	No	#NULL!	ignores	near bowl	moves away	Yes	Yes	No	No	No	no	No
18-25 ys	attacca	Center	No	1 dog	1 cat	#NULL!	>8 ys	Female	Yes	Before 3 ys	1-3 ms	6 ms- 2 ys	Until 1 month	disinterested	fearful	By me	Yes	Multiple	Yes	#NULL!	#NULL!	Yes	Yes	#NULL!	no	no	si	no	no	no	no	No	No	No	Yes	Yes	Yes	Yes	#NULL!	ignores	Dog ground cat top	drive out	No	#NULL!	#NULL!	#NULL!	#NULL!	no	No
41-55 ys	attacca	North	No	1 dog	2-5 cats	#NULL!	>8 ys	Female	Yes	Before 3 ys	1-3 ms	< 6 ms	Until 1 month	playful, sociable	playful, sociable	None	No	#NULL!	Yes	#NULL!	#NULL!	#NULL!	#NULL!	Strange	si	no	no	no	no	no	no	No	No	No	Yes	No	No	Yes	#NULL!	move away	Dog ground cat top	waiting	No	#NULL!	#NULL!	#NULL!	#NULL!	no	Yes
18-25 ys	corre	North	Yes, of cats	1 dog	>5 cats	4	2-8 ys	Female	Yes	Before first heat	1-3 ms	< 6 ms	Until 3 ms	playful, sociable	disinterested	By me	No	#NULL!	No	#NULL!	#NULL!	#NULL!	#NULL!	#NULL!	no	no	si	no	no	no	no	Yes	No	No	No	No	No	No	#NULL!	get close	Dog ground cat top	waiting	No	#NULL!	#NULL!	#NULL!	#NULL!	no	No
41-55 ys	scodinzola	South	Yes, both of dogs and cats	2-5 dogs	>5 cats	#NULL!	2-8 ys	Female	Yes	Before 3 ys	1-8 ys	< 6 ms	Unknown	playful, sociable	aggressive	By me	No	#NULL!	No	#NULL!	#NULL!	#NULL!	#NULL!	#NULL!	no	no	si	no	no	no	no	No	No	Yes	No	No	No	No	#NULL!	move away	near bowl	moves away	Yes	Yes	No	No	No	no	Yes
26-40 ys	scodinzola	South	Yes, both of dogs and cats	1 dog	2-5 cats	#NULL!	2-8 ys	Female	Yes	Before 3 ys	1-8 ys	> 2 ys	Unknown	playful, sociable	playful, sociable	By me and trainer	No	#NULL!	Yes	#NULL!	#NULL!	#NULL!	#NULL!	Strange	#NULL!	#NULL!	#NULL!	#NULL!	#NULL!	#NULL!	#NULL!	No	No	Yes	No	No	No	No	#NULL!	i don't know	#NULL!	#NULL!	#NULL!	#NULL!	#NULL!	#NULL!	#NULL!	#NULL!	#NULL!
26-40 ys	attacca	North	Yes, both of dogs and cats	1 dog	1 cat	#NULL!	2-8 ys	Female	Yes	Before 3 ys	1-8 ys	> 2 ys	Unknown	disinterested	aggressive	By me and trainer	Yes	Strange predatory	No	#NULL!	#NULL!	#NULL!	#NULL!	#NULL!	no	no	no	si	no	no	si	Yes	No	No	No	No	No	Yes	#NULL!	move away	Dog ground cat top	moves away	No	#NULL!	#NULL!	#NULL!	#NULL!	no	No
26-40 ys	ringhia	Center	Yes, both of dogs and cats	2-5 dogs	2-5 cats	3	2-8 ys	Female	No	#NULL!	1-3 ms	6 ms- 2 ys	Until 3 ms	playful, sociable	other	By me and trainer	No	#NULL!	Yes	#NULL!	#NULL!	Yes	No	Strange	si	si	no	no	no	no	no	No	No	No	No	Yes	No	No	#NULL!	get close	Dog ground cat top	eat separate	Yes	No	Yes	Yes	Yes	no	Yes
26-40 ys	abbaia	Center	Yes, of cats	2-5 dogs	2-5 cats	1	2-8 ys	Female	Yes	Before 3 ys	4 ms-1 y	6 ms- 2 ys	Unknown	playful, sociable	playful, sociable	Other	No	#NULL!	No	#NULL!	#NULL!	#NULL!	#NULL!	#NULL!	si	si	no	no	no	no	no	No	No	No	Yes	No	No	No	#NULL!	ignores	near bowl	moves away	Yes	Yes	No	No	Yes	no	No
26-40 ys	scodinzola	South	Yes, both of dogs and cats	2-5 dogs	2-5 cats	#NULL!	>8 ys	Female	Yes	Before 3 ys	4 ms-1 y	> 2 ys	Unknown	disinterested	fearful	By me	Yes	Protective	Yes	#NULL!	#NULL!	Yes	#NULL!	Strange	no	si	no	no	no	no	no	No	No	Yes	No	No	No	No	#NULL!	move away	Dog ground cat top	waiting	Yes	No	No	Yes	No	no	No
26-40 ys	attacca	Center	Yes, of dogs	2-5 dogs	1 cat	1	2-8 ys	male	Yes	After 3 ys	1-3 ms	6 ms- 2 ys	Until 3 ms	playful, sociable	aggressive	By me	No	#NULL!	No	#NULL!	#NULL!	#NULL!	#NULL!	#NULL!	si	si	no	no	no	no	no	No	No	No	Yes	Yes	No	Yes	#NULL!	ignores	Dog ground cat top	waiting	Yes	Yes	Yes	Yes	Yes	no	No
26-40 ys	scodinzola	Center	Yes, both of dogs and cats	2-5 dogs	1 cat	#NULL!	>8 ys	male	No	#NULL!	1-3 ms	< 6 ms	Unknown	playful, sociable	disinterested	By me and trainer	No	#NULL!	No	#NULL!	#NULL!	#NULL!	#NULL!	#NULL!	si	no	no	no	no	no	no	No	No	Yes	No	No	No	No	#NULL!	hisses	Far bowl	moves away	Yes	No	No	No	Yes	no	Yes
26-40 ys	attacca	South	Yes, both of dogs and cats	2-5 dogs	2-5 cats	2	2-8 ys	Female	Yes	Before 3 ys	1-3 ms	< 6 ms	Until 3 ms	playful, sociable	other	By me	No	#NULL!	Yes	#NULL!	#NULL!	Yes	Yes	Strange	si	no	no	no	no	no	no	No	No	No	Yes	No	No	Yes	#NULL!	move away	Dog ground cat top	waiting	No	#NULL!	#NULL!	#NULL!	#NULL!	no	Yes
56-70	scodinzola	Center	Yes, both of dogs and cats	2-5 dogs	2-5 cats	1	2-8 ys	Female	Yes	Before 3 ys	4 ms-1 y	< 6 ms	< 1 wk	disinterested	disinterested	By me and trainer	No	#NULL!	No	#NULL!	#NULL!	#NULL!	#NULL!	#NULL!	no	si	no	no	no	no	si	No	No	Yes	No	No	No	No	#NULL!	hisses	Dog ground cat top	moves away	Yes	No	Yes	No	No	no	Yes
41-55 ys	scodinzola	Center	Yes, both of dogs and cats	2-5 dogs	>5 cats	1	>8 ys	Female	Yes	Before 3 ys	4 ms-1 y	6 ms- 2 ys	Until 3 ms	playful, sociable	disinterested	By me	Yes	Strange predatory	No	#NULL!	#NULL!	#NULL!	#NULL!	#NULL!	si	si	no	no	no	no	no	No	No	Yes	No	No	No	No	#NULL!	ignores	Dog ground cat top	moves away	yes-no	Yes	Yes	No	Yes	no	No
56-70	ringhia	Center	No	2-5 dogs	1 cat	#NULL!	2-8 ys	Female	Yes	After 3 ys	1-3 ms	> 2 ys	Until 1 month	playful, sociable	playful, sociable	By me and trainer	No	#NULL!	No	#NULL!	#NULL!	#NULL!	#NULL!	#NULL!	no	si	no	no	no	no	no	No	No	No	No	Yes	No	No	#NULL!	ignores	near bowl	waiting	Yes	Yes	Yes	Yes	Yes	no	No
41-55 ys	ringhia	North	Yes, both of dogs and cats	1 dog	1 cat	#NULL!	0-6 m	Female	No	#NULL!	1-3 ms	< 6 ms	Until 1 month	playful, sociable	fearful	By me	No	#NULL!	No	#NULL!	#NULL!	#NULL!	#NULL!	#NULL!	si	si	no	no	no	no	no	No	No	No	Yes	Yes	No	No	#NULL!	hisses	near bowl	waiting	Yes	Yes	Yes	No	No	no	No
26-40 ys	ringhia	North	Yes, both of dogs and cats	2-5 dogs	1 cat	#NULL!	6 m-2 ys	Female	Yes	Before first heat	1-3 ms	> 2 ys	Until 3 ms	playful, sociable	fearful	By me	No	#NULL!	No	#NULL!	#NULL!	#NULL!	#NULL!	#NULL!	si	si	no	no	no	no	no	No	No	No	No	Yes	No	No	#NULL!	#NULL!	Far bowl	moves away	Yes	No	No	Yes	No	no	Yes
26-40 ys	attacca	North	Yes, of dogs	2-5 dogs	2-5 cats	#NULL!	2-8 ys	male	No	#NULL!	1-3 ms	> 2 ys	Until 1 month	playful, sociable	playful, sociable	By me and trainer	No	#NULL!	No	#NULL!	#NULL!	#NULL!	#NULL!	#NULL!	no	si	no	no	no	no	no	No	No	Yes	Yes	No	No	Yes	#NULL!	ignores	Dog ground cat top	waiting	Yes	Yes	Yes	Yes	Yes	no	No
41-55 ys	attacca	Center	Yes, both of dogs and cats	1 dog	>5 cats	2	2-8 ys	Female	Yes	Before 3 ys	1-8 ys	6 ms- 2 ys	Unknown	playful, sociable	fearful	By me	No	#NULL!	Yes	#NULL!	#NULL!	#NULL!	Yes	Known	no	no	si	no	no	no	no	No	No	Yes	Yes	No	No	Yes	#NULL!	hisses	near bowl	moves away	No	#NULL!	#NULL!	#NULL!	#NULL!	yes	No
26-40 ys	scodinzola	North	Yes, of cats	1 dog	2-5 cats	4	>8 ys	male	No	#NULL!	4 ms-1 y	6 ms- 2 ys	Unknown	playful, sociable	disinterested	None	Yes	Strange predatory	Yes	#NULL!	#NULL!	No	Yes	Known	si	si	no	no	no	no	no	No	No	Yes	No	No	No	No	#NULL!	ignores	Dog ground cat top	waiting	Yes	Yes	Yes	Yes	Yes	no	No
56-70	ringhia	North	Yes, both of dogs and cats	1 dog	1 cat	#NULL!	>8 ys	Female	Yes	After 3 ys	1-3 ms	< 6 ms	Unknown	playful, sociable	fearful	By me	Yes	Possessive	No	#NULL!	#NULL!	#NULL!	#NULL!	#NULL!	si	no	no	no	no	no	no	No	No	No	No	Yes	No	No	#NULL!	i don't know	Dog ground cat top	waiting	No	#NULL!	#NULL!	#NULL!	#NULL!	no	Yes
18-25 ys	scodinzola	Center	No	2-5 dogs	2-5 cats	#NULL!	6 m-2 ys	Female	No	#NULL!	1-3 ms	6 ms- 2 ys	Until 1 month	playful, sociable	fearful	By me	Yes	Possessive	No	#NULL!	#NULL!	#NULL!	#NULL!	#NULL!	no	no	no	si	no	no	no	No	No	Yes	No	No	No	No	#NULL!	hisses	near bowl	moves away	Yes	Yes	No	No	No	no	Yes
18-25 ys	scodinzola	Center	Yes, both of dogs and cats	1 dog	2-5 cats	2	2-8 ys	male	No	#NULL!	1-3 ms	< 6 ms	Until 3 ms	playful, sociable	fearful	By me and trainer	Yes	Territorial	Yes	#NULL!	#NULL!	Yes	#NULL!	Known	si	si	no	no	no	no	no	No	No	Yes	No	No	No	No	#NULL!	move away	Same bowl	waiting	Yes	Yes	No	No	No	no	Yes
56-70	scodinzola	Center	Yes, both of dogs and cats	1 dog	1 cat	#NULL!	2-8 ys	Female	Yes	Before first heat	1-3 ms	> 2 ys	Until 1 month	playful, sociable	fearful	By me and trainer	No	#NULL!	No	#NULL!	#NULL!	#NULL!	#NULL!	#NULL!	no	si	no	si	no	no	no	No	No	Yes	No	No	No	No	#NULL!	hisses	Dog ground cat top	waiting	Yes	Yes	Yes	No	No	no	No
18-25 ys	attacca	North	Yes, both of dogs and cats	1 dog	2-5 cats	4	6 m-2 ys	male	No	#NULL!	1-3 ms	< 6 ms	Until 3 ms	playful, sociable	playful, sociable	None	No	#NULL!	No	#NULL!	#NULL!	#NULL!	#NULL!	#NULL!	si	si	no	no	no	no	no	No	No	No	Yes	Yes	No	Yes	#NULL!	hisses	Same bowl	moves away	Yes	Yes	Yes	Yes	Yes	yes	No
26-40 ys	scodinzola	North	Yes, both of dogs and cats	1 dog	2-5 cats	4	6 m-2 ys	male	Yes	Before 3 ys	1-3 ms	< 6 ms	Until 1 month	playful, sociable	disinterested	By me	No	#NULL!	No	#NULL!	#NULL!	#NULL!	#NULL!	#NULL!	no	si	no	no	no	no	no	No	No	Yes	No	No	No	No	#NULL!	hisses	Far bowl	drive out	Yes	No	Yes	No	No	yes	No
26-40 ys	abbaia	South	Yes, both of dogs and cats	1 dog	2-5 cats	#NULL!	2-8 ys	Female	Yes	Before 3 ys	4 ms-1 y	6 ms- 2 ys	Unknown	playful, sociable	fearful	By me	No	#NULL!	No	#NULL!	#NULL!	#NULL!	#NULL!	#NULL!	no	si	no	no	no	no	no	No	No	No	Yes	No	No	No	#NULL!	hisses	Far bowl	waiting	Yes	No	No	No	Yes	yes	No
41-55 ys	scodinzola	North	Yes, both of dogs and cats	1 dog	1 cat	#NULL!	>8 ys	male	No	#NULL!	1-3 ms	< 6 ms	Until 3 ms	playful, sociable	playful, sociable	By me	No	#NULL!	No	#NULL!	#NULL!	#NULL!	#NULL!	#NULL!	si	si	no	no	no	no	no	No	No	Yes	No	No	No	No	#NULL!	i don't know	Far bowl	#NULL!	Yes	Yes	No	No	No	no	Yes
41-55 ys	attacca	North	Yes, both of dogs and cats	2-5 dogs	>5 cats	#NULL!	2-8 ys	Female	Yes	Before 3 ys	1-3 ms	< 6 ms	< 1 wk	playful, sociable	playful, sociable	By me	No	#NULL!	No	#NULL!	#NULL!	#NULL!	#NULL!	#NULL!	si	si	no	no	no	no	no	No	No	No	Yes	No	No	Yes	#NULL!	hisses	Far bowl	moves away	Yes	Yes	Yes	Yes	Yes	no	No
26-40 ys	ringhia	South	No	>5 dogs	>5 cats	3	2-8 ys	Female	Yes	Before first heat	1-3 ms	< 6 ms	Until 3 ms	playful, sociable	disinterested	None	Yes	Generic	No	#NULL!	#NULL!	#NULL!	#NULL!	#NULL!	#NULL!	#NULL!	#NULL!	#NULL!	#NULL!	#NULL!	#NULL!	No	No	No	No	Yes	No	No	#NULL!	#NULL!	#NULL!	#NULL!	#NULL!	#NULL!	#NULL!	#NULL!	#NULL!	#NULL!	#NULL!
41-55 ys	scodinzola	Center	No	1 dog	2-5 cats	#NULL!	>8 ys	Female	Yes	Unknown	>8 ys	> 2 ys	Unknown	disinterested	fearful	Other	Yes	Possessive	No	#NULL!	#NULL!	#NULL!	#NULL!	#NULL!	no	no	no	si	no	no	no	No	No	Yes	No	No	No	No	#NULL!	hisses	Far bowl	drive out	No	#NULL!	#NULL!	#NULL!	#NULL!	yes	No
18-25 ys	attacca	South	Yes, both of dogs and cats	1 dog	2-5 cats	4	6 m-2 ys	male	No	#NULL!	1-3 ms	< 6 ms	Until 3 ms	playful, sociable	playful, sociable	By me and trainer	No	#NULL!	Yes	#NULL!	#NULL!	No	Yes	#NULL!	si	si	no	no	no	no	no	No	No	No	No	No	No	Yes	#NULL!	ignores	Dog ground cat top	moves away	Yes	No	Yes	No	Yes	no	No
26-40 ys	abbaia	North	Yes, both of dogs and cats	1 dog	2-5 cats	4	2-8 ys	male	No	#NULL!	4 ms-1 y	< 6 ms	Unknown	playful, sociable	playful, sociable	None	No	#NULL!	No	#NULL!	#NULL!	#NULL!	#NULL!	#NULL!	si	si	no	no	no	no	no	No	No	No	Yes	No	No	No	#NULL!	move away	Same bowl	moves away	Yes	Yes	No	No	Yes	no	Yes
18-25 ys	attacca	South	Yes, both of dogs and cats	2-5 dogs	1 cat	4	2-8 ys	Female	Yes	Before 3 ys	1-3 ms	< 6 ms	Until 3 ms	playful, sociable	other	By me	No	#NULL!	No	#NULL!	#NULL!	#NULL!	#NULL!	#NULL!	si	no	no	no	no	no	no	No	No	No	No	No	No	Yes	#NULL!	ignores	Same bowl	moves away	Yes	No	No	Yes	No	no	Yes
26-40 ys	attacca	Center	Yes, both of dogs and cats	2-5 dogs	2-5 cats	2	>8 ys	Female	Yes	Before 3 ys	4 ms-1 y	6 ms- 2 ys	Unknown	playful, sociable	playful, sociable	None	No	#NULL!	No	#NULL!	#NULL!	#NULL!	#NULL!	#NULL!	si	si	no	no	no	no	no	No	No	No	No	No	No	Yes	#NULL!	ignores	Dog ground cat top	eat together	Yes	No	No	Yes	Yes	no	Yes
26-40 ys	abbaia	North	Yes, both of dogs and cats	2-5 dogs	2-5 cats	#NULL!	2-8 ys	male	No	#NULL!	1-3 ms	6 ms- 2 ys	Unknown	playful, sociable	playful, sociable	By me	No	#NULL!	No	#NULL!	#NULL!	#NULL!	#NULL!	#NULL!	si	no	si	no	no	no	no	No	No	No	Yes	No	No	No	#NULL!	ignores	Dog ground cat top	moves away	No	#NULL!	#NULL!	#NULL!	#NULL!	no	Yes
26-40 ys	scodinzola	North	Yes, both of dogs and cats	1 dog	1 cat	#NULL!	>8 ys	Female	Yes	Before 3 ys	1-3 ms	> 2 ys	Until 3 ms	disinterested	fearful	By me	No	#NULL!	No	#NULL!	#NULL!	#NULL!	#NULL!	#NULL!	no	si	no	no	si	no	no	No	No	Yes	No	No	No	No	#NULL!	move away	near bowl	moves away	Yes	Yes	Yes	Yes	Yes	yes	No
26-40 ys	attacca	South	Yes, of cats	1 dog	2-5 cats	2	6 m-2 ys	male	Yes	Before first heat	1-3 ms	< 6 ms	Until 3 ms	playful, sociable	other	By me	No	#NULL!	Yes	#NULL!	No	No	Yes	Known	no	no	no	si	no	no	no	No	Yes	No	Yes	No	No	Yes	#NULL!	move away	Other	moves away	Yes	Yes	No	No	Yes	no	No
26-40 ys	corre	North	Yes, both of dogs and cats	2-5 dogs	>5 cats	4	>8 ys	Female	Yes	Before 3 ys	1-3 ms	6 ms- 2 ys	Until 3 ms	disinterested	disinterested	None	Yes	Generic	No	#NULL!	#NULL!	#NULL!	#NULL!	#NULL!	no	no	si	no	no	no	no	Yes	No	No	No	No	No	No	#NULL!	move away	Dog ground cat top	moves away	No	#NULL!	#NULL!	#NULL!	#NULL!	yes	No
41-55 ys	abbaia	North	Yes, both of dogs and cats	1 dog	2-5 cats	#NULL!	6 m-2 ys	Female	No	#NULL!	4 ms-1 y	6 ms- 2 ys	Until 3 ms	playful, sociable	playful, sociable	By me	No	#NULL!	No	#NULL!	#NULL!	#NULL!	#NULL!	#NULL!	si	si	no	no	no	no	no	No	No	No	Yes	No	No	No	#NULL!	move away	Dog ground cat top	moves away	Yes	Yes	Yes	No	Yes	no	No
26-40 ys	attacca	North	Yes, both of dogs and cats	1 dog	1 cat	2	2-8 ys	Female	Yes	Before 3 ys	4 ms-1 y	6 ms- 2 ys	Unknown	playful, sociable	fearful	By me	No	#NULL!	Yes	#NULL!	No	No	#NULL!	Known	si	si	no	no	no	no	no	No	No	No	Yes	No	No	Yes	#NULL!	move away	Far bowl	moves away	No	#NULL!	#NULL!	#NULL!	#NULL!	no	No
26-40 ys	abbaia	Center	Yes, both of dogs and cats	2-5 dogs	2-5 cats	2	6 m-2 ys	male	No	#NULL!	1-3 ms	< 6 ms	Until 1 month	playful, sociable	playful, sociable	By me	No	#NULL!	No	#NULL!	#NULL!	#NULL!	#NULL!	#NULL!	no	si	no	no	no	no	no	No	No	No	Yes	No	No	No	#NULL!	get close	Dog ground cat top	moves away	Yes	Yes	No	No	Yes	no	No
26-40 ys	ringhia	Center	Yes, both of dogs and cats	1 dog	2-5 cats	4	2-8 ys	male	No	#NULL!	1-3 ms	< 6 ms	Until 3 ms	playful, sociable	playful, sociable	By me	Yes	Possessive	No	#NULL!	#NULL!	#NULL!	#NULL!	#NULL!	no	si	no	no	no	no	no	No	No	No	Yes	Yes	No	No	#NULL!	move away	Dog ground cat top	moves away	Yes	No	No	No	Yes	yes	No
18-25 ys	abbaia	South	Yes, both of dogs and cats	2-5 dogs	2-5 cats	#NULL!	2-8 ys	Female	Yes	Before first heat	1-3 ms	> 2 ys	Until 3 ms	playful, sociable	disinterested	By me	No	#NULL!	No	#NULL!	#NULL!	#NULL!	#NULL!	#NULL!	no	no	si	no	no	no	no	No	No	No	Yes	No	No	No	#NULL!	other	near bowl	moves away	Yes	No	No	Yes	No	yes	No
41-55 ys	insegue	Center	Yes, both of dogs and cats	>5 dogs	>5 cats	4	>8 ys	Female	Yes	Unknown	>8 ys	> 2 ys	Unknown	disinterested	disinterested	By me	No	#NULL!	No	#NULL!	#NULL!	#NULL!	#NULL!	#NULL!	si	no	no	no	no	no	no	No	No	Yes	Yes	No	No	No	#NULL!	get close	Dog ground cat top	moves away	No	#NULL!	#NULL!	#NULL!	#NULL!	yes	No
26-40 ys	attacca	South	Yes, both of dogs and cats	2-5 dogs	>5 cats	#NULL!	>8 ys	Female	Yes	After 3 ys	1-3 ms	< 6 ms	Unknown	playful, sociable	aggressive	By me	No	#NULL!	No	#NULL!	#NULL!	#NULL!	#NULL!	#NULL!	no	no	si	no	no	no	no	No	No	No	No	No	No	Yes	#NULL!	get close	near bowl	waiting	Yes	Yes	No	No	No	no	Yes
26-40 ys	corre	South	Yes, both of dogs and cats	2-5 dogs	2-5 cats	4	2-8 ys	Female	Yes	Before 3 ys	1-8 ys	> 2 ys	Unknown	playful, sociable	fearful	By me	No	#NULL!	No	#NULL!	#NULL!	#NULL!	#NULL!	#NULL!	no	no	si	no	no	no	no	Yes	No	No	No	No	No	No	#NULL!	hisses	Far bowl	drive out	Yes	No	No	Yes	No	no	Yes
41-55 ys	attacca	Center	Yes, both of dogs and cats	1 dog	2-5 cats	#NULL!	6 m-2 ys	Female	No	#NULL!	1-3 ms	< 6 ms	Until 3 ms	playful, sociable	playful, sociable	By me	No	#NULL!	No	#NULL!	#NULL!	#NULL!	#NULL!	#NULL!	si	si	no	no	no	no	no	No	No	No	No	No	No	Yes	#NULL!	move away	Far bowl	waiting	Yes	Yes	Yes	No	Yes	no	No
18-25 ys	attacca	Center	Yes, both of dogs and cats	>5 dogs	2-5 cats	#NULL!	6 m-2 ys	male	No	#NULL!	1-3 ms	< 6 ms	Until 1 month	playful, sociable	aggressive	By me	No	#NULL!	No	#NULL!	#NULL!	#NULL!	#NULL!	#NULL!	si	si	no	no	no	no	no	Yes	No	No	No	Yes	No	Yes	#NULL!	other	near bowl	waiting	Yes	Yes	No	No	No	no	Yes
41-55 ys	attacca	North	No	1 dog	2-5 cats	#NULL!	2-8 ys	male	No	#NULL!	1-3 ms	> 2 ys	Until 3 ms	playful, sociable	disinterested	By me	Yes	Strange predatory	No	#NULL!	#NULL!	#NULL!	#NULL!	#NULL!	si	si	no	no	no	no	no	No	No	No	No	Yes	No	Yes	#NULL!	move away	near bowl	waiting	Yes	Yes	No	No	Yes	no	No
41-55 ys	abbaia	#NULL!	Yes, both of dogs and cats	1 dog	1 cat	#NULL!	6 m-2 ys	Female	No	#NULL!	1-3 ms	< 6 ms	Until 3 ms	playful, sociable	playful, sociable	By me	No	#NULL!	No	#NULL!	#NULL!	#NULL!	#NULL!	#NULL!	si	si	no	no	no	no	no	No	No	No	Yes	No	No	No	#NULL!	ignores	Far bowl	moves away	Yes	Yes	Yes	No	Yes	no	No
26-40 ys	abbaia	South	Yes, both of dogs and cats	1 dog	2-5 cats	4	>8 ys	male	No	#NULL!	4 ms-1 y	< 6 ms	Unknown	aggressive	aggressive	By me	No	#NULL!	No	#NULL!	#NULL!	#NULL!	#NULL!	#NULL!	si	no	no	no	no	no	no	No	No	No	Yes	No	No	No	#NULL!	move away	near bowl	moves away	No	#NULL!	#NULL!	#NULL!	#NULL!	yes	No
18-25 ys	attacca	North	Yes, both of dogs and cats	2-5 dogs	2-5 cats	1	2-8 ys	male	Yes	Unknown	1-3 ms	< 6 ms	Until 1 month	playful, sociable	other	By me and trainer	No	#NULL!	No	#NULL!	#NULL!	#NULL!	#NULL!	#NULL!	si	si	no	no	no	no	no	No	No	No	No	No	No	Yes	#NULL!	get close	near bowl	moves away	Yes	Yes	Yes	No	Yes	no	No
41-55 ys	ringhia	North	Yes, both of dogs and cats	2-5 dogs	1 cat	#NULL!	>8 ys	Female	Yes	Before first heat	4 ms-1 y	> 2 ys	Unknown	playful, sociable	disinterested	By me	No	#NULL!	No	#NULL!	#NULL!	#NULL!	#NULL!	#NULL!	si	si	no	no	no	no	no	No	No	No	No	Yes	No	No	#NULL!	move away	near bowl	waiting	Yes	Yes	No	No	Yes	no	Yes
26-40 ys	attacca	North	Yes, both of dogs and cats	2-5 dogs	2-5 cats	#NULL!	>8 ys	male	Yes	After 3 ys	1-3 ms	> 2 ys	Until 3 ms	disinterested	aggressive	By me	Yes	Predatory	No	#NULL!	#NULL!	#NULL!	#NULL!	#NULL!	no	no	no	no	no	no	si	No	No	No	No	No	No	Yes	#NULL!	hisses	Other	eat separate	No	#NULL!	#NULL!	#NULL!	#NULL!	yes	No
41-55 ys	ringhia	North	Yes, of dogs	1 dog	1 cat	#NULL!	6 m-2 ys	Female	Yes	Before 3 ys	4 ms-1 y	< 6 ms	Unknown	#NULL!	playful, sociable	By me	No	#NULL!	No	#NULL!	#NULL!	#NULL!	#NULL!	#NULL!	no	si	no	no	no	no	no	No	No	No	Yes	Yes	No	No	#NULL!	ignores	Dog ground cat top	moves away	No	#NULL!	#NULL!	#NULL!	#NULL!	yes	No
26-40 ys	insegue	North	Yes, of dogs	2-5 dogs	2-5 cats	#NULL!	2-8 ys	Female	Yes	Before 3 ys	1-3 ms	< 6 ms	Until 3 ms	playful, sociable	fearful	By me	No	#NULL!	No	#NULL!	#NULL!	#NULL!	#NULL!	#NULL!	no	no	no	no	si	no	no	No	No	No	No	No	Yes	No	#NULL!	ignores	Far bowl	waiting	No	#NULL!	#NULL!	#NULL!	#NULL!	yes	No
41-55 ys	abbaia	North	Yes, of dogs	1 dog	1 cat	#NULL!	>8 ys	male	No	#NULL!	1-3 ms	> 2 ys	Until 3 ms	disinterested	disinterested	By me	No	#NULL!	No	#NULL!	#NULL!	#NULL!	#NULL!	#NULL!	si	si	no	no	no	no	no	No	No	No	Yes	No	No	No	#NULL!	hisses	Far bowl	drive out	Yes	Yes	Yes	Yes	Yes	no	No
26-40 ys	attacca	North	No	1 dog	2-5 cats	4	2-8 ys	Female	No	#NULL!	1-3 ms	< 6 ms	Until 3 ms	playful, sociable	aggressive	By me	Yes	Protective	No	#NULL!	#NULL!	#NULL!	#NULL!	#NULL!	no	si	no	no	no	no	no	No	No	No	No	No	No	Yes	#NULL!	ignores	Dog ground cat top	waiting	No	#NULL!	#NULL!	#NULL!	#NULL!	no	No
26-40 ys	scodinzola	North	No	2-5 dogs	2-5 cats	#NULL!	>8 ys	male	No	#NULL!	4 ms-1 y	< 6 ms	Until 3 ms	playful, sociable	fearful	By me and trainer	No	#NULL!	Yes	#NULL!	#NULL!	Yes	Yes	Known	no	no	si	no	no	no	no	No	No	Yes	No	No	No	No	#NULL!	hisses	Far bowl	waiting	No	#NULL!	#NULL!	#NULL!	#NULL!	no	Yes
41-55 ys	abbaia	North	No	1 dog	1 cat	4	>8 ys	Female	Yes	Before first heat	1-3 ms	< 6 ms	Until 3 ms	aggressive	disinterested	None	Yes	Generic	Yes	#NULL!	#NULL!	#NULL!	#NULL!	#NULL!	no	si	no	no	no	no	no	No	No	No	Yes	No	No	No	#NULL!	ignores	Dog ground cat top	moves away	No	#NULL!	#NULL!	#NULL!	#NULL!	no	No
26-40 ys	ringhia	North	#NULL!	1 dog	1 cat	4	6 m-2 ys	Female	No	#NULL!	4 ms-1 y	< 6 ms	Until 3 ms	playful, sociable	playful, sociable	By me	No	#NULL!	No	#NULL!	#NULL!	#NULL!	#NULL!	#NULL!	si	no	no	no	no	no	no	No	No	No	Yes	Yes	No	No	#NULL!	hisses	Far bowl	eat separate	Yes	Yes	No	No	No	no	No
56-70	abbaia	North	No	1 dog	2-5 cats	#NULL!	>8 ys	male	No	#NULL!	1-3 ms	> 2 ys	Until 3 ms	playful, sociable	fearful	None	No	#NULL!	No	#NULL!	#NULL!	#NULL!	#NULL!	#NULL!	no	si	no	no	no	no	no	No	No	No	Yes	No	No	No	#NULL!	ignores	Far bowl	moves away	Yes	No	No	Yes	No	no	No
56-70	abbaia	North	No	1 dog	2-5 cats	#NULL!	>8 ys	male	No	#NULL!	1-3 ms	> 2 ys	Until 3 ms	playful, sociable	fearful	None	No	#NULL!	No	#NULL!	#NULL!	#NULL!	#NULL!	#NULL!	no	si	no	no	no	no	no	No	No	No	Yes	No	No	No	#NULL!	ignores	Far bowl	moves away	Yes	No	No	Yes	No	no	No
41-55 ys	ringhia	North	Yes, both of dogs and cats	1 dog	1 cat	#NULL!	2-8 ys	Female	Yes	Before 3 ys	1-8 ys	> 2 ys	Unknown	playful, sociable	#NULL!	By me	No	#NULL!	No	#NULL!	#NULL!	#NULL!	#NULL!	#NULL!	si	no	no	no	no	no	no	No	No	No	Yes	Yes	No	No	#NULL!	ignores	near bowl	other	No	#NULL!	#NULL!	#NULL!	#NULL!	no	No
18-25 ys	attacca	South	Yes, of dogs	1 dog	1 cat	2	6 m-2 ys	Female	Yes	Before 3 ys	1-3 ms	< 6 ms	Until 1 month	playful, sociable	disinterested	By me	Yes	Strange predatory	Yes	#NULL!	#NULL!	#NULL!	#NULL!	#NULL!	no	si	no	si	no	no	no	No	No	No	Yes	No	No	Yes	#NULL!	hisses	Dog ground cat top	waiting	No	#NULL!	#NULL!	#NULL!	#NULL!	no	Yes
41-55 ys	scodinzola	North	No	1 dog	1 cat	#NULL!	>8 ys	Female	Yes	After 3 ys	1-8 ys	> 2 ys	Unknown	disinterested	disinterested	Other	Yes	Defensive	No	#NULL!	#NULL!	#NULL!	#NULL!	#NULL!	no	no	si	si	no	no	no	No	No	Yes	No	No	No	No	#NULL!	ignores	Far bowl	moves away	Yes	Yes	No	Yes	Yes	yes	No
41-55 ys	ringhia	#NULL!	Yes, both of dogs and cats	>5 dogs	>5 cats	3	6 m-2 ys	male	No	#NULL!	1-3 ms	< 6 ms	Until 1 month	playful, sociable	fearful	By me	No	#NULL!	No	#NULL!	#NULL!	#NULL!	#NULL!	#NULL!	si	si	no	no	no	no	no	No	No	No	No	Yes	No	No	#NULL!	get close	near bowl	moves away	Yes	Yes	Yes	Yes	Yes	no	No
18-25 ys	attacca	#NULL!	Yes, of dogs	2-5 dogs	2-5 cats	3	6 m-2 ys	Female	Yes	Before 3 ys	1-3 ms	< 6 ms	Until 1 month	disinterested	fearful	By me	No	#NULL!	No	#NULL!	#NULL!	#NULL!	#NULL!	#NULL!	no	no	no	no	no	si	no	No	No	No	No	No	No	Yes	#NULL!	hisses	Far bowl	moves away	No	#NULL!	#NULL!	#NULL!	#NULL!	yes	No
26-40 ys	abbaia	North	Yes, of cats	#NULL!	2-5 cats	#NULL!	6 m-2 ys	male	No	#NULL!	1-3 ms	< 6 ms	Until 3 ms	playful, sociable	aggressive	By me	No	#NULL!	No	#NULL!	#NULL!	#NULL!	#NULL!	#NULL!	si	si	no	no	no	no	no	No	No	No	Yes	No	No	No	#NULL!	get close	near bowl	waiting	Yes	Yes	No	Yes	Yes	no	No
26-40 ys	attacca	North	Yes, both of dogs and cats	1 dog	2-5 cats	2	6 m-2 ys	male	No	#NULL!	4 ms-1 y	6 ms- 2 ys	Until 3 ms	playful, sociable	aggressive	By me	Yes	Predatory	Yes	#NULL!	#NULL!	#NULL!	#NULL!	#NULL!	no	si	no	no	no	no	no	No	No	No	No	No	No	Yes	#NULL!	move away	Far bowl	drive out	No	#NULL!	#NULL!	#NULL!	#NULL!	no	No
41-55 ys	ringhia	North	Yes, both of dogs and cats	1 dog	1 cat	#NULL!	2-8 ys	Female	Yes	Before 3 ys	1-8 ys	> 2 ys	Unknown	playful, sociable	#NULL!	By me	No	#NULL!	No	#NULL!	#NULL!	#NULL!	#NULL!	#NULL!	si	no	no	no	no	no	no	No	No	No	Yes	Yes	No	No	#NULL!	ignores	near bowl	other	No	#NULL!	#NULL!	#NULL!	#NULL!	no	No
26-40 ys	attacca	North	No	1 dog	2-5 cats	#NULL!	>8 ys	male	No	#NULL!	1-3 ms	> 2 ys	Until 3 ms	playful, sociable	aggressive	By me	No	#NULL!	No	#NULL!	#NULL!	#NULL!	#NULL!	#NULL!	si	si	no	no	no	no	no	No	No	No	No	No	No	Yes	#NULL!	move away	Far bowl	moves away	Yes	No	Yes	No	No	no	No
26-40 ys	scodinzola	North	Yes, both of dogs and cats	1 dog	2-5 cats	1	>8 ys	male	No	#NULL!	1-3 ms	< 6 ms	Until 1 month	playful, sociable	aggressive	None	No	#NULL!	No	#NULL!	#NULL!	#NULL!	#NULL!	#NULL!	no	no	si	no	no	no	no	No	No	Yes	No	No	No	No	#NULL!	move away	Far bowl	moves away	Yes	No	No	No	Yes	yes	No
18-25 ys	abbaia	Center	Yes, both of dogs and cats	1 dog	2-5 cats	3	>8 ys	male	No	#NULL!	1-3 ms	< 6 ms	Until 3 ms	disinterested	disinterested	By me	No	#NULL!	No	#NULL!	#NULL!	#NULL!	#NULL!	#NULL!	si	si	no	no	no	no	no	No	No	No	Yes	No	No	No	#NULL!	get close	near bowl	moves away	Yes	No	Yes	No	No	no	Yes
26-40 ys	abbaia	North	Yes, of cats	1 dog	2-5 cats	#NULL!	>8 ys	male	No	#NULL!	4 ms-1 y	6 ms- 2 ys	Unknown	playful, sociable	playful, sociable	None	No	#NULL!	No	#NULL!	#NULL!	#NULL!	#NULL!	#NULL!	no	si	no	no	no	no	no	No	No	No	Yes	No	No	No	#NULL!	hisses	Far bowl	moves away	Yes	Yes	Yes	No	Yes	no	Yes
26-40 ys	scodinzola	South	Yes, both of dogs and cats	1 dog	2-5 cats	4	>8 ys	male	No	#NULL!	1-8 ys	> 2 ys	< 1 wk	playful, sociable	playful, sociable	None	Yes	Possessive	Yes	#NULL!	#NULL!	No	Yes	Known	no	no	si	no	no	no	no	No	No	Yes	No	No	No	No	#NULL!	hisses	Dog ground cat top	drive out	No	#NULL!	#NULL!	#NULL!	#NULL!	yes	No
26-40 ys	attacca	North	Yes, of cats	1 dog	>5 cats	4	>8 ys	male	Yes	Before 3 ys	4 ms-1 y	6 ms- 2 ys	Until 1 month	playful, sociable	other	By me	No	#NULL!	No	#NULL!	#NULL!	#NULL!	#NULL!	#NULL!	no	no	si	si	no	no	no	No	No	Yes	No	No	No	Yes	#NULL!	move away	Dog ground cat top	moves away	No	#NULL!	#NULL!	#NULL!	#NULL!	no	No
26-40 ys	abbaia	North	Yes, both of dogs and cats	1 dog	1 cat	2	>8 ys	Female	No	#NULL!	1-3 ms	6 ms- 2 ys	Until 3 ms	playful, sociable	fearful	By me	No	#NULL!	No	#NULL!	#NULL!	#NULL!	#NULL!	#NULL!	si	si	no	no	no	no	no	No	No	No	Yes	No	No	No	#NULL!	hisses	Same bowl	moves away	Yes	Yes	Yes	No	Yes	no	Yes
41-55 ys	ringhia	North	Yes, both of dogs and cats	1 dog	2-5 cats	#NULL!	2-8 ys	Female	Yes	Before first heat	4 ms-1 y	6 ms- 2 ys	Unknown	playful, sociable	fearful	By me	No	#NULL!	No	#NULL!	#NULL!	#NULL!	#NULL!	#NULL!	no	no	si	no	no	no	no	No	No	No	No	Yes	No	No	#NULL!	hisses	near bowl	moves away	Yes	No	No	No	Yes	yes	No
26-40 ys	ringhia	North	Yes, both of dogs and cats	1 dog	1 cat	4	6 m-2 ys	Female	Yes	Before 3 ys	4 ms-1 y	< 6 ms	Unknown	playful, sociable	fearful	By me	No	#NULL!	No	#NULL!	#NULL!	#NULL!	#NULL!	#NULL!	no	si	no	no	no	no	no	No	No	No	Yes	Yes	No	No	#NULL!	hisses	Dog ground cat top	moves away	No	#NULL!	#NULL!	#NULL!	#NULL!	no	No
26-40 ys	attacca	North	Yes, both of dogs and cats	1 dog	2-5 cats	#NULL!	2-8 ys	male	Yes	Before 3 ys	1-3 ms	< 6 ms	Until 3 ms	disinterested	aggressive	By me	No	#NULL!	No	#NULL!	#NULL!	#NULL!	#NULL!	#NULL!	no	no	si	no	no	no	no	No	No	No	No	No	No	Yes	#NULL!	move away	near bowl	waiting	yes-no	Yes	No	No	Yes	no	Yes
56-70	scodinzola	North	No	2-5 dogs	1 cat	#NULL!	>8 ys	male	Yes	After 3 ys	1-8 ys	> 2 ys	Unknown	disinterested	other	None	No	#NULL!	No	#NULL!	#NULL!	#NULL!	#NULL!	#NULL!	no	no	si	no	no	no	no	No	No	Yes	No	No	No	No	#NULL!	ignores	Dog ground cat top	waiting	No	#NULL!	#NULL!	#NULL!	#NULL!	yes	No
26-40 ys	0	Center	Yes, both of dogs and cats	2-5 dogs	2-5 cats	2	>8 ys	male	No	#NULL!	1-3 ms	> 2 ys	Unknown	playful, sociable	playful, sociable	By me	No	#NULL!	No	#NULL!	#NULL!	#NULL!	#NULL!	#NULL!	no	si	no	no	no	no	no	No	No	No	No	No	No	No	#NULL!	ignores	near bowl	waiting	Yes	No	No	No	Yes	yes	No
26-40 ys	abbaia	South	Yes, both of dogs and cats	1 dog	2-5 cats	2	>8 ys	male	No	#NULL!	1-8 ys	> 2 ys	Unknown	playful, sociable	disinterested	By me	No	#NULL!	Yes	#NULL!	#NULL!	No	#NULL!	Known	no	no	no	si	no	no	no	No	No	No	Yes	No	No	No	#NULL!	ignores	Other	moves away	No	#NULL!	#NULL!	#NULL!	#NULL!	no	No
41-55 ys	ringhia	#NULL!	Yes, both of dogs and cats	2-5 dogs	1 cat	#NULL!	2-8 ys	male	Yes	Before 3 ys	4 ms-1 y	> 2 ys	Unknown	other	other	By me and trainer	No	#NULL!	Yes	#NULL!	#NULL!	#NULL!	#NULL!	#NULL!	si	no	no	no	no	no	no	No	No	No	No	Yes	No	No	#NULL!	move away	Dog ground cat top	moves away	Yes	Yes	No	Yes	Yes	no	Yes
26-40 ys	attacca	North	Yes, of dogs	1 dog	1 cat	3	6 m-2 ys	male	Yes	Before first heat	4 ms-1 y	< 6 ms	Until 3 ms	playful, sociable	playful, sociable	By me and trainer	Yes	Multiple	Yes	#NULL!	#NULL!	#NULL!	Yes	Strange	si	no	no	no	no	no	no	No	No	No	Yes	No	No	Yes	#NULL!	hisses	Far bowl	moves away	No	#NULL!	#NULL!	#NULL!	#NULL!	no	No
26-40 ys	scodinzola	North	Yes, of dogs	2-5 dogs	1 cat	2	>8 ys	Female	Yes	Before 3 ys	1-8 ys	> 2 ys	Unknown	playful, sociable	playful, sociable	By me	No	#NULL!	No	#NULL!	#NULL!	#NULL!	#NULL!	#NULL!	si	si	no	no	no	no	no	No	No	Yes	No	No	No	No	#NULL!	attacks	Dog ground cat top	moves away	Yes	No	Yes	Yes	Yes	no	No
18-25 ys	attacca	Center	Yes, both of dogs and cats	1 dog	2-5 cats	2	2-8 ys	Female	No	#NULL!	1-8 ys	> 2 ys	Unknown	playful, sociable	playful, sociable	By me	No	#NULL!	No	#NULL!	#NULL!	#NULL!	#NULL!	#NULL!	si	si	no	no	no	no	no	No	No	No	No	No	No	Yes	#NULL!	move away	near bowl	waiting	Yes	Yes	Yes	No	Yes	no	No
18-25 ys	attacca	North	Yes, both of dogs and cats	1 dog	2-5 cats	3	2-8 ys	male	No	#NULL!	1-3 ms	< 6 ms	Until 3 ms	playful, sociable	aggressive	None	Yes	Territorial	No	#NULL!	#NULL!	#NULL!	#NULL!	#NULL!	no	si	no	no	no	no	no	No	No	No	No	No	No	Yes	#NULL!	move away	Same bowl	moves away	Yes	Yes	Yes	No	Yes	no	Yes
41-55 ys	abbaia	South	Yes, of cats	1 dog	>5 cats	2	6 m-2 ys	Female	Yes	Before 3 ys	4 ms-1 y	< 6 ms	Unknown	playful, sociable	fearful	By me	Yes	Territorial	No	#NULL!	#NULL!	#NULL!	#NULL!	#NULL!	no	si	no	no	no	no	no	No	No	No	Yes	No	No	No	#NULL!	hisses	Far bowl	eat separate	No	#NULL!	#NULL!	#NULL!	#NULL!	no	No
41-55 ys	abbaia	North	No	1 dog	1 cat	4	6 m-2 ys	male	No	#NULL!	1-3 ms	< 6 ms	Until 3 ms	playful, sociable	disinterested	By me	No	#NULL!	No	#NULL!	#NULL!	#NULL!	#NULL!	#NULL!	no	si	no	no	no	no	no	No	No	No	Yes	No	No	No	#NULL!	#NULL!	near bowl	moves away	Yes	No	Yes	No	No	no	No
26-40 ys	abbaia	North	No	2-5 dogs	2-5 cats	#NULL!	>8 ys	male	Yes	After 3 ys	1-8 ys	> 2 ys	Unknown	disinterested	fearful	By me	No	#NULL!	No	#NULL!	#NULL!	#NULL!	#NULL!	#NULL!	no	no	no	si	no	no	no	No	No	No	Yes	No	No	No	#NULL!	get close	near bowl	moves away	Yes	No	No	Yes	No	no	No
18-25 ys	scodinzola	North	Yes, both of dogs and cats	2-5 dogs	1 cat	4	2-8 ys	Female	No	#NULL!	1-3 ms	6 ms- 2 ys	Until 1 month	playful, sociable	disinterested	By me	No	#NULL!	No	#NULL!	#NULL!	#NULL!	#NULL!	#NULL!	si	no	no	no	no	no	no	No	No	Yes	No	No	No	No	#NULL!	ignores	Far bowl	moves away	Yes	No	No	No	Yes	no	No
26-40 ys	0	North	Yes, of dogs	2-5 dogs	1 cat	4	6 m-2 ys	Female	No	#NULL!	1-8 ys	6 ms- 2 ys	Until 3 ms	playful, sociable	fearful	By a family member trainer	No	#NULL!	No	#NULL!	#NULL!	#NULL!	#NULL!	#NULL!	no	si	no	no	no	si	no	No	No	No	No	No	No	No	#NULL!	get close	Dog ground cat top	moves away	Yes	No	Yes	Yes	Yes	yes	No
18-25 ys	corre	North	Yes, both of dogs and cats	2-5 dogs	1 cat	4	2-8 ys	Female	No	#NULL!	1-3 ms	> 2 ys	Until 3 ms	playful, sociable	aggressive	By me	Yes	Strange predatory	No	#NULL!	#NULL!	#NULL!	#NULL!	#NULL!	no	no	no	si	no	no	no	Yes	No	No	No	No	No	No	#NULL!	hisses	Other	eat separate	No	#NULL!	#NULL!	#NULL!	#NULL!	yes	No
18-25 ys	ringhia	North	Yes, both of dogs and cats	2-5 dogs	2-5 cats	#NULL!	2-8 ys	male	No	#NULL!	1-3 ms	> 2 ys	Until 3 ms	disinterested	aggressive	By me	No	#NULL!	No	#NULL!	#NULL!	#NULL!	#NULL!	#NULL!	no	si	no	no	no	no	no	No	No	No	No	Yes	No	No	#NULL!	hisses	near bowl	waiting	Yes	Yes	No	Yes	Yes	yes	No
26-40 ys	attacca	North	Yes, of cats	2-5 dogs	2-5 cats	4	2-8 ys	Female	Yes	Before 3 ys	1-3 ms	< 6 ms	Until 1 month	playful, sociable	playful, sociable	By me	No	#NULL!	No	#NULL!	#NULL!	#NULL!	#NULL!	#NULL!	si	si	no	no	no	no	no	No	No	No	No	Yes	No	Yes	#NULL!	move away	Dog ground cat top	waiting	Yes	Yes	No	No	Yes	no	No
26-40 ys	attacca	Center	Yes, both of dogs and cats	1 dog	1 cat	#NULL!	>8 ys	male	No	#NULL!	1-3 ms	> 2 ys	Until 3 ms	playful, sociable	fearful	By me	Yes	Strange predatory	No	#NULL!	#NULL!	#NULL!	#NULL!	#NULL!	no	no	no	si	no	no	no	No	No	No	No	No	No	Yes	#NULL!	hisses	Dog ground cat top	drive out	No	#NULL!	#NULL!	#NULL!	#NULL!	yes	No
26-40 ys	abbaia	North	Yes, of cats	1 dog	2-5 cats	4	2-8 ys	Female	Yes	Before 3 ys	1-3 ms	< 6 ms	Until 3 ms	playful, sociable	fearful	By me	No	#NULL!	No	#NULL!	#NULL!	#NULL!	#NULL!	#NULL!	no	si	no	no	no	no	no	No	No	Yes	Yes	No	No	No	#NULL!	hisses	Far bowl	moves away	Yes	Yes	No	No	Yes	no	No
56-70	attacca	Center	Yes, both of dogs and cats	1 dog	2-5 cats	#NULL!	6 m-2 ys	male	No	#NULL!	1-3 ms	< 6 ms	Until 3 ms	playful, sociable	disinterested	By me	No	#NULL!	No	#NULL!	#NULL!	#NULL!	#NULL!	#NULL!	no	si	no	no	no	no	no	No	No	No	No	No	No	Yes	#NULL!	ignores	Far bowl	waiting	Yes	No	No	No	Yes	yes	No
41-55 ys	abbaia	North	Yes, both of dogs and cats	1 dog	>5 cats	1	>8 ys	male	No	#NULL!	4 ms-1 y	< 6 ms	Until 3 ms	playful, sociable	playful, sociable	By me	No	#NULL!	Yes	#NULL!	#NULL!	#NULL!	Yes	Known	si	si	no	no	no	no	no	No	No	No	Yes	No	No	No	#NULL!	ignores	near bowl	moves away	Yes	Yes	No	Yes	No	no	Yes
41-55 ys	attacca	North	Yes, both of dogs and cats	1 dog	2-5 cats	#NULL!	6 m-2 ys	male	Yes	Before first heat	1-3 ms	< 6 ms	< 1 wk	playful, sociable	playful, sociable	By me and trainer	No	#NULL!	No	#NULL!	#NULL!	#NULL!	#NULL!	#NULL!	si	si	no	no	no	no	no	No	No	No	Yes	No	No	Yes	#NULL!	ignores	Far bowl	moves away	Yes	Yes	Yes	No	No	no	Yes
26-40 ys	attacca	North	Yes, of dogs	2-5 dogs	2-5 cats	#NULL!	6 m-2 ys	Female	No	#NULL!	1-3 ms	6 ms- 2 ys	Until 1 month	playful, sociable	fearful	By me	No	#NULL!	No	#NULL!	#NULL!	#NULL!	#NULL!	#NULL!	no	si	no	no	no	no	no	No	No	No	No	No	No	Yes	#NULL!	ignores	Dog ground cat top	waiting	Yes	Yes	Yes	Yes	Yes	no	No
18-25 ys	scodinzola	North	Yes, both of dogs and cats	1 dog	1 cat	#NULL!	2-8 ys	male	No	#NULL!	1-3 ms	< 6 ms	Until 3 ms	playful, sociable	playful, sociable	By me	No	#NULL!	No	#NULL!	#NULL!	#NULL!	#NULL!	#NULL!	#NULL!	#NULL!	#NULL!	#NULL!	#NULL!	#NULL!	#NULL!	No	No	Yes	No	No	No	No	#NULL!	get close	near bowl	moves away	Yes	No	No	Yes	No	yes	No
26-40 ys	insegue	North	Yes, of dogs	2-5 dogs	#NULL!	4	>8 ys	Female	Yes	After 3 ys	1-3 ms	> 2 ys	Until 3 ms	playful, sociable	playful, sociable	By me	No	#NULL!	No	#NULL!	#NULL!	#NULL!	#NULL!	#NULL!	si	si	no	no	no	no	no	No	No	No	No	Yes	Yes	No	#NULL!	hisses	Dog ground cat top	waiting	Yes	Yes	Yes	No	Yes	no	No
26-40 ys	abbaia	North	Yes, both of dogs and cats	2-5 dogs	1 cat	4	2-8 ys	male	Yes	Before first heat	4 ms-1 y	6 ms- 2 ys	Until 3 ms	playful, sociable	fearful	By me	No	#NULL!	No	#NULL!	#NULL!	#NULL!	#NULL!	#NULL!	si	no	no	no	no	no	no	No	No	No	Yes	No	No	No	#NULL!	get close	near bowl	waiting	Yes	No	No	Yes	No	no	No
41-55 ys	attacca	Center	No	1 dog	1 cat	#NULL!	2-8 ys	male	No	#NULL!	1-3 ms	< 6 ms	Until 3 ms	playful, sociable	playful, sociable	By me	Yes	Strange predatory	Yes	#NULL!	#NULL!	#NULL!	#NULL!	#NULL!	no	no	si	no	no	no	si	No	No	No	No	No	No	Yes	#NULL!	ignores	Dog ground cat top	drive out	yes-no	No	No	No	Yes	no	Yes
41-55 ys	scodinzola	North	Yes, of dogs	2-5 dogs	2-5 cats	4	>8 ys	Female	Yes	Before 3 ys	1-8 ys	6 ms- 2 ys	Unknown	playful, sociable	playful, sociable	By a family member trainer	Yes	Possessive	No	#NULL!	#NULL!	#NULL!	#NULL!	#NULL!	si	si	no	no	no	no	no	No	No	Yes	No	No	No	No	#NULL!	get close	Far bowl	waiting	Yes	Yes	Yes	Yes	Yes	no	No
26-40 ys	attacca	North	Yes, of dogs	1 dog	2-5 cats	#NULL!	2-8 ys	male	Yes	Before 3 ys	1-3 ms	< 6 ms	Until 3 ms	playful, sociable	playful, sociable	By me	No	#NULL!	Yes	#NULL!	#NULL!	#NULL!	#NULL!	Strange	si	si	no	no	no	no	no	No	No	No	Yes	No	No	Yes	#NULL!	hisses	near bowl	waiting	Yes	No	Yes	No	No	no	Yes
41-55 ys	abbaia	North	Yes, both of dogs and cats	1 dog	1 cat	#NULL!	6 m-2 ys	Female	Yes	Before 3 ys	1-3 ms	< 6 ms	Unknown	playful, sociable	playful, sociable	By me	No	#NULL!	No	#NULL!	#NULL!	#NULL!	#NULL!	#NULL!	si	si	no	no	no	no	no	No	No	No	Yes	No	No	No	#NULL!	move away	Dog ground cat top	moves away	Yes	No	No	Yes	Yes	no	No
41-55 ys	scodinzola	North	Yes, both of dogs and cats	1 dog	1 cat	#NULL!	>8 ys	male	No	#NULL!	4 ms-1 y	6 ms- 2 ys	Unknown	playful, sociable	disinterested	By me	No	#NULL!	No	#NULL!	#NULL!	#NULL!	#NULL!	#NULL!	no	no	si	no	no	no	no	No	No	Yes	No	No	No	No	#NULL!	hisses	Same bowl	moves away	Yes	No	No	No	Yes	no	Yes
26-40 ys	attacca	North	No	1 dog	2-5 cats	4	>8 ys	Female	Yes	After 3 ys	1-3 ms	> 2 ys	Until 3 ms	other	fearful	By me	Yes	Defensive	Yes	#NULL!	#NULL!	Yes	#NULL!	Known	no	no	si	si	si	no	no	No	No	No	No	No	No	Yes	#NULL!	i don't know	Far bowl	other	No	#NULL!	#NULL!	#NULL!	#NULL!	no	Yes
26-40 ys	scodinzola	North	Yes, both of dogs and cats	2-5 dogs	2-5 cats	#NULL!	2-8 ys	Female	Yes	Unknown	1-8 ys	6 ms- 2 ys	Unknown	playful, sociable	disinterested	None	No	#NULL!	No	#NULL!	#NULL!	#NULL!	#NULL!	#NULL!	no	no	no	no	no	si	no	No	No	Yes	No	No	No	No	#NULL!	hisses	Far bowl	moves away	Yes	Yes	No	No	Yes	no	Yes
26-40 ys	ringhia	South	No	2-5 dogs	1 cat	3	6 m-2 ys	Female	Yes	Before first heat	1-3 ms	6 ms- 2 ys	Unknown	playful, sociable	playful, sociable	By me	No	#NULL!	No	#NULL!	#NULL!	#NULL!	#NULL!	#NULL!	no	si	no	no	no	no	no	No	No	No	Yes	Yes	No	No	#NULL!	get close	Dog ground cat top	waiting	Yes	Yes	Yes	No	Yes	no	No
26-40 ys	attacca	North	Yes, both of dogs and cats	2-5 dogs	2-5 cats	3	2-8 ys	Female	Yes	Before first heat	4 ms-1 y	< 6 ms	Unknown	playful, sociable	fearful	By me	No	#NULL!	No	#NULL!	#NULL!	#NULL!	#NULL!	#NULL!	si	si	no	no	no	no	no	No	No	No	No	No	No	Yes	#NULL!	ignores	near bowl	moves away	Yes	Yes	No	Yes	Yes	no	No
41-55 ys	scodinzola	North	Yes, both of dogs and cats	2-5 dogs	>5 cats	1	6 m-2 ys	Female	Yes	Before first heat	1-3 ms	< 6 ms	Until 1 month	playful, sociable	disinterested	None	No	#NULL!	No	#NULL!	#NULL!	#NULL!	#NULL!	#NULL!	si	si	no	no	no	no	no	No	No	Yes	No	No	No	No	#NULL!	hisses	Far bowl	waiting	Yes	Yes	Yes	Yes	Yes	no	No
26-40 ys	attacca	North	No	1 dog	1 cat	2	>8 ys	male	No	#NULL!	4 ms-1 y	< 6 ms	Until 3 ms	playful, sociable	playful, sociable	By me and trainer	No	#NULL!	Yes	#NULL!	#NULL!	No	No	#NULL!	si	no	no	no	no	no	no	No	No	No	No	No	No	Yes	#NULL!	move away	Far bowl	moves away	Yes	No	No	Yes	No	no	Yes
26-40 ys	abbaia	Center	Yes, both of dogs and cats	2-5 dogs	2-5 cats	4	>8 ys	male	Yes	After 3 ys	1-3 ms	6 ms- 2 ys	Until 1 month	playful, sociable	aggressive	None	No	#NULL!	No	#NULL!	#NULL!	#NULL!	#NULL!	#NULL!	si	si	no	no	no	no	no	No	No	No	Yes	No	No	No	#NULL!	hisses	Dog ground cat top	moves away	Yes	Yes	No	No	No	no	Yes
26-40 ys	ringhia	Center	Yes, both of dogs and cats	1 dog	1 cat	1	2-8 ys	Female	Yes	Before first heat	4 ms-1 y	< 6 ms	Unknown	playful, sociable	fearful	By me	No	#NULL!	Yes	#NULL!	#NULL!	Yes	Yes	Strange	no	si	no	no	no	no	no	No	No	Yes	No	Yes	No	No	#NULL!	hisses	near bowl	moves away	Yes	No	No	No	Yes	no	No
26-40 ys	attacca	Center	Yes, both of dogs and cats	1 dog	1 cat	2	2-8 ys	male	No	#NULL!	4 ms-1 y	< 6 ms	Until 3 ms	playful, sociable	playful, sociable	By me	Yes	Territorial	No	#NULL!	#NULL!	#NULL!	#NULL!	#NULL!	no	si	si	no	no	no	no	No	No	No	No	No	No	Yes	#NULL!	move away	Far bowl	drive out	Yes	No	No	No	Yes	no	Yes
26-40 ys	abbaia	Center	Yes, both of dogs and cats	2-5 dogs	1 cat	#NULL!	6 m-2 ys	Female	No	#NULL!	1-3 ms	< 6 ms	Until 3 ms	playful, sociable	disinterested	By me	No	#NULL!	No	#NULL!	#NULL!	#NULL!	#NULL!	#NULL!	si	si	no	no	no	no	no	No	No	No	Yes	No	No	No	#NULL!	ignores	Dog ground cat top	waiting	Yes	Yes	Yes	No	Yes	no	No
26-40 ys	ringhia	Center	Yes, both of dogs and cats	2-5 dogs	1 cat	#NULL!	6 m-2 ys	Female	No	#NULL!	1-3 ms	< 6 ms	Until 3 ms	playful, sociable	fearful	By me	No	#NULL!	No	#NULL!	#NULL!	#NULL!	#NULL!	#NULL!	si	si	no	no	no	no	no	No	No	No	Yes	Yes	No	No	#NULL!	hisses	Dog ground cat top	moves away	Yes	No	No	Yes	Yes	no	No
41-55 ys	attacca	North	Yes, both of dogs and cats	1 dog	1 cat	4	2-8 ys	male	No	#NULL!	1-3 ms	< 6 ms	Until 3 ms	disinterested	aggressive	By me	No	#NULL!	No	#NULL!	#NULL!	#NULL!	#NULL!	#NULL!	si	si	no	no	no	no	no	No	No	No	No	No	No	Yes	#NULL!	move away	Dog ground cat top	moves away	Yes	Yes	No	Yes	Yes	no	Yes
41-55 ys	attacca	North	Yes, both of dogs and cats	1 dog	1 cat	4	2-8 ys	male	No	#NULL!	1-3 ms	< 6 ms	Until 3 ms	disinterested	aggressive	By me	No	#NULL!	No	#NULL!	#NULL!	#NULL!	#NULL!	#NULL!	si	si	no	no	no	no	no	No	No	No	No	No	No	Yes	#NULL!	move away	Dog ground cat top	moves away	Yes	Yes	No	Yes	Yes	no	Yes
26-40 ys	attacca	Center	Yes, both of dogs and cats	2-5 dogs	>5 cats	1	2-8 ys	Female	Yes	Before 3 ys	1-3 ms	< 6 ms	Until 1 month	disinterested	disinterested	By me	No	#NULL!	No	#NULL!	#NULL!	#NULL!	#NULL!	#NULL!	si	si	no	no	no	no	no	No	No	No	No	No	No	Yes	#NULL!	move away	Dog ground cat top	moves away	Yes	Yes	Yes	Yes	Yes	no	Yes
56-70	scodinzola	Center	Yes, both of dogs and cats	#NULL!	#NULL!	#NULL!	2-8 ys	Female	Yes	After 3 ys	1-3 ms	> 2 ys	Unknown	#NULL!	#NULL!	By me	No	#NULL!	No	#NULL!	#NULL!	#NULL!	#NULL!	#NULL!	no	si	no	no	no	no	no	No	No	Yes	No	No	No	No	#NULL!	hisses	Dog ground cat top	moves away	Yes	No	Yes	No	No	yes	No
56-70	scodinzola	Center	Yes, both of dogs and cats	#NULL!	#NULL!	#NULL!	2-8 ys	Female	Yes	After 3 ys	1-3 ms	> 2 ys	Unknown	#NULL!	#NULL!	By me	No	#NULL!	No	#NULL!	#NULL!	#NULL!	#NULL!	#NULL!	no	si	no	no	no	no	no	No	No	Yes	No	No	No	No	#NULL!	hisses	Dog ground cat top	moves away	Yes	No	Yes	No	No	yes	No
41-55 ys	attacca	North	Yes, both of dogs and cats	1 dog	2-5 cats	#NULL!	2-8 ys	Female	Yes	Before 3 ys	1-3 ms	< 6 ms	Until 3 ms	playful, sociable	playful, sociable	By me	No	#NULL!	Yes	#NULL!	#NULL!	#NULL!	#NULL!	Strange	si	si	no	no	no	no	no	No	No	No	No	No	No	Yes	#NULL!	ignores	Dog ground cat top	moves away	Yes	Yes	No	Yes	Yes	no	No
41-55 ys	abbaia	Center	Yes, both of dogs and cats	2-5 dogs	>5 cats	#NULL!	2-8 ys	male	No	#NULL!	1-3 ms	> 2 ys	Until 3 ms	playful, sociable	playful, sociable	By me	No	#NULL!	No	#NULL!	#NULL!	#NULL!	#NULL!	#NULL!	si	si	no	no	no	no	no	No	No	No	Yes	No	No	No	#NULL!	get close	Dog ground cat top	moves away	Yes	Yes	Yes	Yes	Yes	no	No
56-70	scodinzola	North	No	1 dog	1 cat	#NULL!	2-8 ys	male	Yes	After 3 ys	1-3 ms	< 6 ms	Until 1 month	disinterested	aggressive	By me and trainer	No	#NULL!	No	#NULL!	#NULL!	#NULL!	#NULL!	#NULL!	no	si	no	no	no	no	no	No	No	Yes	No	No	No	No	#NULL!	ignores	near bowl	drive out	Yes	Yes	No	No	No	yes	No
26-40 ys	scodinzola	Center	Yes, both of dogs and cats	1 dog	>5 cats	2	2-8 ys	male	No	#NULL!	4 ms-1 y	6 ms- 2 ys	Until 3 ms	playful, sociable	disinterested	By me	No	#NULL!	No	#NULL!	#NULL!	#NULL!	#NULL!	#NULL!	si	si	no	no	no	no	no	No	No	Yes	No	No	No	No	#NULL!	ignores	Same bowl	drive out	Yes	Yes	No	Yes	No	no	Yes
18-25 ys	corre	Center	Yes, both of dogs and cats	2-5 dogs	1 cat	#NULL!	6 m-2 ys	male	No	#NULL!	1-3 ms	> 2 ys	Until 3 ms	#NULL!	#NULL!	By me	Yes	Generic	No	#NULL!	#NULL!	#NULL!	#NULL!	#NULL!	no	no	no	no	no	no	si	Yes	No	No	No	No	No	No	#NULL!	ignores	Far bowl	moves away	No	#NULL!	#NULL!	#NULL!	#NULL!	yes	No
26-40 ys	attacca	North	No	1 dog	1 cat	#NULL!	>8 ys	male	No	#NULL!	4 ms-1 y	< 6 ms	Until 3 ms	disinterested	other	By me	Yes	Strange predatory	No	#NULL!	#NULL!	#NULL!	#NULL!	#NULL!	no	no	no	si	no	no	no	No	No	No	No	No	No	Yes	#NULL!	move away	near bowl	moves away	Yes	No	No	Yes	Yes	no	Yes
26-40 ys	ringhia	North	No	1 dog	1 cat	4	2-8 ys	Female	No	#NULL!	1-3 ms	< 6 ms	Until 3 ms	playful, sociable	aggressive	None	Yes	Possessive	Yes	#NULL!	#NULL!	#NULL!	#NULL!	Known	no	no	no	si	no	no	no	No	No	No	No	Yes	No	No	#NULL!	hisses	Dog ground cat top	moves away	No	#NULL!	#NULL!	#NULL!	#NULL!	yes	No
26-40 ys	ringhia	Center	No	2-5 dogs	2-5 cats	#NULL!	2-8 ys	Female	Yes	Before first heat	4 ms-1 y	< 6 ms	Until 3 ms	playful, sociable	playful, sociable	None	No	#NULL!	No	#NULL!	#NULL!	#NULL!	#NULL!	#NULL!	si	si	no	no	no	no	no	No	No	No	No	Yes	No	No	#NULL!	get close	near bowl	waiting	Yes	Yes	Yes	No	Yes	no	Yes
26-40 ys	abbaia	Center	Yes, both of dogs and cats	1 dog	2-5 cats	2	6 m-2 ys	Female	No	#NULL!	#NULL!	6 ms- 2 ys	Until 3 ms	playful, sociable	playful, sociable	By me	No	#NULL!	No	#NULL!	#NULL!	#NULL!	#NULL!	#NULL!	si	si	no	no	no	no	no	No	No	No	Yes	No	No	No	#NULL!	move away	near bowl	moves away	Yes	Yes	No	No	Yes	no	No
41-55 ys	attacca	Center	Yes, both of dogs and cats	1 dog	2-5 cats	4	6 m-2 ys	Female	No	#NULL!	1-3 ms	< 6 ms	Until 1 month	playful, sociable	fearful	By me	No	#NULL!	No	#NULL!	#NULL!	#NULL!	#NULL!	#NULL!	no	si	no	si	no	no	no	No	No	No	Yes	No	No	Yes	#NULL!	hisses	Dog ground cat top	drive out	Yes	No	Yes	No	Yes	no	No
41-55 ys	insegue	North	Yes, of cats	2-5 dogs	1 cat	#NULL!	6 m-2 ys	Female	No	#NULL!	1-3 ms	< 6 ms	Until 3 ms	#NULL!	#NULL!	By me	Yes	Territorial	No	#NULL!	#NULL!	#NULL!	#NULL!	#NULL!	#NULL!	#NULL!	#NULL!	#NULL!	#NULL!	#NULL!	#NULL!	No	No	No	No	No	Yes	No	#NULL!	move away	Dog ground cat top	moves away	No	#NULL!	#NULL!	#NULL!	#NULL!	yes	No
41-55 ys	scodinzola	North	No	1 dog	1 cat	#NULL!	>8 ys	Female	Yes	Before 3 ys	1-3 ms	< 6 ms	Until 3 ms	playful, sociable	disinterested	By me	No	#NULL!	No	#NULL!	#NULL!	#NULL!	#NULL!	#NULL!	no	no	si	no	no	no	no	No	No	Yes	No	No	No	No	#NULL!	ignores	Dog ground cat top	moves away	Yes	No	Yes	No	No	no	Yes
18-25 ys	insegue	North	Yes, both of dogs and cats	1 dog	2-5 cats	4	6 m-2 ys	male	No	#NULL!	1-8 ys	6 ms- 2 ys	Unknown	aggressive	aggressive	By me	Yes	Generic	No	#NULL!	#NULL!	#NULL!	#NULL!	#NULL!	si	si	si	no	no	no	si	No	No	No	No	No	Yes	No	#NULL!	#NULL!	Dog ground cat top	waiting	Yes	Yes	No	Yes	Yes	no	Yes
56-70	abbaia	Center	No	2-5 dogs	1 cat	4	2-8 ys	male	No	#NULL!	4 ms-1 y	6 ms- 2 ys	Unknown	playful, sociable	disinterested	By me	No	#NULL!	No	#NULL!	#NULL!	#NULL!	#NULL!	#NULL!	si	si	no	no	no	no	no	No	No	No	Yes	No	No	No	#NULL!	ignores	Far bowl	#NULL!	Yes	No	Yes	No	Yes	no	Yes
26-40 ys	scodinzola	South	No	2-5 dogs	2-5 cats	#NULL!	>8 ys	male	No	#NULL!	1-3 ms	< 6 ms	Until 3 ms	playful, sociable	aggressive	By me	No	#NULL!	Yes	#NULL!	#NULL!	#NULL!	#NULL!	Strange	si	no	no	no	no	no	no	No	No	Yes	No	No	No	No	#NULL!	get close	near bowl	drive out	Yes	No	No	Yes	No	no	No
18-25 ys	attacca	Center	Yes, both of dogs and cats	1 dog	2-5 cats	4	6 m-2 ys	male	Yes	Before 3 ys	1-3 ms	< 6 ms	Until 1 month	playful, sociable	playful, sociable	By me	No	#NULL!	Yes	#NULL!	#NULL!	#NULL!	#NULL!	#NULL!	no	si	no	no	no	no	no	No	No	No	Yes	No	No	Yes	#NULL!	hisses	Same bowl	drive out	Yes	Yes	No	No	Yes	no	Yes
26-40 ys	scodinzola	Center	Yes, both of dogs and cats	2-5 dogs	1 cat	3	2-8 ys	Female	No	#NULL!	4 ms-1 y	< 6 ms	Until 3 ms	playful, sociable	fearful	By trainer	No	#NULL!	No	#NULL!	#NULL!	#NULL!	#NULL!	#NULL!	no	no	si	no	no	no	no	No	No	Yes	No	No	No	No	#NULL!	get close	Dog ground cat top	waiting	Yes	No	No	No	Yes	no	Yes
41-55 ys	scodinzola	North	Yes, both of dogs and cats	1 dog	2-5 cats	3	>8 ys	Female	Yes	After 3 ys	>8 ys	> 2 ys	Unknown	disinterested	disinterested	None	No	#NULL!	No	#NULL!	#NULL!	#NULL!	#NULL!	#NULL!	no	no	si	no	no	no	no	No	No	Yes	No	No	No	No	#NULL!	hisses	Dog ground cat top	moves away	No	#NULL!	#NULL!	#NULL!	#NULL!	yes	No
26-40 ys	attacca	Center	Yes, both of dogs and cats	1 dog	1 cat	1	0-6 m	Female	No	#NULL!	1-3 ms	< 6 ms	Unknown	playful, sociable	fearful	By me	No	#NULL!	No	#NULL!	#NULL!	#NULL!	#NULL!	#NULL!	no	si	no	no	no	no	no	No	No	No	Yes	No	No	Yes	#NULL!	move away	Dog ground cat top	moves away	Yes	Yes	No	No	Yes	no	No
26-40 ys	attacca	Center	Yes, both of dogs and cats	2-5 dogs	2-5 cats	1	6 m-2 ys	Female	Yes	Before first heat	4 ms-1 y	6 ms- 2 ys	Unknown	playful, sociable	playful, sociable	By me and trainer	No	#NULL!	No	#NULL!	#NULL!	#NULL!	#NULL!	#NULL!	no	si	no	no	no	no	no	No	No	No	No	No	No	Yes	#NULL!	get close	near bowl	waiting	Yes	No	Yes	No	No	no	No
26-40 ys	ringhia	Center	Yes, both of dogs and cats	2-5 dogs	2-5 cats	#NULL!	>8 ys	male	No	#NULL!	1-3 ms	6 ms- 2 ys	Unknown	playful, sociable	aggressive	By me	Yes	Strange predatory	No	#NULL!	#NULL!	#NULL!	#NULL!	#NULL!	si	si	no	no	no	no	no	No	No	Yes	No	Yes	No	No	#NULL!	move away	near bowl	waiting	Yes	Yes	Yes	Yes	Yes	no	No
41-55 ys	attacca	Center	Yes, both of dogs and cats	1 dog	2-5 cats	#NULL!	2-8 ys	Female	Yes	Before 3 ys	1-8 ys	6 ms- 2 ys	Unknown	playful, sociable	playful, sociable	By me	No	#NULL!	No	#NULL!	#NULL!	#NULL!	#NULL!	#NULL!	si	si	no	no	no	no	no	No	No	No	No	Yes	No	Yes	#NULL!	ignores	Far bowl	moves away	Yes	Yes	No	No	Yes	yes	No
56-70	scodinzola	North	No	1 dog	1 cat	1	2-8 ys	male	No	#NULL!	1-3 ms	> 2 ys	Until 1 month	playful, sociable	aggressive	By me	Yes	Strange predatory	Yes	#NULL!	#NULL!	#NULL!	#NULL!	Known	si	si	no	no	no	no	no	No	No	Yes	No	No	No	No	#NULL!	hisses	near bowl	moves away	Yes	No	Yes	No	Yes	no	No
41-55 ys	attacca	Center	Yes, both of dogs and cats	1 dog	2-5 cats	#NULL!	>8 ys	Female	Yes	Before 3 ys	1-3 ms	< 6 ms	Unknown	playful, sociable	disinterested	None	No	#NULL!	No	#NULL!	#NULL!	#NULL!	#NULL!	#NULL!	no	no	si	no	no	no	no	No	No	No	No	Yes	No	Yes	#NULL!	move away	near bowl	waiting	Yes	No	No	No	Yes	no	No
26-40 ys	attacca	Center	No	2-5 dogs	1 cat	2	6 m-2 ys	Female	No	#NULL!	#NULL!	< 6 ms	Until 3 ms	playful, sociable	aggressive	By me	No	#NULL!	No	#NULL!	#NULL!	#NULL!	#NULL!	#NULL!	si	si	no	no	no	no	no	No	No	No	No	Yes	No	Yes	#NULL!	hisses	Dog ground cat top	moves away	Yes	Yes	Yes	No	Yes	no	No
56-70	abbaia	Center	No	1 dog	2-5 cats	#NULL!	2-8 ys	male	No	#NULL!	4 ms-1 y	6 ms- 2 ys	Unknown	playful, sociable	playful, sociable	None	No	#NULL!	No	#NULL!	#NULL!	#NULL!	#NULL!	#NULL!	no	si	no	no	no	no	no	No	No	No	Yes	No	No	No	#NULL!	move away	Far bowl	moves away	Yes	No	Yes	No	No	no	Yes
41-55 ys	abbaia	North	Yes, both of dogs and cats	2-5 dogs	2-5 cats	4	>8 ys	Female	Yes	Before first heat	4 ms-1 y	< 6 ms	Until 3 ms	playful, sociable	playful, sociable	By me	No	#NULL!	No	#NULL!	#NULL!	#NULL!	#NULL!	#NULL!	no	no	si	no	no	no	no	No	No	Yes	Yes	No	No	No	#NULL!	ignores	Far bowl	#NULL!	No	#NULL!	#NULL!	#NULL!	#NULL!	yes	No
26-40 ys	0	Center	No	1 dog	2-5 cats	#NULL!	2-8 ys	male	No	#NULL!	1-3 ms	< 6 ms	Unknown	playful, sociable	other	By me	No	#NULL!	Yes	#NULL!	#NULL!	No	Yes	#NULL!	si	si	no	no	no	no	no	No	No	No	No	No	No	No	#NULL!	move away	Far bowl	#NULL!	Yes	Yes	No	No	Yes	no	Yes
26-40 ys	attacca	Center	No	1 dog	1 cat	#NULL!	2-8 ys	male	No	#NULL!	4 ms-1 y	6 ms- 2 ys	Until 3 ms	playful, sociable	disinterested	By me and trainer	No	#NULL!	No	#NULL!	#NULL!	#NULL!	#NULL!	#NULL!	si	si	no	no	no	no	no	No	No	No	No	No	No	Yes	#NULL!	ignores	near bowl	moves away	Yes	No	Yes	No	No	no	Yes
26-40 ys	attacca	Center	Yes, of dogs	2-5 dogs	2-5 cats	#NULL!	2-8 ys	male	No	#NULL!	1-3 ms	< 6 ms	Until 3 ms	playful, sociable	playful, sociable	By me	No	#NULL!	Yes	#NULL!	#NULL!	#NULL!	#NULL!	Strange	si	no	no	no	no	no	no	No	No	No	No	No	No	Yes	#NULL!	move away	near bowl	waiting	Yes	No	No	Yes	No	no	Yes
26-40 ys	attacca	Center	Yes, both of dogs and cats	2-5 dogs	1 cat	#NULL!	2-8 ys	Female	No	#NULL!	4 ms-1 y	6 ms- 2 ys	Until 3 ms	disinterested	other	By me	Yes	Multiple	No	#NULL!	#NULL!	#NULL!	#NULL!	#NULL!	si	si	no	no	no	no	no	No	No	No	No	No	No	Yes	#NULL!	hisses	near bowl	waiting	Yes	No	No	No	Yes	yes	No
41-55 ys	attacca	Center	No	1 dog	1 cat	4	6 m-2 ys	male	Yes	Before first heat	1-3 ms	< 6 ms	Until 1 month	playful, sociable	playful, sociable	By me	No	#NULL!	No	#NULL!	#NULL!	#NULL!	#NULL!	#NULL!	si	si	no	no	no	no	no	No	No	No	Yes	Yes	No	Yes	#NULL!	move away	Dog ground cat top	waiting	Yes	Yes	Yes	No	Yes	no	Yes
41-55 ys	abbaia	Center	Yes, both of dogs and cats	2-5 dogs	2-5 cats	3	2-8 ys	Female	No	#NULL!	#NULL!	< 6 ms	Until 3 ms	playful, sociable	playful, sociable	By me	No	#NULL!	No	#NULL!	#NULL!	#NULL!	#NULL!	#NULL!	si	si	si	si	no	no	no	No	No	No	Yes	No	No	No	#NULL!	hisses	Far bowl	moves away	Yes	Yes	No	No	Yes	no	Yes
18-25 ys	attacca	South	Yes, both of dogs and cats	2-5 dogs	2-5 cats	4	6 m-2 ys	male	No	#NULL!	4 ms-1 y	6 ms- 2 ys	Until 3 ms	playful, sociable	aggressive	By me	Yes	Strange predatory	Yes	#NULL!	#NULL!	#NULL!	#NULL!	Strange	si	si	no	no	no	no	no	No	No	No	No	No	No	Yes	#NULL!	i don't know	Same bowl	moves away	Yes	Yes	Yes	Yes	No	no	No
41-55 ys	scodinzola	Center	No	1 dog	1 cat	4	>8 ys	Female	Yes	After 3 ys	1-3 ms	> 2 ys	Until 3 ms	playful, sociable	fearful	By me	No	#NULL!	Yes	#NULL!	#NULL!	#NULL!	#NULL!	Known	no	si	si	no	no	no	no	No	No	Yes	No	No	No	No	#NULL!	hisses	near bowl	moves away	Yes	Yes	No	Yes	Yes	no	No
26-40 ys	attacca	South	Yes, both of dogs and cats	2-5 dogs	2-5 cats	2	2-8 ys	Female	Yes	After 3 ys	1-3 ms	6 ms- 2 ys	Until 1 month	playful, sociable	other	By me	No	#NULL!	No	#NULL!	#NULL!	#NULL!	#NULL!	#NULL!	si	si	no	no	no	no	no	No	No	No	Yes	No	No	Yes	#NULL!	ignores	near bowl	moves away	Yes	Yes	Yes	Yes	Yes	no	Yes
26-40 ys	attacca	Center	Yes, both of dogs and cats	1 dog	>5 cats	1	>8 ys	Female	No	#NULL!	1-3 ms	> 2 ys	Unknown	disinterested	fearful	By me	No	#NULL!	Yes	#NULL!	#NULL!	#NULL!	#NULL!	#NULL!	no	no	si	no	no	no	no	No	No	Yes	No	No	No	Yes	#NULL!	get close	Dog ground cat top	moves away	No	#NULL!	#NULL!	#NULL!	#NULL!	yes	No
26-40 ys	attacca	Center	Yes, both of dogs and cats	2-5 dogs	2-5 cats	4	>8 ys	male	No	#NULL!	1-3 ms	< 6 ms	Until 3 ms	playful, sociable	playful, sociable	By me	No	#NULL!	No	#NULL!	#NULL!	#NULL!	#NULL!	#NULL!	no	si	no	no	no	no	no	No	No	No	No	No	No	Yes	#NULL!	hisses	Dog ground cat top	moves away	Yes	Yes	Yes	Yes	Yes	no	No
56-70	attacca	Center	No	1 dog	1 cat	#NULL!	6 m-2 ys	male	No	#NULL!	1-3 ms	< 6 ms	Until 1 month	playful, sociable	aggressive	By me	Yes	Possessive	No	#NULL!	#NULL!	#NULL!	#NULL!	#NULL!	no	no	no	no	no	si	no	No	No	No	No	No	No	Yes	#NULL!	move away	Far bowl	moves away	No	#NULL!	#NULL!	#NULL!	#NULL!	yes	No
41-55 ys	attacca	South	Yes, both of dogs and cats	1 dog	2-5 cats	#NULL!	2-8 ys	Female	No	#NULL!	1-3 ms	6 ms- 2 ys	Until 3 ms	playful, sociable	playful, sociable	By me	No	#NULL!	Yes	#NULL!	#NULL!	#NULL!	#NULL!	#NULL!	si	no	no	no	no	no	no	No	No	No	No	No	No	Yes	#NULL!	hisses	Far bowl	drive out	No	#NULL!	#NULL!	#NULL!	#NULL!	no	No
18-25 ys	ringhia	Center	Yes, both of dogs and cats	1 dog	1 cat	4	2-8 ys	Female	Yes	After 3 ys	1-3 ms	< 6 ms	Until 3 ms	playful, sociable	disinterested	By me	No	#NULL!	No	#NULL!	#NULL!	#NULL!	#NULL!	#NULL!	no	no	si	no	no	no	no	No	No	No	No	Yes	No	No	#NULL!	ignores	Far bowl	moves away	No	#NULL!	#NULL!	#NULL!	#NULL!	no	Yes
56-70	attacca	North	Yes, both of dogs and cats	1 dog	1 cat	2	2-8 ys	Female	Yes	Before 3 ys	4 ms-1 y	< 6 ms	Until 3 ms	playful, sociable	other	By me	No	#NULL!	Yes	#NULL!	#NULL!	#NULL!	#NULL!	Strange	si	no	no	no	no	no	no	No	No	No	No	No	No	Yes	#NULL!	hisses	near bowl	moves away	No	#NULL!	#NULL!	#NULL!	#NULL!	yes	No
41-55 ys	abbaia	Center	No	1 dog	1 cat	#NULL!	2-8 ys	Female	Yes	Before first heat	1-3 ms	6 ms- 2 ys	Until 3 ms	playful, sociable	disinterested	By me and trainer	No	#NULL!	No	#NULL!	#NULL!	#NULL!	#NULL!	#NULL!	no	si	no	no	no	no	no	No	No	No	Yes	No	No	No	#NULL!	hisses	near bowl	waiting	Yes	No	No	No	Yes	no	No
26-40 ys	attacca	#NULL!	Yes, of dogs	1 dog	1 cat	#NULL!	>8 ys	Female	No	#NULL!	1-3 ms	6 ms- 2 ys	Until 3 ms	disinterested	fearful	By me	No	#NULL!	No	#NULL!	#NULL!	#NULL!	#NULL!	#NULL!	no	si	no	no	no	no	no	No	No	No	No	No	No	Yes	#NULL!	move away	near bowl	waiting	Yes	No	No	No	Yes	no	Yes
18-25 ys	abbaia	North	Yes, both of dogs and cats	2-5 dogs	2-5 cats	1	6 m-2 ys	Female	Yes	Before 3 ys	4 ms-1 y	< 6 ms	Until 3 ms	playful, sociable	fearful	By me	No	#NULL!	No	#NULL!	#NULL!	#NULL!	#NULL!	#NULL!	no	si	no	no	no	no	no	No	No	No	Yes	No	No	No	#NULL!	hisses	Dog ground cat top	moves away	Yes	No	Yes	No	No	no	No
18-25 ys	ringhia	Center	Yes, both of dogs and cats	1 dog	2-5 cats	4	6 m-2 ys	male	Yes	Before 3 ys	4 ms-1 y	6 ms- 2 ys	Unknown	playful, sociable	aggressive	By me	No	#NULL!	No	#NULL!	#NULL!	#NULL!	#NULL!	#NULL!	no	no	no	si	si	no	no	No	No	No	No	Yes	No	No	#NULL!	hisses	Other	eat separate	No	#NULL!	#NULL!	#NULL!	#NULL!	no	Yes
41-55 ys	ringhia	Center	Yes, both of dogs and cats	1 dog	2-5 cats	#NULL!	2-8 ys	Female	No	#NULL!	4 ms-1 y	< 6 ms	Unknown	playful, sociable	playful, sociable	By me	Yes	Possessive	Yes	#NULL!	#NULL!	#NULL!	#NULL!	#NULL!	no	si	no	no	no	no	no	No	No	Yes	No	Yes	No	No	#NULL!	ignores	near bowl	waiting	Yes	Yes	Yes	No	Yes	no	No
18-25 ys	attacca	North	No	1 dog	2-5 cats	#NULL!	>8 ys	male	Yes	Before 3 ys	1-8 ys	> 2 ys	Unknown	playful, sociable	playful, sociable	By me	Yes	Territorial	No	#NULL!	#NULL!	#NULL!	#NULL!	#NULL!	no	si	no	no	no	no	no	No	No	No	No	No	No	Yes	#NULL!	hisses	Dog ground cat top	waiting	Yes	No	Yes	No	No	no	No
41-55 ys	scodinzola	Center	Yes, both of dogs and cats	#NULL!	2-5 cats	#NULL!	>8 ys	Female	Yes	After 3 ys	>8 ys	< 6 ms	Until 1 month	playful, sociable	#NULL!	By me	No	#NULL!	No	#NULL!	#NULL!	#NULL!	#NULL!	#NULL!	no	si	no	no	no	no	no	No	No	Yes	No	No	No	No	#NULL!	get close	near bowl	waiting	Yes	Yes	Yes	Yes	Yes	no	No
26-40 ys	scodinzola	North	Yes, both of dogs and cats	2-5 dogs	2-5 cats	3	>8 ys	Female	Yes	After 3 ys	1-8 ys	> 2 ys	Unknown	playful, sociable	disinterested	Other	Yes	Predatory	No	#NULL!	#NULL!	#NULL!	#NULL!	#NULL!	no	no	si	no	no	no	no	No	No	Yes	No	No	No	No	#NULL!	move away	Dog ground cat top	moves away	No	#NULL!	#NULL!	#NULL!	#NULL!	no	No
26-40 ys	scodinzola	North	No	1 dog	2-5 cats	4	2-8 ys	Female	Yes	Before 3 ys	1-3 ms	< 6 ms	Until 1 month	playful, sociable	playful, sociable	By me	No	#NULL!	No	#NULL!	#NULL!	#NULL!	#NULL!	#NULL!	no	no	si	no	no	no	no	No	No	Yes	No	No	No	No	#NULL!	hisses	Dog ground cat top	moves away	No	#NULL!	#NULL!	#NULL!	#NULL!	no	Yes
41-55 ys	abbaia	Center	No	1 dog	1 cat	#NULL!	2-8 ys	male	Yes	Before first heat	1-3 ms	6 ms- 2 ys	Until 3 ms	playful, sociable	#NULL!	None	No	#NULL!	No	#NULL!	#NULL!	#NULL!	#NULL!	#NULL!	no	si	no	no	no	no	no	No	No	No	Yes	No	No	No	#NULL!	hisses	near bowl	moves away	Yes	Yes	Yes	Yes	Yes	no	No
26-40 ys	attacca	Center	Yes, both of dogs and cats	1 dog	1 cat	#NULL!	2-8 ys	Female	Yes	After 3 ys	1-3 ms	> 2 ys	Until 3 ms	playful, sociable	playful, sociable	By me	#NULL!	#NULL!	No	#NULL!	#NULL!	#NULL!	#NULL!	#NULL!	si	si	no	no	no	no	no	No	No	No	Yes	No	No	Yes	#NULL!	get close	Dog ground cat top	waiting	Yes	Yes	Yes	Yes	Yes	no	No
18-25 ys	scodinzola	Center	No	1 dog	1 cat	4	2-8 ys	Female	Yes	After 3 ys	1-3 ms	< 6 ms	Until 3 ms	playful, sociable	fearful	By me	Yes	Strange predatory	No	#NULL!	#NULL!	#NULL!	#NULL!	#NULL!	no	no	si	si	no	no	no	No	No	Yes	No	No	No	No	#NULL!	hisses	Other	waiting	Yes	No	No	Yes	No	no	Yes
41-55 ys	attacca	South	Yes, both of dogs and cats	1 dog	1 cat	#NULL!	0-6 m	Female	No	#NULL!	1-3 ms	< 6 ms	Until 3 ms	playful, sociable	disinterested	By me	No	#NULL!	No	#NULL!	#NULL!	#NULL!	#NULL!	#NULL!	no	si	no	no	no	no	no	No	No	No	Yes	No	No	Yes	#NULL!	move away	near bowl	moves away	Yes	Yes	No	No	Yes	no	No
41-55 ys	attacca	Center	Yes, both of dogs and cats	1 dog	>5 cats	#NULL!	6 m-2 ys	male	No	#NULL!	1-3 ms	< 6 ms	Until 3 ms	playful, sociable	disinterested	By me	No	#NULL!	No	#NULL!	#NULL!	#NULL!	#NULL!	#NULL!	si	si	no	no	no	no	no	No	No	No	Yes	No	No	Yes	#NULL!	ignores	Far bowl	eat separate	No	#NULL!	#NULL!	#NULL!	#NULL!	yes	No
26-40 ys	attacca	Center	Yes, both of dogs and cats	2-5 dogs	1 cat	2	6 m-2 ys	Female	No	#NULL!	1-3 ms	< 6 ms	Until 3 ms	playful, sociable	fearful	By me and trainer	No	#NULL!	No	#NULL!	#NULL!	#NULL!	#NULL!	#NULL!	si	si	no	no	no	no	no	No	No	No	No	No	No	Yes	#NULL!	ignores	near bowl	waiting	Yes	No	Yes	Yes	Yes	no	Yes
26-40 ys	attacca	Center	Yes, of dogs	2-5 dogs	1 cat	2	6 m-2 ys	Female	No	#NULL!	1-3 ms	< 6 ms	Until 3 ms	playful, sociable	fearful	By me and trainer	No	#NULL!	#NULL!	#NULL!	#NULL!	#NULL!	#NULL!	#NULL!	si	no	no	no	no	no	no	No	No	No	Yes	No	No	Yes	#NULL!	ignores	near bowl	waiting	Yes	No	No	Yes	Yes	no	No
26-40 ys	0	Center	No	1 dog	1 cat	#NULL!	2-8 ys	Female	Yes	Before 3 ys	4 ms-1 y	> 2 ys	Unknown	disinterested	aggressive	None	Yes	Territorial	Yes	#NULL!	#NULL!	Yes	No	Strange	#NULL!	#NULL!	#NULL!	#NULL!	#NULL!	#NULL!	#NULL!	No	No	No	No	No	No	No	#NULL!	#NULL!	#NULL!	#NULL!	#NULL!	#NULL!	#NULL!	#NULL!	#NULL!	#NULL!	#NULL!
26-40 ys	abbaia	Center	No	1 dog	1 cat	4	2-8 ys	Female	Yes	Before 3 ys	1-3 ms	< 6 ms	Until 3 ms	playful, sociable	playful, sociable	By me and trainer	No	#NULL!	No	#NULL!	#NULL!	#NULL!	#NULL!	#NULL!	no	no	no	si	no	no	no	No	No	No	Yes	No	No	No	#NULL!	hisses	near bowl	waiting	No	#NULL!	#NULL!	#NULL!	#NULL!	yes	No
41-55 ys	0	Center	Yes, both of dogs and cats	1 dog	>5 cats	1	2-8 ys	Female	Yes	Before 3 ys	4 ms-1 y	6 ms- 2 ys	Unknown	playful, sociable	other	By me and trainer	No	#NULL!	No	#NULL!	#NULL!	#NULL!	#NULL!	#NULL!	no	si	no	no	no	no	no	No	No	No	No	No	No	No	#NULL!	hisses	Same bowl	waiting	Yes	Yes	No	Yes	No	no	Yes
41-55 ys	scodinzola	South	Yes, both of dogs and cats	1 dog	2-5 cats	4	0-6 m	Female	Yes	Unknown	1-3 ms	< 6 ms	Unknown	other	fearful	By me	No	#NULL!	Yes	#NULL!	#NULL!	Yes	#NULL!	Known	no	no	no	no	si	no	no	No	No	Yes	No	No	No	No	#NULL!	hisses	Far bowl	#NULL!	No	#NULL!	#NULL!	#NULL!	#NULL!	yes	No
18-25 ys	attacca	Center	No	1 dog	1 cat	2	2-8 ys	male	No	#NULL!	4 ms-1 y	> 2 ys	Until 1 month	playful, sociable	playful, sociable	By me	No	#NULL!	No	#NULL!	#NULL!	#NULL!	#NULL!	#NULL!	no	si	no	no	no	no	no	No	No	No	Yes	No	No	Yes	#NULL!	move away	near bowl	drive out	Yes	Yes	Yes	Yes	Yes	no	No
26-40 ys	attacca	South	Yes, both of dogs and cats	1 dog	1 cat	#NULL!	2-8 ys	Female	Yes	Before first heat	1-3 ms	< 6 ms	Until 3 ms	playful, sociable	fearful	By me	No	#NULL!	No	#NULL!	#NULL!	#NULL!	#NULL!	#NULL!	no	no	no	si	no	no	no	No	No	No	No	No	No	Yes	#NULL!	hisses	Far bowl	moves away	No	#NULL!	#NULL!	#NULL!	#NULL!	yes	No
41-55 ys	attacca	Center	Yes, both of dogs and cats	1 dog	2-5 cats	#NULL!	6 m-2 ys	male	Yes	Before first heat	1-3 ms	< 6 ms	Until 1 month	playful, sociable	playful, sociable	By me	No	#NULL!	No	#NULL!	#NULL!	#NULL!	#NULL!	#NULL!	si	no	no	no	no	no	no	No	No	No	No	No	No	Yes	#NULL!	move away	Dog ground cat top	moves away	Yes	Yes	No	No	No	no	No
26-40 ys	attacca	Center	No	1 dog	1 cat	4	2-8 ys	male	No	#NULL!	1-3 ms	6 ms- 2 ys	Until 3 ms	playful, sociable	fearful	None	No	#NULL!	No	#NULL!	#NULL!	#NULL!	#NULL!	#NULL!	si	no	no	no	no	no	no	No	No	No	No	No	No	Yes	#NULL!	move away	Other	other	Yes	Yes	Yes	No	Yes	no	Yes
41-55 ys	abbaia	South	Yes, both of dogs and cats	1 dog	2-5 cats	#NULL!	6 m-2 ys	Female	No	#NULL!	1-3 ms	< 6 ms	Until 3 ms	playful, sociable	playful, sociable	By me	No	#NULL!	No	#NULL!	#NULL!	#NULL!	#NULL!	#NULL!	no	si	no	no	no	no	no	No	No	No	Yes	No	No	No	#NULL!	hisses	Far bowl	moves away	Yes	No	No	No	Yes	no	Yes
26-40 ys	abbaia	Center	No	1 dog	2-5 cats	#NULL!	>8 ys	male	No	#NULL!	1-3 ms	6 ms- 2 ys	Until 3 ms	playful, sociable	playful, sociable	By me	No	#NULL!	No	#NULL!	#NULL!	#NULL!	#NULL!	#NULL!	no	si	no	no	no	no	no	No	No	No	Yes	No	No	No	#NULL!	move away	#NULL!	moves away	Yes	Yes	No	No	Yes	no	Yes
56-70	abbaia	Center	Yes, both of dogs and cats	2-5 dogs	2-5 cats	4	>8 ys	Female	No	#NULL!	#NULL!	> 2 ys	Unknown	playful, sociable	playful, sociable	By me	No	#NULL!	Yes	#NULL!	#NULL!	#NULL!	#NULL!	Known	si	si	no	no	no	no	no	No	No	No	Yes	No	No	No	#NULL!	get close	Same bowl	waiting	Yes	No	Yes	Yes	Yes	no	No
41-55 ys	scodinzola	Center	Yes, both of dogs and cats	2-5 dogs	>5 cats	4	6 m-2 ys	Female	Yes	Before first heat	1-3 ms	< 6 ms	Until 1 month	playful, sociable	fearful	By me	No	#NULL!	No	#NULL!	#NULL!	#NULL!	#NULL!	#NULL!	si	no	no	no	no	no	no	No	No	Yes	No	No	No	No	#NULL!	ignores	Far bowl	moves away	No	#NULL!	#NULL!	#NULL!	#NULL!	#NULL!	#NULL!
18-25 ys	attacca	North	Yes, both of dogs and cats	1 dog	2-5 cats	#NULL!	6 m-2 ys	Female	Yes	Before first heat	4 ms-1 y	< 6 ms	Until 3 ms	playful, sociable	playful, sociable	By me	No	#NULL!	Yes	#NULL!	#NULL!	#NULL!	#NULL!	#NULL!	no	no	si	no	no	no	no	No	No	No	No	No	No	Yes	#NULL!	hisses	Dog ground cat top	moves away	No	#NULL!	#NULL!	#NULL!	#NULL!	yes	No
26-40 ys	attacca	South	Yes, both of dogs and cats	1 dog	1 cat	#NULL!	>8 ys	Female	Yes	Before 3 ys	1-3 ms	< 6 ms	Until 1 month	playful, sociable	other	By me	No	#NULL!	Yes	#NULL!	#NULL!	Yes	#NULL!	Strange	si	si	no	no	no	no	no	No	No	No	Yes	Yes	No	Yes	#NULL!	other	Dog ground cat top	moves away	Yes	Yes	No	Yes	Yes	no	No
56-70	scodinzola	Center	No	1 dog	1 cat	4	2-8 ys	male	No	#NULL!	1-3 ms	> 2 ys	Until 1 month	playful, sociable	disinterested	None	No	#NULL!	No	#NULL!	#NULL!	#NULL!	#NULL!	#NULL!	si	no	no	no	no	no	no	No	No	Yes	No	No	No	No	#NULL!	move away	Far bowl	eat separate	Yes	No	No	No	Yes	no	Yes
41-55 ys	attacca	South	No	1 dog	2-5 cats	#NULL!	6 m-2 ys	Female	Yes	Before first heat	4 ms-1 y	< 6 ms	Until 1 month	other	fearful	By me	No	#NULL!	No	#NULL!	#NULL!	#NULL!	#NULL!	#NULL!	no	si	no	no	no	no	no	No	No	No	No	No	No	Yes	#NULL!	#NULL!	Dog ground cat top	waiting	Yes	Yes	Yes	No	No	no	No
26-40 ys	abbaia	Center	Yes, both of dogs and cats	2-5 dogs	2-5 cats	3	6 m-2 ys	Female	No	#NULL!	1-3 ms	< 6 ms	Until 3 ms	playful, sociable	fearful	By me and trainer	No	#NULL!	No	#NULL!	#NULL!	#NULL!	#NULL!	#NULL!	si	si	no	no	no	no	no	No	No	No	Yes	No	No	No	#NULL!	get close	Same bowl	moves away	Yes	No	No	Yes	Yes	no	No
26-40 ys	attacca	Center	Yes, both of dogs and cats	1 dog	2-5 cats	#NULL!	2-8 ys	Female	Yes	After 3 ys	1-3 ms	< 6 ms	Until 3 ms	playful, sociable	playful, sociable	By me	No	#NULL!	Yes	#NULL!	#NULL!	#NULL!	#NULL!	Known	no	no	si	no	no	no	no	No	No	No	Yes	Yes	No	Yes	#NULL!	move away	Dog ground cat top	eat separate	No	#NULL!	#NULL!	#NULL!	#NULL!	no	Yes
26-40 ys	attacca	Center	Yes, both of dogs and cats	1 dog	2-5 cats	#NULL!	2-8 ys	Female	Yes	After 3 ys	1-3 ms	< 6 ms	Until 3 ms	playful, sociable	playful, sociable	By me	No	#NULL!	Yes	#NULL!	#NULL!	#NULL!	#NULL!	Known	no	no	si	no	no	no	no	No	No	No	Yes	Yes	No	Yes	#NULL!	move away	Dog ground cat top	eat separate	No	#NULL!	#NULL!	#NULL!	#NULL!	no	Yes
26-40 ys	scodinzola	Center	Yes, both of dogs and cats	1 dog	2-5 cats	#NULL!	2-8 ys	Female	Yes	Before first heat	1-3 ms	< 6 ms	Until 3 ms	playful, sociable	fearful	By me and trainer	No	#NULL!	No	#NULL!	#NULL!	#NULL!	#NULL!	#NULL!	si	no	no	no	no	no	no	No	No	Yes	No	No	No	No	#NULL!	move away	Dog ground cat top	other	No	#NULL!	#NULL!	#NULL!	#NULL!	no	Yes
41-55 ys	abbaia	Center	No	2-5 dogs	2-5 cats	1	2-8 ys	male	No	#NULL!	1-3 ms	< 6 ms	Until 3 ms	playful, sociable	disinterested	By me and trainer	No	#NULL!	Yes	#NULL!	#NULL!	#NULL!	#NULL!	#NULL!	si	si	no	no	no	no	no	No	No	No	Yes	No	No	No	#NULL!	get close	Dog ground cat top	waiting	Yes	Yes	Yes	Yes	Yes	no	Yes
26-40 ys	attacca	Center	Yes, both of dogs and cats	2-5 dogs	1 cat	4	6 m-2 ys	Female	No	#NULL!	1-3 ms	< 6 ms	Until 3 ms	playful, sociable	fearful	By me	No	#NULL!	No	#NULL!	#NULL!	#NULL!	#NULL!	#NULL!	si	si	no	no	no	no	no	No	No	No	No	No	No	Yes	#NULL!	ignores	near bowl	waiting	Yes	Yes	Yes	No	Yes	no	No
26-40 ys	attacca	North	Yes, of dogs	2-5 dogs	1 cat	#NULL!	2-8 ys	male	No	#NULL!	4 ms-1 y	< 6 ms	Until 3 ms	playful, sociable	playful, sociable	By trainer	No	#NULL!	No	#NULL!	#NULL!	#NULL!	#NULL!	#NULL!	no	si	no	no	no	no	no	No	No	No	No	No	No	Yes	#NULL!	move away	Same bowl	moves away	No	#NULL!	#NULL!	#NULL!	#NULL!	no	No
26-40 ys	ringhia	Center	Yes, of dogs	1 dog	2-5 cats	4	2-8 ys	Female	Yes	After 3 ys	4 ms-1 y	> 2 ys	Until 3 ms	playful, sociable	playful, sociable	By me	No	#NULL!	No	#NULL!	#NULL!	#NULL!	#NULL!	#NULL!	no	no	no	si	no	no	no	No	No	No	No	Yes	No	No	#NULL!	move away	near bowl	moves away	No	#NULL!	#NULL!	#NULL!	#NULL!	no	No
26-40 ys	ringhia	Center	Yes, both of dogs and cats	2-5 dogs	1 cat	1	2-8 ys	Female	Yes	After 3 ys	1-3 ms	< 6 ms	Until 3 ms	playful, sociable	playful, sociable	By me and trainer	No	#NULL!	No	#NULL!	#NULL!	#NULL!	#NULL!	#NULL!	si	si	no	no	no	no	no	No	No	No	No	Yes	No	No	#NULL!	ignores	near bowl	moves away	Yes	Yes	Yes	No	No	no	No
18-25 ys	abbaia	Center	No	2-5 dogs	>5 cats	4	2-8 ys	Female	Yes	Before 3 ys	1-3 ms	< 6 ms	Until 1 month	playful, sociable	fearful	None	No	#NULL!	No	#NULL!	#NULL!	#NULL!	#NULL!	#NULL!	si	no	no	no	no	no	no	No	No	No	Yes	No	No	No	#NULL!	move away	near bowl	moves away	Yes	No	No	Yes	No	no	No
41-55 ys	scodinzola	North	Yes, both of dogs and cats	1 dog	>5 cats	4	>8 ys	Female	Yes	Before 3 ys	1-3 ms	< 6 ms	Unknown	disinterested	disinterested	By me	No	#NULL!	No	#NULL!	#NULL!	#NULL!	#NULL!	#NULL!	no	no	si	no	no	no	no	No	No	Yes	No	No	No	No	#NULL!	move away	Far bowl	moves away	No	#NULL!	#NULL!	#NULL!	#NULL!	yes	No
41-55 ys	ringhia	Center	Yes, both of dogs and cats	1 dog	2-5 cats	#NULL!	6 m-2 ys	male	No	#NULL!	1-3 ms	< 6 ms	Until 1 month	#NULL!	#NULL!	By me	No	#NULL!	No	#NULL!	#NULL!	#NULL!	#NULL!	#NULL!	#NULL!	#NULL!	#NULL!	#NULL!	#NULL!	#NULL!	#NULL!	No	No	No	No	Yes	No	No	#NULL!	#NULL!	#NULL!	#NULL!	#NULL!	#NULL!	#NULL!	#NULL!	#NULL!	#NULL!	#NULL!
41-55 ys	ringhia	Center	Yes, both of dogs and cats	1 dog	2-5 cats	#NULL!	6 m-2 ys	male	No	#NULL!	1-3 ms	< 6 ms	Until 1 month	#NULL!	#NULL!	By me	No	#NULL!	No	#NULL!	#NULL!	#NULL!	#NULL!	#NULL!	si	si	no	no	no	no	no	No	No	No	No	Yes	No	No	#NULL!	move away	Far bowl	waiting	Yes	No	Yes	No	No	no	No
41-55 ys	abbaia	North	Yes, of cats	2-5 dogs	2-5 cats	3	>8 ys	Female	Yes	Before first heat	1-3 ms	< 6 ms	Until 1 month	playful, sociable	fearful	By me	No	#NULL!	No	#NULL!	#NULL!	#NULL!	#NULL!	#NULL!	si	si	no	no	no	no	no	No	No	No	Yes	No	No	No	#NULL!	ignores	near bowl	waiting	No	#NULL!	#NULL!	#NULL!	#NULL!	no	No
18-25 ys	attacca	Center	Yes, both of dogs and cats	2-5 dogs	>5 cats	4	6 m-2 ys	male	Yes	Before 3 ys	4 ms-1 y	6 ms- 2 ys	Until 3 ms	playful, sociable	playful, sociable	By me	No	#NULL!	No	#NULL!	#NULL!	#NULL!	#NULL!	#NULL!	si	si	no	no	no	no	no	No	No	No	Yes	No	No	Yes	#NULL!	ignores	Far bowl	waiting	Yes	Yes	Yes	No	Yes	no	Yes
18-25 ys	attacca	South	Yes, both of dogs and cats	1 dog	2-5 cats	4	2-8 ys	male	No	#NULL!	1-3 ms	< 6 ms	Until 1 month	playful, sociable	aggressive	By me	No	#NULL!	No	#NULL!	#NULL!	#NULL!	#NULL!	#NULL!	si	no	no	no	no	no	no	No	No	No	No	Yes	No	Yes	#NULL!	hisses	Dog ground cat top	other	No	#NULL!	#NULL!	#NULL!	#NULL!	no	Yes
26-40 ys	attacca	Center	No	1 dog	1 cat	4	>8 ys	male	No	#NULL!	1-3 ms	> 2 ys	Until 1 month	disinterested	disinterested	None	No	#NULL!	No	#NULL!	#NULL!	#NULL!	#NULL!	#NULL!	si	si	si	no	no	no	no	No	No	No	No	No	No	Yes	#NULL!	move away	Far bowl	other	Yes	No	Yes	Yes	Yes	no	Yes
26-40 ys	scodinzola	North	Yes, of cats	1 dog	2-5 cats	2	>8 ys	male	No	#NULL!	1-3 ms	< 6 ms	Until 3 ms	playful, sociable	aggressive	None	Yes	Possessive	Yes	#NULL!	#NULL!	Yes	Yes	Known	no	si	no	no	no	no	no	No	No	Yes	No	No	No	No	#NULL!	hisses	Far bowl	moves away	Yes	No	Yes	No	No	no	No
26-40 ys	scodinzola	North	Yes, of cats	1 dog	2-5 cats	2	>8 ys	male	No	#NULL!	1-3 ms	< 6 ms	Until 3 ms	playful, sociable	aggressive	None	Yes	Possessive	Yes	#NULL!	#NULL!	Yes	Yes	Known	no	si	no	no	no	no	no	No	No	Yes	No	No	No	No	#NULL!	hisses	Far bowl	moves away	Yes	No	Yes	No	No	no	No
41-55 ys	abbaia	North	No	1 dog	1 cat	#NULL!	>8 ys	Female	Yes	Before 3 ys	1-3 ms	> 2 ys	Until 3 ms	playful, sociable	playful, sociable	By me	No	#NULL!	No	#NULL!	#NULL!	#NULL!	#NULL!	#NULL!	si	si	si	no	no	no	no	No	No	Yes	Yes	No	No	No	#NULL!	ignores	Dog ground cat top	moves away	Yes	Yes	Yes	Yes	Yes	no	No
18-25 ys	ringhia	North	No	2-5 dogs	2-5 cats	4	>8 ys	Female	Yes	Unknown	4 ms-1 y	< 6 ms	Until 3 ms	playful, sociable	aggressive	By me	No	#NULL!	No	#NULL!	#NULL!	#NULL!	#NULL!	#NULL!	no	si	no	no	no	no	no	No	No	No	No	Yes	No	No	#NULL!	hisses	Dog ground cat top	moves away	Yes	Yes	No	Yes	Yes	no	Yes
41-55 ys	attacca	North	Yes, both of dogs and cats	1 dog	1 cat	4	2-8 ys	Female	Yes	Before first heat	1-3 ms	< 6 ms	Unknown	playful, sociable	playful, sociable	By me	No	#NULL!	Yes	#NULL!	#NULL!	#NULL!	#NULL!	#NULL!	no	no	no	si	no	no	no	No	No	No	Yes	No	No	Yes	#NULL!	move away	Dog ground cat top	moves away	No	#NULL!	#NULL!	#NULL!	#NULL!	yes	No
41-55 ys	abbaia	Center	Yes, both of dogs and cats	1 dog	1 cat	4	6 m-2 ys	Female	Yes	Before 3 ys	1-3 ms	< 6 ms	Until 3 ms	playful, sociable	playful, sociable	By me and trainer	No	#NULL!	No	#NULL!	#NULL!	#NULL!	#NULL!	#NULL!	si	no	no	no	no	no	no	No	No	No	Yes	No	No	No	#NULL!	move away	Dog ground cat top	waiting	No	#NULL!	#NULL!	#NULL!	#NULL!	no	No
18-25 ys	abbaia	North	Yes, both of dogs and cats	1 dog	1 cat	4	2-8 ys	Female	Yes	After 3 ys	1-8 ys	> 2 ys	Unknown	playful, sociable	fearful	By me	No	#NULL!	No	#NULL!	#NULL!	#NULL!	#NULL!	#NULL!	no	no	si	no	no	no	no	No	No	No	Yes	No	No	No	#NULL!	osserva	Far bowl	moves away	No	#NULL!	#NULL!	#NULL!	#NULL!	no	Yes
26-40 ys	scodinzola	Center	Yes, both of dogs and cats	2-5 dogs	2-5 cats	#NULL!	2-8 ys	Female	Yes	After 3 ys	1-3 ms	6 ms- 2 ys	Until 3 ms	playful, sociable	playful, sociable	By me	No	#NULL!	Yes	#NULL!	#NULL!	Yes	Yes	#NULL!	no	no	no	si	no	no	no	No	No	Yes	No	No	No	No	#NULL!	move away	Far bowl	moves away	No	#NULL!	#NULL!	#NULL!	#NULL!	yes	No
18-25 ys	abbaia	Center	Yes, of cats	1 dog	2-5 cats	3	2-8 ys	male	No	#NULL!	1-3 ms	< 6 ms	Until 1 month	playful, sociable	disinterested	By me and trainer	No	#NULL!	No	#NULL!	#NULL!	#NULL!	#NULL!	#NULL!	si	si	no	no	no	no	no	No	No	No	Yes	No	No	No	#NULL!	get close	Dog ground cat top	moves away	Yes	Yes	No	Yes	Yes	no	No
41-55 ys	attacca	Center	Yes, of dogs	1 dog	2-5 cats	#NULL!	2-8 ys	male	No	#NULL!	1-3 ms	< 6 ms	Until 3 ms	playful, sociable	fearful	By me	No	#NULL!	Yes	#NULL!	#NULL!	Yes	Yes	Known	si	no	si	no	no	no	no	No	No	No	Yes	No	No	Yes	#NULL!	hisses	Dog ground cat top	moves away	Yes	No	No	Yes	No	yes	No
18-25 ys	attacca	Center	Yes, both of dogs and cats	1 dog	1 cat	#NULL!	6 m-2 ys	male	No	#NULL!	1-3 ms	6 ms- 2 ys	Until 3 ms	playful, sociable	disinterested	By me	No	#NULL!	No	#NULL!	#NULL!	#NULL!	#NULL!	#NULL!	no	si	no	no	no	no	no	No	No	No	Yes	No	No	Yes	#NULL!	get close	Far bowl	moves away	Yes	No	No	Yes	No	no	No
56-70	attacca	North	Yes, both of dogs and cats	2-5 dogs	2-5 cats	4	2-8 ys	male	No	#NULL!	#NULL!	6 ms- 2 ys	Until 3 ms	playful, sociable	aggressive	By me	No	#NULL!	No	#NULL!	#NULL!	#NULL!	#NULL!	#NULL!	si	no	no	no	no	no	no	No	No	No	No	No	No	Yes	#NULL!	move away	Far bowl	waiting	Yes	Yes	No	No	No	no	No
41-55 ys	ringhia	South	Yes, of cats	1 dog	1 cat	4	2-8 ys	male	No	#NULL!	1-3 ms	< 6 ms	Until 3 ms	playful, sociable	playful, sociable	By me	No	#NULL!	No	#NULL!	#NULL!	#NULL!	#NULL!	#NULL!	si	no	no	no	no	no	no	No	No	No	Yes	Yes	No	No	#NULL!	hisses	Same bowl	moves away	No	#NULL!	#NULL!	#NULL!	#NULL!	no	Yes
41-55 ys	0	Center	Yes, both of dogs and cats	1 dog	2-5 cats	4	>8 ys	Female	Yes	Unknown	1-8 ys	> 2 ys	Unknown	playful, sociable	playful, sociable	Other	Yes	Protective	No	#NULL!	#NULL!	#NULL!	#NULL!	#NULL!	no	no	si	no	no	no	no	No	No	No	No	No	No	No	#NULL!	move away	Dog ground cat top	moves away	No	#NULL!	#NULL!	#NULL!	#NULL!	yes	No
56-70	attacca	Center	Yes, both of dogs and cats	1 dog	2-5 cats	4	>8 ys	male	No	#NULL!	4 ms-1 y	< 6 ms	Until 3 ms	fearful	aggressive	By me	Yes	Strange predatory	No	#NULL!	#NULL!	#NULL!	#NULL!	#NULL!	no	no	si	no	no	no	no	Yes	No	Yes	No	No	No	Yes	#NULL!	hisses	Dog ground cat top	waiting	No	#NULL!	#NULL!	#NULL!	#NULL!	no	No
18-25 ys	abbaia	South	Yes, both of dogs and cats	1 dog	2-5 cats	3	6 m-2 ys	Female	Yes	Before first heat	1-3 ms	< 6 ms	< 1 wk	playful, sociable	aggressive	By me	No	#NULL!	No	#NULL!	#NULL!	#NULL!	#NULL!	#NULL!	si	si	no	no	no	no	no	No	No	No	Yes	No	No	No	#NULL!	hisses	near bowl	drive out	Yes	Yes	Yes	No	Yes	no	No
26-40 ys	ringhia	Center	Yes, both of dogs and cats	1 dog	2-5 cats	#NULL!	2-8 ys	Female	Yes	Before 3 ys	4 ms-1 y	6 ms- 2 ys	Unknown	playful, sociable	fearful	None	Yes	Strange predatory	Yes	#NULL!	#NULL!	#NULL!	#NULL!	#NULL!	no	si	no	no	no	no	no	No	No	No	No	Yes	No	No	#NULL!	ignores	Far bowl	moves away	#NULL!	No	Yes	No	No	no	No
26-40 ys	attacca	North	Yes, both of dogs and cats	1 dog	2-5 cats	#NULL!	6 m-2 ys	male	No	#NULL!	1-3 ms	< 6 ms	Until 1 month	disinterested	aggressive	By me	No	#NULL!	No	#NULL!	#NULL!	#NULL!	#NULL!	#NULL!	no	si	no	no	no	no	no	No	No	No	No	No	No	Yes	#NULL!	move away	near bowl	waiting	Yes	No	No	No	Yes	no	Yes
41-55 ys	attacca	Center	Yes, both of dogs and cats	2-5 dogs	2-5 cats	#NULL!	2-8 ys	Female	Yes	Before 3 ys	1-8 ys	> 2 ys	Unknown	playful, sociable	playful, sociable	None	No	#NULL!	No	#NULL!	#NULL!	#NULL!	#NULL!	#NULL!	no	no	no	no	no	si	no	No	No	No	No	No	No	Yes	#NULL!	move away	Dog ground cat top	drive out	No	#NULL!	#NULL!	#NULL!	#NULL!	yes	No
26-40 ys	attacca	Center	Yes, of dogs	1 dog	1 cat	4	2-8 ys	Female	Yes	Before 3 ys	4 ms-1 y	6 ms- 2 ys	Unknown	playful, sociable	fearful	By me	Yes	Multiple	No	#NULL!	#NULL!	#NULL!	#NULL!	#NULL!	si	si	no	no	no	no	no	No	No	No	No	Yes	No	Yes	#NULL!	i don't know	Dog ground cat top	moves away	Yes	Yes	Yes	No	Yes	no	No
26-40 ys	attacca	North	Yes, of dogs	>5 dogs	#NULL!	#NULL!	2-8 ys	Female	Yes	Before 3 ys	1-8 ys	6 ms- 2 ys	Unknown	playful, sociable	fearful	By me	No	#NULL!	No	#NULL!	#NULL!	#NULL!	#NULL!	#NULL!	no	si	no	no	no	no	no	No	No	No	No	No	No	Yes	#NULL!	osserva	Dog ground cat top	waiting	Yes	Yes	No	Yes	Yes	no	Yes
41-55 ys	scodinzola	#NULL!	No	2-5 dogs	2-5 cats	2	2-8 ys	male	No	#NULL!	4 ms-1 y	< 6 ms	Unknown	playful, sociable	other	By me	Yes	Protective	Yes	#NULL!	#NULL!	#NULL!	#NULL!	Strange	si	si	no	no	no	no	no	No	No	Yes	No	No	No	No	#NULL!	move away	near bowl	moves away	Yes	Yes	No	Yes	No	no	Yes
41-55 ys	attacca	#NULL!	No	1 dog	2-5 cats	4	>8 ys	male	#NULL!	#NULL!	1-8 ys	> 2 ys	Unknown	playful, sociable	fearful	None	No	#NULL!	No	#NULL!	#NULL!	#NULL!	#NULL!	#NULL!	no	no	si	no	no	no	no	No	No	No	Yes	No	No	Yes	#NULL!	move away	Far bowl	moves away	No	#NULL!	#NULL!	#NULL!	#NULL!	yes	No
26-40 ys	scodinzola	Center	Yes, both of dogs and cats	1 dog	1 cat	2	2-8 ys	male	No	#NULL!	1-3 ms	< 6 ms	Unknown	playful, sociable	disinterested	By me	No	#NULL!	No	#NULL!	#NULL!	#NULL!	#NULL!	#NULL!	si	si	no	no	no	no	no	No	No	Yes	No	No	No	No	#NULL!	get close	Dog ground cat top	moves away	Yes	Yes	Yes	Yes	Yes	no	Yes
41-55 ys	scodinzola	Center	Yes, both of dogs and cats	1 dog	1 cat	#NULL!	2-8 ys	male	No	#NULL!	1-3 ms	> 2 ys	Until 3 ms	playful, sociable	other	By me	Yes	Generic	Yes	#NULL!	#NULL!	#NULL!	#NULL!	#NULL!	si	no	no	no	si	no	no	No	No	Yes	No	No	No	No	#NULL!	move away	near bowl	moves away	Yes	No	No	No	Yes	no	Yes
41-55 ys	scodinzola	Center	Yes, both of dogs and cats	1 dog	1 cat	#NULL!	2-8 ys	male	No	#NULL!	1-3 ms	> 2 ys	Until 3 ms	playful, sociable	other	By me	Yes	Generic	Yes	#NULL!	#NULL!	#NULL!	#NULL!	#NULL!	si	no	no	no	si	no	no	No	No	Yes	No	No	No	No	#NULL!	move away	near bowl	moves away	Yes	No	No	No	Yes	no	Yes
18-25 ys	attacca	Center	Yes, of dogs	2-5 dogs	2-5 cats	1	2-8 ys	Female	Yes	Before first heat	1-3 ms	> 2 ys	Until 1 month	playful, sociable	fearful	By me	Yes	Strange predatory	No	#NULL!	#NULL!	#NULL!	#NULL!	#NULL!	si	no	no	no	no	no	no	No	No	No	No	No	No	Yes	#NULL!	move away	Other	#NULL!	Yes	No	No	Yes	No	no	No
26-40 ys	abbaia	South	No	1 dog	1 cat	#NULL!	2-8 ys	male	Yes	Before 3 ys	1-3 ms	< 6 ms	Until 1 month	playful, sociable	fearful	By me and trainer	Yes	Defensive	No	#NULL!	#NULL!	#NULL!	#NULL!	#NULL!	si	si	si	no	no	no	no	No	No	Yes	Yes	No	No	No	#NULL!	i don't know	Far bowl	moves away	Yes	Yes	Yes	No	No	no	No
26-40 ys	attacca	Center	No	2-5 dogs	1 cat	4	6 m-2 ys	male	Yes	Before 3 ys	4 ms-1 y	6 ms- 2 ys	Unknown	playful, sociable	playful, sociable	None	No	#NULL!	No	#NULL!	#NULL!	#NULL!	#NULL!	#NULL!	no	si	no	no	no	no	no	No	No	No	No	Yes	No	Yes	#NULL!	other	Same bowl	moves away	Yes	Yes	Yes	Yes	Yes	no	No
26-40 ys	scodinzola	South	Yes, both of dogs and cats	2-5 dogs	2-5 cats	#NULL!	6 m-2 ys	Female	Yes	Before 3 ys	1-3 ms	< 6 ms	Until 1 month	playful, sociable	playful, sociable	By me	No	#NULL!	No	#NULL!	#NULL!	#NULL!	#NULL!	#NULL!	no	no	si	no	no	no	no	No	No	Yes	No	No	No	No	#NULL!	ignores	Dog ground cat top	moves away	No	#NULL!	#NULL!	#NULL!	#NULL!	yes	No
26-40 ys	abbaia	North	Yes, both of dogs and cats	1 dog	1 cat	#NULL!	6 m-2 ys	Female	Yes	Before first heat	1-3 ms	< 6 ms	Unknown	playful, sociable	disinterested	By trainer	No	#NULL!	No	#NULL!	#NULL!	#NULL!	#NULL!	#NULL!	no	si	no	no	no	no	no	No	No	No	Yes	No	No	No	#NULL!	move away	Dog ground cat top	moves away	Yes	No	Yes	No	No	no	No
26-40 ys	abbaia	North	Yes, both of dogs and cats	1 dog	1 cat	#NULL!	6 m-2 ys	Female	Yes	Before first heat	1-3 ms	< 6 ms	Unknown	playful, sociable	disinterested	By trainer	No	#NULL!	No	#NULL!	#NULL!	#NULL!	#NULL!	#NULL!	no	si	no	no	no	no	no	No	No	No	Yes	No	No	No	#NULL!	move away	Dog ground cat top	moves away	Yes	No	Yes	No	No	no	No
41-55 ys	abbaia	Center	Yes, both of dogs and cats	2-5 dogs	>5 cats	2	6 m-2 ys	male	Yes	Before first heat	4 ms-1 y	< 6 ms	Until 3 ms	playful, sociable	aggressive	By me and trainer	No	#NULL!	Yes	#NULL!	#NULL!	#NULL!	#NULL!	#NULL!	si	si	no	no	no	no	no	No	No	No	Yes	No	No	No	#NULL!	ignores	Far bowl	moves away	Yes	No	No	Yes	Yes	no	Yes
56-70	abbaia	Center	No	2-5 dogs	1 cat	#NULL!	>8 ys	Female	Yes	Before first heat	#NULL!	#NULL!	Until 3 ms	playful, sociable	playful, sociable	By me	No	#NULL!	No	#NULL!	#NULL!	#NULL!	#NULL!	#NULL!	no	no	si	no	si	no	no	No	No	No	Yes	No	No	No	#NULL!	get close	Dog ground cat top	moves away	Yes	No	No	Yes	No	yes	No
41-55 ys	abbaia	North	Yes, both of dogs and cats	1 dog	1 cat	4	6 m-2 ys	male	No	#NULL!	1-3 ms	< 6 ms	Until 3 ms	playful, sociable	playful, sociable	By me	No	#NULL!	No	#NULL!	#NULL!	#NULL!	#NULL!	#NULL!	si	si	no	no	no	no	no	No	No	Yes	Yes	No	No	No	#NULL!	ignores	near bowl	moves away	No	#NULL!	#NULL!	#NULL!	#NULL!	no	Yes
26-40 ys	scodinzola	Center	Yes, both of dogs and cats	1 dog	1 cat	3	6 m-2 ys	male	No	#NULL!	1-3 ms	< 6 ms	Until 3 ms	playful, sociable	disinterested	By me	No	#NULL!	No	#NULL!	#NULL!	#NULL!	#NULL!	#NULL!	#NULL!	#NULL!	#NULL!	#NULL!	#NULL!	#NULL!	#NULL!	No	No	Yes	No	No	No	No	#NULL!	ignores	near bowl	moves away	No	#NULL!	#NULL!	#NULL!	#NULL!	#NULL!	#NULL!
41-55 ys	ringhia	Center	Yes, of cats	1 dog	>5 cats	4	>8 ys	Female	No	#NULL!	4 ms-1 y	< 6 ms	Until 3 ms	playful, sociable	disinterested	By me	No	#NULL!	No	#NULL!	#NULL!	#NULL!	#NULL!	#NULL!	no	no	si	no	no	no	no	No	No	No	No	Yes	No	No	#NULL!	move away	Dog ground cat top	moves away	Yes	No	No	Yes	No	yes	No
41-55 ys	scodinzola	Center	Yes, both of dogs and cats	2-5 dogs	2-5 cats	1	>8 ys	Female	Yes	Before first heat	1-3 ms	< 6 ms	Until 1 month	playful, sociable	disinterested	By me	No	#NULL!	No	#NULL!	#NULL!	#NULL!	#NULL!	#NULL!	no	no	si	no	no	no	no	No	No	Yes	No	No	No	No	#NULL!	move away	Dog ground cat top	moves away	No	#NULL!	#NULL!	#NULL!	#NULL!	no	No
26-40 ys	ringhia	North	Yes, both of dogs and cats	1 dog	2-5 cats	2	>8 ys	Female	Yes	After 3 ys	1-3 ms	6 ms- 2 ys	Until 3 ms	playful, sociable	playful, sociable	By me	No	#NULL!	No	#NULL!	#NULL!	#NULL!	#NULL!	#NULL!	si	si	no	no	no	no	no	No	No	No	Yes	Yes	No	No	#NULL!	get close	near bowl	waiting	Yes	Yes	Yes	No	Yes	no	Yes
41-55 ys	ringhia	Center	Yes, of dogs	2-5 dogs	1 cat	2	6 m-2 ys	male	Yes	Before 3 ys	1-3 ms	< 6 ms	Unknown	playful, sociable	aggressive	By me	No	#NULL!	No	#NULL!	#NULL!	#NULL!	#NULL!	#NULL!	si	si	no	no	no	no	no	No	No	No	No	Yes	No	No	#NULL!	get close	near bowl	moves away	Yes	No	No	No	Yes	no	No
56-70	abbaia	Center	Yes, both of dogs and cats	1 dog	>5 cats	2	2-8 ys	male	No	#NULL!	4 ms-1 y	6 ms- 2 ys	Unknown	playful, sociable	disinterested	By me	No	#NULL!	No	#NULL!	#NULL!	#NULL!	#NULL!	#NULL!	si	si	no	no	no	no	no	No	No	No	Yes	No	No	No	#NULL!	ignores	Dog ground cat top	waiting	Yes	Yes	No	Yes	No	no	No
41-55 ys	scodinzola	Center	No	2-5 dogs	>5 cats	4	>8 ys	Female	Yes	Before first heat	1-3 ms	< 6 ms	Until 3 ms	playful, sociable	playful, sociable	By me	No	#NULL!	No	#NULL!	#NULL!	#NULL!	#NULL!	#NULL!	si	si	no	no	no	no	no	No	No	Yes	No	No	No	No	#NULL!	hisses	Other	moves away	Yes	Yes	Yes	Yes	No	yes	No
41-55 ys	abbaia	Center	No	1 dog	1 cat	#NULL!	6 m-2 ys	Female	No	#NULL!	1-3 ms	6 ms- 2 ys	Until 3 ms	playful, sociable	playful, sociable	None	No	#NULL!	No	#NULL!	#NULL!	#NULL!	#NULL!	#NULL!	si	si	no	no	no	no	no	No	No	No	Yes	No	No	No	#NULL!	i don't know	Far bowl	moves away	Yes	Yes	No	No	No	no	Yes
41-55 ys	abbaia	Center	Yes, both of dogs and cats	2-5 dogs	>5 cats	#NULL!	6 m-2 ys	male	No	#NULL!	1-3 ms	< 6 ms	Until 3 ms	playful, sociable	playful, sociable	By me	No	#NULL!	No	#NULL!	#NULL!	#NULL!	#NULL!	#NULL!	si	no	no	no	no	no	no	No	No	No	Yes	No	No	No	#NULL!	hisses	near bowl	waiting	No	#NULL!	#NULL!	#NULL!	#NULL!	no	Yes
18-25 ys	0	Center	Yes, both of dogs and cats	2-5 dogs	2-5 cats	2	6 m-2 ys	Female	Yes	Before 3 ys	4 ms-1 y	< 6 ms	Until 3 ms	playful, sociable	disinterested	By me	No	#NULL!	No	#NULL!	#NULL!	#NULL!	#NULL!	#NULL!	no	no	si	no	no	no	no	No	No	No	No	No	No	No	#NULL!	hisses	Dog ground cat top	moves away	No	#NULL!	#NULL!	#NULL!	#NULL!	no	Yes
41-55 ys	attacca	North	No	2-5 dogs	1 cat	#NULL!	2-8 ys	Female	Yes	After 3 ys	1-3 ms	< 6 ms	Until 3 ms	playful, sociable	disinterested	By me and trainer	Yes	Strange predatory	No	#NULL!	#NULL!	#NULL!	#NULL!	#NULL!	#NULL!	#NULL!	#NULL!	#NULL!	#NULL!	#NULL!	#NULL!	No	No	No	No	Yes	No	Yes	#NULL!	move away	Other	#NULL!	#NULL!	#NULL!	#NULL!	#NULL!	#NULL!	#NULL!	#NULL!
18-25 ys	ringhia	Center	Yes, of dogs	1 dog	1 cat	1	6 m-2 ys	male	No	#NULL!	1-3 ms	< 6 ms	Until 1 month	playful, sociable	fearful	By me	No	#NULL!	No	#NULL!	#NULL!	#NULL!	#NULL!	#NULL!	no	si	no	no	no	no	no	No	No	No	No	Yes	No	No	#NULL!	hisses	near bowl	waiting	Yes	Yes	No	Yes	Yes	no	Yes
26-40 ys	0	South	Yes, both of dogs and cats	1 dog	1 cat	#NULL!	2-8 ys	Female	No	#NULL!	1-8 ys	> 2 ys	Unknown	disinterested	fearful	None	Yes	Defensive	Yes	#NULL!	#NULL!	No	No	Known	no	no	si	no	si	no	si	No	No	No	No	No	No	No	#NULL!	#NULL!	Other	eat together	Yes	No	No	Yes	Yes	yes	No
41-55 ys	scodinzola	North	No	1 dog	>5 cats	2	>8 ys	Female	Yes	Before 3 ys	4 ms-1 y	6 ms- 2 ys	Until 3 ms	playful, sociable	fearful	By me	No	#NULL!	Yes	#NULL!	#NULL!	#NULL!	#NULL!	Strange	no	no	si	no	no	no	no	No	No	Yes	No	No	No	No	#NULL!	move away	Dog ground cat top	moves away	No	#NULL!	#NULL!	#NULL!	#NULL!	no	No
26-40 ys	attacca	North	Yes, of dogs	1 dog	1 cat	#NULL!	2-8 ys	male	Yes	After 3 ys	#NULL!	> 2 ys	Unknown	playful, sociable	playful, sociable	By me and trainer	Yes	Strange predatory	No	#NULL!	#NULL!	#NULL!	#NULL!	#NULL!	no	si	no	no	no	no	no	No	No	No	No	No	No	Yes	#NULL!	move away	Dog ground cat top	moves away	Yes	No	Yes	No	No	yes	No
26-40 ys	abbaia	North	Yes, both of dogs and cats	2-5 dogs	>5 cats	3	2-8 ys	Female	Yes	Before first heat	1-3 ms	< 6 ms	< 1 wk	playful, sociable	other	None	No	#NULL!	No	#NULL!	#NULL!	#NULL!	#NULL!	#NULL!	si	no	no	no	no	no	no	No	No	No	Yes	No	No	No	#NULL!	hisses	Other	#NULL!	Yes	No	No	Yes	Yes	no	No
18-25 ys	attacca	Center	No	1 dog	2-5 cats	#NULL!	2-8 ys	male	No	#NULL!	1-3 ms	< 6 ms	Until 1 month	disinterested	playful, sociable	By me	No	#NULL!	Yes	#NULL!	#NULL!	#NULL!	#NULL!	#NULL!	si	si	no	no	no	no	no	No	No	Yes	No	No	No	Yes	#NULL!	hisses	Same bowl	moves away	Yes	Yes	Yes	Yes	Yes	no	Yes
26-40 ys	scodinzola	South	Yes, both of dogs and cats	1 dog	2-5 cats	4	>8 ys	male	No	#NULL!	1-8 ys	> 2 ys	< 1 wk	playful, sociable	playful, sociable	None	Yes	Possessive	Yes	#NULL!	#NULL!	No	Yes	Known	no	no	si	no	no	no	no	No	No	Yes	No	No	No	No	#NULL!	hisses	Dog ground cat top	drive out	No	#NULL!	#NULL!	#NULL!	#NULL!	yes	No
41-55 ys	abbaia	Center	Yes, both of dogs and cats	2-5 dogs	>5 cats	2	2-8 ys	male	No	#NULL!	1-3 ms	< 6 ms	Until 1 month	playful, sociable	aggressive	By me	No	#NULL!	Yes	#NULL!	#NULL!	No	No	Known	no	si	no	no	no	no	no	No	No	No	Yes	No	No	No	#NULL!	hisses	Dog ground cat top	moves away	Yes	Yes	Yes	Yes	Yes	no	No
26-40 ys	ringhia	North	Yes, both of dogs and cats	1 dog	1 cat	#NULL!	2-8 ys	Female	No	#NULL!	4 ms-1 y	< 6 ms	Unknown	aggressive	aggressive	By me	#NULL!	Possessive	No	#NULL!	#NULL!	#NULL!	#NULL!	#NULL!	no	si	no	no	no	no	no	No	No	No	No	Yes	No	No	#NULL!	move away	Dog ground cat top	moves away	Yes	Yes	No	No	No	no	No
18-25 ys	attacca	North	Yes, both of dogs and cats	1 dog	1 cat	#NULL!	6 m-2 ys	Female	Yes	Before first heat	1-3 ms	< 6 ms	Until 3 ms	playful, sociable	fearful	By me	No	#NULL!	No	#NULL!	#NULL!	#NULL!	#NULL!	#NULL!	no	si	no	no	no	no	no	No	No	No	Yes	No	No	Yes	#NULL!	move away	Dog ground cat top	moves away	No	#NULL!	#NULL!	#NULL!	#NULL!	no	No
56-70	ringhia	Center	Yes, of dogs	2-5 dogs	1 cat	#NULL!	>8 ys	male	No	#NULL!	1-3 ms	> 2 ys	Until 1 month	aggressive	aggressive	By me and trainer	No	#NULL!	No	#NULL!	#NULL!	#NULL!	#NULL!	#NULL!	no	no	si	no	no	no	no	No	No	No	No	Yes	No	No	#NULL!	move away	Dog ground cat top	waiting	No	#NULL!	#NULL!	#NULL!	#NULL!	no	No
26-40 ys	attacca	North	Yes, both of dogs and cats	1 dog	2-5 cats	#NULL!	2-8 ys	Female	Yes	Before 3 ys	4 ms-1 y	6 ms- 2 ys	Until 3 ms	playful, sociable	fearful	By me	No	#NULL!	No	#NULL!	#NULL!	#NULL!	#NULL!	#NULL!	si	si	no	no	no	no	no	No	No	No	No	No	No	Yes	#NULL!	get close	Far bowl	moves away	Yes	Yes	Yes	Yes	Yes	no	No
26-40 ys	attacca	North	Yes, both of dogs and cats	1 dog	2-5 cats	#NULL!	2-8 ys	Female	Yes	Before 3 ys	4 ms-1 y	6 ms- 2 ys	Until 3 ms	playful, sociable	fearful	By me	No	#NULL!	No	#NULL!	#NULL!	#NULL!	#NULL!	#NULL!	no	no	si	si	no	no	no	No	No	No	No	No	No	Yes	#NULL!	move away	Far bowl	moves away	No	#NULL!	#NULL!	#NULL!	#NULL!	no	No
41-55 ys	attacca	North	Yes, both of dogs and cats	2-5 dogs	1 cat	#NULL!	2-8 ys	Female	No	#NULL!	1-3 ms	< 6 ms	Until 3 ms	disinterested	aggressive	By me	No	#NULL!	No	#NULL!	#NULL!	#NULL!	#NULL!	#NULL!	si	si	no	no	no	no	no	No	No	No	No	No	No	Yes	#NULL!	hisses	Dog ground cat top	waiting	Yes	Yes	No	No	No	yes	No
26-40 ys	attacca	Center	Yes, both of dogs and cats	1 dog	2-5 cats	4	>8 ys	male	No	#NULL!	1-3 ms	< 6 ms	Until 3 ms	playful, sociable	fearful	By me and trainer	No	#NULL!	No	#NULL!	#NULL!	#NULL!	#NULL!	#NULL!	si	si	no	no	no	no	no	No	No	No	No	No	No	Yes	#NULL!	get close	Dog ground cat top	moves away	Yes	Yes	Yes	Yes	Yes	no	Yes
56-70	corre	Center	Yes, both of dogs and cats	2-5 dogs	>5 cats	4	>8 ys	male	Yes	After 3 ys	1-3 ms	< 6 ms	Until 3 ms	playful, sociable	playful, sociable	By me	Yes	Territorial	No	#NULL!	#NULL!	#NULL!	#NULL!	#NULL!	no	no	si	si	no	no	no	Yes	No	No	No	No	No	No	#NULL!	ignores	Far bowl	moves away	No	#NULL!	#NULL!	#NULL!	#NULL!	yes	No
26-40 ys	scodinzola	Center	Yes, both of dogs and cats	1 dog	>5 cats	#NULL!	2-8 ys	Female	Yes	After 3 ys	1-8 ys	> 2 ys	Unknown	playful, sociable	playful, sociable	By me	Yes	Strange predatory	Yes	#NULL!	#NULL!	Yes	#NULL!	#NULL!	no	no	si	no	no	no	no	No	No	Yes	No	No	No	No	#NULL!	hisses	near bowl	other	No	#NULL!	#NULL!	#NULL!	#NULL!	yes	No
18-25 ys	attacca	Center	Yes, both of dogs and cats	1 dog	2-5 cats	#NULL!	2-8 ys	Female	Yes	Before 3 ys	1-3 ms	< 6 ms	Until 1 month	aggressive	aggressive	By me	Yes	Predatory	No	#NULL!	#NULL!	#NULL!	#NULL!	#NULL!	no	no	no	no	no	si	si	No	No	No	No	Yes	Yes	Yes	#NULL!	hisses	Dog ground cat top	moves away	No	#NULL!	#NULL!	#NULL!	#NULL!	yes	No
26-40 ys	attacca	Center	Yes, both of dogs and cats	2-5 dogs	>5 cats	3	2-8 ys	Female	Yes	Before 3 ys	1-3 ms	< 6 ms	Unknown	playful, sociable	other	By a family member trainer	Yes	Strange predatory	Yes	#NULL!	#NULL!	#NULL!	#NULL!	Known	si	si	no	no	no	no	no	No	No	No	No	Yes	No	Yes	#NULL!	i don't know	Other	waiting	Yes	Yes	Yes	Yes	Yes	no	No
26-40 ys	attacca	North	Yes, both of dogs and cats	2-5 dogs	2-5 cats	2	>8 ys	Female	Yes	After 3 ys	1-3 ms	> 2 ys	Until 3 ms	disinterested	aggressive	By me and trainer	No	#NULL!	No	#NULL!	#NULL!	#NULL!	#NULL!	#NULL!	no	si	no	no	no	no	no	No	No	No	No	Yes	No	Yes	#NULL!	hisses	Dog ground cat top	moves away	Yes	No	No	Yes	Yes	no	No
41-55 ys	abbaia	North	Yes, both of dogs and cats	1 dog	2-5 cats	0	>8 ys	male	Yes	Before 3 ys	1-8 ys	> 2 ys	Unknown	playful, sociable	fearful	By me and trainer	No	#NULL!	No	#NULL!	#NULL!	#NULL!	#NULL!	#NULL!	si	no	no	no	no	no	no	No	No	No	Yes	No	No	No	#NULL!	move away	Dog ground cat top	moves away	No	#NULL!	#NULL!	#NULL!	#NULL!	no	Yes
41-55 ys	attacca	North	Yes, both of dogs and cats	1 dog	1 cat	#NULL!	6 m-2 ys	Female	No	#NULL!	4 ms-1 y	< 6 ms	Until 1 month	playful, sociable	fearful	By me	No	#NULL!	Yes	#NULL!	No	No	Yes	Strange	no	no	no	si	no	no	si	No	No	No	Yes	Yes	No	Yes	#NULL!	move away	Dog ground cat top	#NULL!	No	#NULL!	#NULL!	#NULL!	#NULL!	no	No
26-40 ys	ringhia	North	Yes, both of dogs and cats	1 dog	2-5 cats	0	>8 ys	Female	Yes	After 3 ys	4 ms-1 y	> 2 ys	Unknown	playful, sociable	playful, sociable	By me	No	#NULL!	No	#NULL!	#NULL!	#NULL!	#NULL!	#NULL!	si	si	no	no	no	no	no	No	No	No	No	Yes	No	No	#NULL!	hisses	near bowl	moves away	Yes	No	No	Yes	Yes	no	No
41-55 ys	attacca	North	Yes, both of dogs and cats	1 dog	2-5 cats	2	>8 ys	male	No	#NULL!	>8 ys	6 ms- 2 ys	Until 3 ms	disinterested	aggressive	None	Yes	Generic	No	#NULL!	#NULL!	#NULL!	#NULL!	#NULL!	no	no	si	no	no	no	no	No	No	No	No	Yes	No	Yes	#NULL!	ignores	Far bowl	drive out	No	#NULL!	#NULL!	#NULL!	#NULL!	no	Yes
18-25 ys	0	North	Yes, of dogs	1 dog	1 cat	0	6 m-2 ys	male	No	#NULL!	1-3 ms	< 6 ms	Until 3 ms	playful, sociable	fearful	By me	No	#NULL!	Yes	#NULL!	#NULL!	#NULL!	#NULL!	Strange	no	no	si	no	no	no	no	No	No	No	No	No	No	No	#NULL!	ignores	Dog ground cat top	waiting	No	#NULL!	#NULL!	#NULL!	#NULL!	no	Yes
26-40 ys	attacca	North	Yes, both of dogs and cats	2-5 dogs	2-5 cats	#NULL!	>8 ys	Female	No	#NULL!	4 ms-1 y	< 6 ms	> 3 ms	fearful	fearful	By me	No	#NULL!	No	#NULL!	#NULL!	#NULL!	#NULL!	#NULL!	si	si	no	no	no	no	no	No	No	No	Yes	No	No	Yes	#NULL!	move away	Same bowl	moves away	No	#NULL!	#NULL!	#NULL!	#NULL!	no	Yes
26-40 ys	scodinzola	Center	Yes, both of dogs and cats	1 dog	2-5 cats	#NULL!	2-8 ys	male	Yes	After 3 ys	1-8 ys	> 2 ys	Unknown	disinterested	disinterested	By me and trainer	No	#NULL!	No	#NULL!	#NULL!	#NULL!	#NULL!	#NULL!	no	no	si	no	no	no	no	No	No	Yes	No	No	No	No	#NULL!	hisses	Far bowl	moves away	No	#NULL!	#NULL!	#NULL!	#NULL!	yes	No
18-25 ys	scodinzola	North	Yes, of cats	2-5 dogs	2-5 cats	3	>8 ys	Female	Yes	Before 3 ys	4 ms-1 y	> 2 ys	Unknown	disinterested	fearful	By me	No	#NULL!	Yes	#NULL!	#NULL!	#NULL!	No	Strange	si	no	si	si	no	no	no	No	No	Yes	No	No	No	No	#NULL!	get close	Other	moves away	Yes	No	No	Yes	No	no	Yes
41-55 ys	ringhia	#NULL!	Yes, both of dogs and cats	1 dog	1 cat	#NULL!	0-6 m	male	No	#NULL!	1-3 ms	< 6 ms	Until 1 month	playful, sociable	playful, sociable	By me	No	#NULL!	No	#NULL!	#NULL!	#NULL!	#NULL!	#NULL!	no	no	no	no	no	si	no	No	No	No	No	Yes	No	No	#NULL!	hisses	Dog ground cat top	moves away	No	#NULL!	#NULL!	#NULL!	#NULL!	yes	No
26-40 ys	abbaia	North	No	1 dog	2-5 cats	2	2-8 ys	Female	Yes	Before 3 ys	1-3 ms	< 6 ms	Unknown	playful, sociable	fearful	By me	No	#NULL!	Yes	#NULL!	#NULL!	No	Yes	Strange	si	si	no	no	no	si	no	No	No	No	Yes	No	No	No	#NULL!	move away	Dog ground cat top	drive out	Yes	Yes	No	Yes	Yes	no	No
41-55 ys	scodinzola	Center	Yes, both of dogs and cats	>5 dogs	>5 cats	#NULL!	>8 ys	Female	Yes	After 3 ys	1-3 ms	6 ms- 2 ys	Until 3 ms	playful, sociable	playful, sociable	By me	No	#NULL!	No	#NULL!	#NULL!	#NULL!	#NULL!	#NULL!	no	no	si	no	no	no	no	No	No	Yes	No	No	No	No	#NULL!	ignores	Dog ground cat top	drive out	Yes	No	No	Yes	Yes	no	No
26-40 ys	ringhia	South	Yes, of dogs	1 dog	1 cat	#NULL!	6 m-2 ys	Female	Yes	Before first heat	1-3 ms	6 ms- 2 ys	< 1 wk	playful, sociable	fearful	By me	No	#NULL!	No	#NULL!	#NULL!	#NULL!	#NULL!	#NULL!	no	si	no	no	no	no	no	No	No	No	No	Yes	No	No	#NULL!	i don't know	Far bowl	waiting	Yes	Yes	Yes	Yes	Yes	no	No
41-55 ys	scodinzola	South	Yes, of dogs	2-5 dogs	>5 cats	#NULL!	>8 ys	male	Yes	Before 3 ys	1-3 ms	< 6 ms	Unknown	playful, sociable	#NULL!	By me	No	#NULL!	No	#NULL!	#NULL!	#NULL!	#NULL!	#NULL!	no	no	si	no	no	no	no	No	No	Yes	No	No	No	No	#NULL!	get close	Dog ground cat top	waiting	No	#NULL!	#NULL!	#NULL!	#NULL!	no	No
26-40 ys	scodinzola	North	Yes, both of dogs and cats	2-5 dogs	2-5 cats	0	2-8 ys	male	No	#NULL!	1-3 ms	< 6 ms	Until 3 ms	playful, sociable	fearful	By me	No	#NULL!	No	#NULL!	#NULL!	#NULL!	#NULL!	#NULL!	no	no	si	no	no	no	no	No	No	Yes	No	No	No	No	#NULL!	get close	Other	moves away	No	#NULL!	#NULL!	#NULL!	#NULL!	no	Yes
41-55 ys	scodinzola	Center	Yes, both of dogs and cats	>5 dogs	>5 cats	#NULL!	>8 ys	male	No	#NULL!	1-8 ys	> 2 ys	Unknown	playful, sociable	disinterested	None	No	#NULL!	No	#NULL!	#NULL!	#NULL!	#NULL!	#NULL!	no	si	no	no	no	no	no	No	No	Yes	No	No	No	No	#NULL!	get close	Dog ground cat top	waiting	Yes	No	Yes	No	No	no	No
26-40 ys	attacca	North	No	1 dog	1 cat	1	2-8 ys	male	Yes	Before 3 ys	4 ms-1 y	< 6 ms	Unknown	playful, sociable	playful, sociable	By me and trainer	Yes	Multiple	No	#NULL!	#NULL!	#NULL!	#NULL!	#NULL!	no	no	no	si	no	no	no	No	No	No	No	No	No	Yes	#NULL!	ignores	Dog ground cat top	moves away	No	#NULL!	#NULL!	#NULL!	#NULL!	yes	No
26-40 ys	attacca	North	Yes, of cats	2-5 dogs	#NULL!	#NULL!	2-8 ys	Female	Yes	Before 3 ys	4 ms-1 y	6 ms- 2 ys	Unknown	playful, sociable	disinterested	By me	No	#NULL!	No	#NULL!	#NULL!	#NULL!	#NULL!	#NULL!	no	no	si	no	no	no	no	No	No	No	No	No	No	Yes	#NULL!	move away	Far bowl	moves away	No	#NULL!	#NULL!	#NULL!	#NULL!	yes	No
26-40 ys	0	North	Yes, both of dogs and cats	2-5 dogs	2-5 cats	#NULL!	>8 ys	Female	No	#NULL!	>8 ys	> 2 ys	Unknown	playful, sociable	disinterested	Other	No	#NULL!	No	#NULL!	#NULL!	#NULL!	#NULL!	#NULL!	no	no	si	no	no	no	no	No	No	No	No	No	No	No	#NULL!	ignores	near bowl	waiting	No	#NULL!	#NULL!	#NULL!	#NULL!	yes	No
41-55 ys	scodinzola	North	Yes, both of dogs and cats	1 dog	1 cat	1	2-8 ys	Female	Yes	Before 3 ys	4 ms-1 y	> 2 ys	Unknown	#NULL!	#NULL!	By me	No	#NULL!	No	#NULL!	#NULL!	#NULL!	#NULL!	#NULL!	no	si	no	no	no	no	no	No	No	Yes	No	No	No	No	#NULL!	ignores	Far bowl	moves away	Yes	No	Yes	No	Yes	no	Yes
18-25 ys	attacca	Center	Yes, of dogs	1 dog	1 cat	#NULL!	6 m-2 ys	male	No	#NULL!	1-3 ms	< 6 ms	Until 1 month	playful, sociable	playful, sociable	By trainer	No	#NULL!	No	#NULL!	#NULL!	#NULL!	#NULL!	#NULL!	no	no	no	si	no	no	no	No	No	No	No	No	No	Yes	#NULL!	ignores	Dog ground cat top	moves away	No	#NULL!	#NULL!	#NULL!	#NULL!	no	Yes
18-25 ys	abbaia	North	Yes, both of dogs and cats	2-5 dogs	2-5 cats	#NULL!	2-8 ys	Female	Yes	Before first heat	4 ms-1 y	< 6 ms	Until 3 ms	playful, sociable	playful, sociable	None	No	#NULL!	No	#NULL!	#NULL!	#NULL!	#NULL!	#NULL!	si	si	no	no	no	no	no	No	No	No	Yes	No	No	No	#NULL!	osserva	Same bowl	eat separate	Yes	Yes	No	Yes	Yes	no	No
18-25 ys	scodinzola	South	Yes, both of dogs and cats	2-5 dogs	>5 cats	1	2-8 ys	male	No	#NULL!	4 ms-1 y	6 ms- 2 ys	Unknown	playful, sociable	disinterested	By me	No	#NULL!	No	#NULL!	#NULL!	#NULL!	#NULL!	#NULL!	no	no	si	no	no	no	no	No	No	Yes	No	No	No	No	#NULL!	ignores	Dog ground cat top	moves away	No	#NULL!	#NULL!	#NULL!	#NULL!	no	Yes
41-55 ys	attacca	North	Yes, both of dogs and cats	2-5 dogs	2-5 cats	0	2-8 ys	Female	Yes	Before first heat	1-3 ms	< 6 ms	Unknown	disinterested	fearful	By me and trainer	Yes	Multiple	Yes	#NULL!	#NULL!	#NULL!	#NULL!	#NULL!	no	no	si	no	no	no	no	No	No	No	No	No	No	Yes	#NULL!	move away	Dog ground cat top	moves away	No	#NULL!	#NULL!	#NULL!	#NULL!	no	Yes
41-55 ys	ringhia	Center	No	1 dog	2-5 cats	#NULL!	>8 ys	male	No	#NULL!	1-3 ms	< 6 ms	Until 3 ms	aggressive	aggressive	By me	No	#NULL!	No	#NULL!	#NULL!	#NULL!	#NULL!	#NULL!	no	no	si	no	no	no	no	No	No	No	No	Yes	No	No	#NULL!	move away	Dog ground cat top	moves away	No	#NULL!	#NULL!	#NULL!	#NULL!	no	Yes
41-55 ys	attacca	#NULL!	Yes, of cats	1 dog	1 cat	#NULL!	2-8 ys	male	No	#NULL!	1-3 ms	< 6 ms	Until 1 month	playful, sociable	aggressive	By me	No	#NULL!	No	#NULL!	#NULL!	#NULL!	#NULL!	#NULL!	no	si	no	no	no	no	no	No	No	No	No	No	No	Yes	#NULL!	ignores	Far bowl	moves away	Yes	No	No	No	Yes	no	Yes
41-55 ys	abbaia	North	Yes, both of dogs and cats	1 dog	1 cat	#NULL!	>8 ys	Female	Yes	After 3 ys	1-8 ys	> 2 ys	Unknown	disinterested	fearful	By me and trainer	No	#NULL!	No	#NULL!	#NULL!	#NULL!	#NULL!	#NULL!	no	no	si	si	no	no	no	No	No	No	Yes	No	No	No	#NULL!	ignores	Dog ground cat top	moves away	Yes	No	No	Yes	No	yes	No
56-70	attacca	Center	Yes, both of dogs and cats	1 dog	2-5 cats	3	>8 ys	Female	No	#NULL!	4 ms-1 y	< 6 ms	> 3 ms	disinterested	aggressive	By me	Yes	Possessive	No	#NULL!	#NULL!	#NULL!	#NULL!	#NULL!	no	no	no	si	no	no	no	No	No	No	No	No	No	Yes	#NULL!	move away	Dog ground cat top	moves away	No	#NULL!	#NULL!	#NULL!	#NULL!	#NULL!	#NULL!
41-55 ys	attacca	Center	No	1 dog	2-5 cats	#NULL!	>8 ys	male	Yes	After 3 ys	1-3 ms	< 6 ms	Until 1 month	other	aggressive	By me	No	#NULL!	No	#NULL!	#NULL!	#NULL!	#NULL!	#NULL!	si	si	no	no	no	no	no	No	No	No	No	No	No	Yes	#NULL!	hisses	near bowl	moves away	Yes	No	No	No	Yes	no	No
26-40 ys	attacca	North	No	1 dog	2-5 cats	#NULL!	6 m-2 ys	Female	Yes	Before first heat	4 ms-1 y	< 6 ms	Unknown	playful, sociable	fearful	By me and trainer	No	#NULL!	No	#NULL!	#NULL!	#NULL!	#NULL!	#NULL!	no	no	no	si	no	no	no	No	No	No	No	No	No	Yes	#NULL!	move away	Other	moves away	No	#NULL!	#NULL!	#NULL!	#NULL!	no	Yes
41-55 ys	attacca	North	Yes, both of dogs and cats	2-5 dogs	1 cat	#NULL!	>8 ys	Female	Yes	Before 3 ys	1-3 ms	< 6 ms	Until 3 ms	playful, sociable	aggressive	By me and trainer	No	#NULL!	Yes	#NULL!	#NULL!	Yes	#NULL!	Known	si	no	no	si	no	no	no	No	No	No	Yes	No	No	Yes	#NULL!	get close	Far bowl	moves away	No	#NULL!	#NULL!	#NULL!	#NULL!	yes	No
18-25 ys	corre	North	Yes, both of dogs and cats	1 dog	2-5 cats	0	2-8 ys	male	No	#NULL!	4 ms-1 y	< 6 ms	Until 3 ms	playful, sociable	other	By me	No	#NULL!	No	#NULL!	#NULL!	#NULL!	#NULL!	#NULL!	no	si	no	no	no	no	no	Yes	No	No	Yes	No	No	No	#NULL!	ignores	near bowl	waiting	Yes	Yes	Yes	Yes	Yes	no	Yes
26-40 ys	scodinzola	North	Yes, of dogs	2-5 dogs	2-5 cats	#NULL!	2-8 ys	Female	No	#NULL!	1-3 ms	< 6 ms	Until 1 month	playful, sociable	disinterested	By me	No	#NULL!	No	#NULL!	#NULL!	#NULL!	#NULL!	#NULL!	si	si	no	no	no	no	no	No	No	Yes	No	No	No	No	#NULL!	get close	near bowl	moves away	Yes	Yes	Yes	Yes	Yes	no	No
18-25 ys	attacca	North	Yes, both of dogs and cats	1 dog	2-5 cats	0	6 m-2 ys	male	No	#NULL!	4 ms-1 y	< 6 ms	> 3 ms	playful, sociable	disinterested	By me	No	#NULL!	Yes	#NULL!	#NULL!	#NULL!	#NULL!	Strange	si	no	no	no	no	no	no	No	No	No	Yes	No	No	Yes	#NULL!	hisses	Dog ground cat top	eat separate	No	#NULL!	#NULL!	#NULL!	#NULL!	no	No
26-40 ys	ringhia	North	No	2-5 dogs	2-5 cats	0	>8 ys	male	Yes	After 3 ys	4 ms-1 y	> 2 ys	Until 3 ms	playful, sociable	playful, sociable	By trainer	No	#NULL!	No	#NULL!	#NULL!	#NULL!	#NULL!	#NULL!	si	si	no	no	no	no	no	No	No	No	No	Yes	No	No	#NULL!	hisses	Dog ground cat top	moves away	Yes	No	No	Yes	No	no	No
26-40 ys	attacca	North	Yes, both of dogs and cats	1 dog	1 cat	0	2-8 ys	male	No	#NULL!	1-8 ys	6 ms- 2 ys	Unknown	playful, sociable	fearful	By me	No	#NULL!	Yes	#NULL!	#NULL!	No	No	Known	no	no	no	si	no	no	no	No	No	No	No	No	No	Yes	#NULL!	i don't know	near bowl	moves away	No	#NULL!	#NULL!	#NULL!	#NULL!	yes	No
26-40 ys	scodinzola	North	Yes, both of dogs and cats	1 dog	2-5 cats	0	>8 ys	Female	No	#NULL!	1-3 ms	< 6 ms	Until 3 ms	playful, sociable	playful, sociable	By me	Yes	Possessive	No	#NULL!	#NULL!	#NULL!	#NULL!	#NULL!	no	no	no	si	no	no	no	No	No	Yes	No	No	No	No	#NULL!	hisses	Dog ground cat top	other	No	#NULL!	#NULL!	#NULL!	#NULL!	no	Yes
26-40 ys	0	South	Yes, both of dogs and cats	2-5 dogs	2-5 cats	1	2-8 ys	Female	Yes	After 3 ys	1-3 ms	> 2 ys	Until 3 ms	playful, sociable	disinterested	By me	Yes	Multiple	Yes	#NULL!	#NULL!	No	Yes	Known	no	si	no	no	no	no	no	No	No	No	No	No	No	No	#NULL!	osserva	Dog ground cat top	drive out	Yes	Yes	No	Yes	Yes	no	No
26-40 ys	scodinzola	North	Yes, of dogs	1 dog	2-5 cats	#NULL!	>8 ys	Female	Yes	Before first heat	>8 ys	< 6 ms	Until 1 month	other	other	By me	No	#NULL!	No	#NULL!	#NULL!	#NULL!	#NULL!	#NULL!	no	no	si	no	no	no	no	No	No	Yes	No	No	No	No	#NULL!	ignores	near bowl	waiting	No	#NULL!	#NULL!	#NULL!	#NULL!	yes	No
26-40 ys	attacca	Center	Yes, both of dogs and cats	1 dog	1 cat	#NULL!	>8 ys	male	No	#NULL!	1-8 ys	> 2 ys	Unknown	playful, sociable	aggressive	By me	Yes	Generic	No	#NULL!	#NULL!	#NULL!	#NULL!	#NULL!	no	no	no	no	no	no	si	Yes	No	No	No	No	No	Yes	#NULL!	move away	Other	eat separate	No	#NULL!	#NULL!	#NULL!	#NULL!	no	No
41-55 ys	abbaia	Center	Yes, both of dogs and cats	1 dog	2-5 cats	3	2-8 ys	Female	No	#NULL!	1-3 ms	< 6 ms	Until 1 month	playful, sociable	disinterested	By me	No	#NULL!	No	#NULL!	#NULL!	#NULL!	#NULL!	#NULL!	si	no	no	no	no	no	no	No	No	No	Yes	No	No	No	#NULL!	move away	Far bowl	moves away	No	#NULL!	#NULL!	#NULL!	#NULL!	no	No
26-40 ys	attacca	Center	Yes, both of dogs and cats	1 dog	2-5 cats	#NULL!	2-8 ys	Female	No	#NULL!	1-3 ms	> 2 ys	Until 3 ms	playful, sociable	playful, sociable	None	No	#NULL!	No	#NULL!	#NULL!	#NULL!	#NULL!	#NULL!	no	si	si	no	no	si	no	No	No	No	No	No	No	Yes	#NULL!	move away	near bowl	moves away	Yes	Yes	Yes	Yes	Yes	no	Yes
41-55 ys	attacca	North	Yes, both of dogs and cats	>5 dogs	1 cat	1	>8 ys	male	Yes	After 3 ys	1-3 ms	< 6 ms	Until 3 ms	other	playful, sociable	By me	Yes	Territorial	No	#NULL!	#NULL!	#NULL!	#NULL!	#NULL!	no	no	si	no	no	no	no	No	No	No	No	No	No	Yes	#NULL!	get close	Dog ground cat top	waiting	Yes	No	No	Yes	No	no	Yes
26-40 ys	abbaia	North	Yes, both of dogs and cats	>5 dogs	2-5 cats	0	>8 ys	Female	Yes	After 3 ys	1-3 ms	< 6 ms	Unknown	playful, sociable	playful, sociable	By me	No	#NULL!	No	#NULL!	#NULL!	#NULL!	#NULL!	#NULL!	si	si	no	no	no	no	no	No	No	No	Yes	No	No	No	#NULL!	get close	Far bowl	moves away	Yes	Yes	No	Yes	Yes	no	No
26-40 ys	abbaia	North	No	1 dog	2-5 cats	#NULL!	>8 ys	Female	Yes	Unknown	1-8 ys	> 2 ys	Unknown	playful, sociable	disinterested	By me and trainer	No	#NULL!	No	#NULL!	#NULL!	#NULL!	#NULL!	#NULL!	no	no	si	no	no	no	no	No	No	No	Yes	No	No	No	#NULL!	other	Dog ground cat top	moves away	Yes	No	Yes	No	No	no	No
26-40 ys	ringhia	North	Yes, both of dogs and cats	2-5 dogs	2-5 cats	2	6 m-2 ys	Female	No	#NULL!	1-3 ms	< 6 ms	Until 1 month	playful, sociable	fearful	None	No	#NULL!	No	#NULL!	#NULL!	#NULL!	#NULL!	#NULL!	no	si	no	no	no	no	no	No	No	No	No	Yes	No	No	#NULL!	move away	Far bowl	drive out	Yes	Yes	Yes	No	Yes	no	No
18-25 ys	attacca	Center	No	1 dog	2-5 cats	3	>8 ys	male	No	#NULL!	1-8 ys	> 2 ys	Unknown	playful, sociable	playful, sociable	By me	Yes	Multiple	No	#NULL!	#NULL!	#NULL!	#NULL!	#NULL!	si	no	no	no	no	no	no	No	No	No	No	Yes	No	Yes	#NULL!	move away	Dog ground cat top	moves away	Yes	No	No	No	Yes	no	Yes
41-55 ys	abbaia	North	Yes, both of dogs and cats	1 dog	1 cat	0	0-6 m	Female	No	#NULL!	1-3 ms	< 6 ms	Until 3 ms	playful, sociable	playful, sociable	By me	No	#NULL!	No	#NULL!	#NULL!	#NULL!	#NULL!	#NULL!	si	no	no	no	no	no	no	No	No	No	Yes	No	No	No	#NULL!	get close	near bowl	waiting	Yes	No	Yes	No	No	no	No
41-55 ys	scodinzola	Center	Yes, both of dogs and cats	1 dog	2-5 cats	2	6 m-2 ys	male	Yes	Before 3 ys	4 ms-1 y	6 ms- 2 ys	Unknown	playful, sociable	disinterested	By me	No	#NULL!	No	#NULL!	#NULL!	#NULL!	#NULL!	#NULL!	si	no	no	no	no	no	no	No	No	Yes	No	No	No	No	#NULL!	ignores	near bowl	moves away	No	#NULL!	#NULL!	#NULL!	#NULL!	no	No
26-40 ys	scodinzola	North	Yes, of dogs	2-5 dogs	2-5 cats	0	2-8 ys	male	No	#NULL!	4 ms-1 y	< 6 ms	> 3 ms	playful, sociable	aggressive	By me	Yes	Multiple	No	#NULL!	#NULL!	#NULL!	#NULL!	#NULL!	no	no	si	no	no	no	no	No	No	Yes	No	No	No	No	#NULL!	hisses	Dog ground cat top	moves away	No	#NULL!	#NULL!	#NULL!	#NULL!	yes	No
41-55 ys	attacca	North	No	1 dog	2-5 cats	0	2-8 ys	Female	Yes	Before first heat	1-3 ms	< 6 ms	Until 3 ms	playful, sociable	playful, sociable	None	No	#NULL!	No	#NULL!	#NULL!	#NULL!	#NULL!	#NULL!	no	no	si	no	no	no	no	No	No	No	Yes	Yes	No	Yes	#NULL!	move away	Dog ground cat top	moves away	No	#NULL!	#NULL!	#NULL!	#NULL!	no	Yes
41-55 ys	attacca	North	Yes, both of dogs and cats	2-5 dogs	2-5 cats	1	2-8 ys	male	Yes	Unknown	1-8 ys	> 2 ys	Unknown	disinterested	aggressive	None	No	#NULL!	No	#NULL!	#NULL!	#NULL!	#NULL!	#NULL!	si	no	si	no	no	no	no	No	No	No	No	No	No	Yes	#NULL!	ignores	Far bowl	moves away	No	#NULL!	#NULL!	#NULL!	#NULL!	no	Yes
41-55 ys	abbaia	North	Yes, both of dogs and cats	2-5 dogs	2-5 cats	#NULL!	>8 ys	male	No	#NULL!	>8 ys	> 2 ys	Unknown	playful, sociable	playful, sociable	By me	No	#NULL!	Yes	#NULL!	#NULL!	#NULL!	Yes	Strange	si	no	no	no	no	no	no	No	No	No	Yes	No	No	No	#NULL!	ignores	Dog ground cat top	moves away	No	#NULL!	#NULL!	#NULL!	#NULL!	no	Yes
41-55 ys	attacca	Center	Yes, both of dogs and cats	2-5 dogs	>5 cats	3	2-8 ys	Female	Yes	After 3 ys	1-8 ys	> 2 ys	Unknown	playful, sociable	playful, sociable	By me	Yes	Generic	No	#NULL!	#NULL!	#NULL!	#NULL!	#NULL!	no	no	no	si	no	no	no	No	No	No	No	No	No	Yes	#NULL!	osserva	near bowl	moves away	No	#NULL!	#NULL!	#NULL!	#NULL!	yes	No
41-55 ys	ringhia	North	No	2-5 dogs	1 cat	2	6 m-2 ys	male	No	#NULL!	4 ms-1 y	6 ms- 2 ys	> 3 ms	playful, sociable	aggressive	By me	No	#NULL!	#NULL!	#NULL!	#NULL!	#NULL!	#NULL!	#NULL!	si	si	no	no	no	no	no	No	No	No	Yes	Yes	No	No	#NULL!	move away	Dog ground cat top	waiting	Yes	Yes	Yes	Yes	Yes	no	No
26-40 ys	0	Center	Yes, both of dogs and cats	2-5 dogs	1 cat	3	6 m-2 ys	Female	No	#NULL!	1-3 ms	< 6 ms	Until 3 ms	other	fearful	By me	Yes	Multiple	No	#NULL!	#NULL!	#NULL!	#NULL!	#NULL!	no	no	si	no	no	no	no	No	No	No	No	No	No	No	#NULL!	ignores	Dog ground cat top	moves away	Yes	No	Yes	No	No	yes	No
18-25 ys	attacca	Center	Yes, of dogs	1 dog	2-5 cats	2	2-8 ys	male	No	#NULL!	1-3 ms	< 6 ms	Until 3 ms	playful, sociable	playful, sociable	By me	Yes	Protective	No	#NULL!	#NULL!	#NULL!	#NULL!	#NULL!	no	si	no	no	no	no	no	No	No	Yes	Yes	No	No	Yes	#NULL!	ignores	Dog ground cat top	moves away	Yes	Yes	No	Yes	Yes	no	Yes
41-55 ys	attacca	North	Yes, both of dogs and cats	1 dog	1 cat	0	2-8 ys	male	No	#NULL!	1-3 ms	< 6 ms	Until 3 ms	playful, sociable	playful, sociable	By me	No	#NULL!	Yes	#NULL!	#NULL!	No	Yes	Strange	no	si	no	no	no	no	no	No	No	Yes	No	No	No	Yes	#NULL!	move away	Dog ground cat top	moves away	Yes	Yes	No	No	Yes	no	Yes
18-25 ys	0	#NULL!	No	1 dog	1 cat	0	0-6 m	male	No	#NULL!	1-3 ms	< 6 ms	Until 1 month	playful, sociable	playful, sociable	By me and trainer	No	#NULL!	No	#NULL!	#NULL!	#NULL!	#NULL!	#NULL!	si	si	no	no	no	no	no	No	No	No	No	No	No	No	#NULL!	get close	Dog ground cat top	waiting	Yes	Yes	Yes	No	Yes	no	No
26-40 ys	scodinzola	Center	Yes, both of dogs and cats	1 dog	1 cat	#NULL!	>8 ys	Female	Yes	Before first heat	4 ms-1 y	< 6 ms	Unknown	playful, sociable	fearful	None	No	#NULL!	No	#NULL!	#NULL!	#NULL!	#NULL!	#NULL!	no	no	si	si	no	no	no	No	No	Yes	No	No	No	No	#NULL!	move away	Dog ground cat top	moves away	Yes	Yes	No	Yes	Yes	no	No
26-40 ys	ringhia	North	No	1 dog	1 cat	0	2-8 ys	male	No	#NULL!	4 ms-1 y	6 ms- 2 ys	> 3 ms	playful, sociable	playful, sociable	By me	No	#NULL!	Yes	#NULL!	#NULL!	No	#NULL!	Known	#NULL!	#NULL!	#NULL!	#NULL!	#NULL!	#NULL!	#NULL!	No	No	No	No	Yes	No	No	#NULL!	#NULL!	#NULL!	#NULL!	No	#NULL!	#NULL!	#NULL!	#NULL!	yes	No
41-55 ys	abbaia	North	Yes, both of dogs and cats	2-5 dogs	>5 cats	2	>8 ys	male	No	#NULL!	1-8 ys	> 2 ys	Unknown	playful, sociable	disinterested	By me	No	#NULL!	No	#NULL!	#NULL!	#NULL!	#NULL!	#NULL!	si	no	si	no	no	no	no	No	No	Yes	Yes	No	No	No	#NULL!	move away	near bowl	other	Yes	#NULL!	#NULL!	#NULL!	#NULL!	no	No
26-40 ys	abbaia	Center	Yes, both of dogs and cats	2-5 dogs	1 cat	#NULL!	2-8 ys	Female	Yes	Before first heat	4 ms-1 y	6 ms- 2 ys	> 3 ms	playful, sociable	playful, sociable	By me	No	#NULL!	No	#NULL!	#NULL!	#NULL!	#NULL!	#NULL!	no	no	no	si	no	no	no	No	No	Yes	Yes	No	No	No	#NULL!	ignores	Dog ground cat top	moves away	Yes	Yes	No	Yes	Yes	yes	No
26-40 ys	abbaia	Center	Yes, both of dogs and cats	2-5 dogs	2-5 cats	1	6 m-2 ys	Female	Yes	Before first heat	1-3 ms	< 6 ms	Until 3 ms	playful, sociable	playful, sociable	By me	No	#NULL!	No	#NULL!	#NULL!	#NULL!	#NULL!	#NULL!	si	si	no	no	no	no	no	No	No	No	Yes	No	No	No	#NULL!	get close	Dog ground cat top	waiting	Yes	Yes	Yes	Yes	Yes	no	Yes
26-40 ys	abbaia	Center	Yes, both of dogs and cats	2-5 dogs	2-5 cats	1	6 m-2 ys	Female	Yes	Before first heat	1-3 ms	< 6 ms	Until 3 ms	playful, sociable	playful, sociable	By me	No	#NULL!	No	#NULL!	#NULL!	#NULL!	#NULL!	#NULL!	si	si	no	no	no	no	no	No	No	No	Yes	No	No	No	#NULL!	get close	Dog ground cat top	waiting	Yes	Yes	Yes	Yes	Yes	no	Yes
18-25 ys	0	South	Yes, both of dogs and cats	1 dog	1 cat	#NULL!	2-8 ys	male	No	#NULL!	1-3 ms	< 6 ms	> 3 ms	playful, sociable	aggressive	By me	No	#NULL!	Yes	#NULL!	#NULL!	No	No	Strange	no	si	no	no	no	no	no	No	No	No	No	No	No	No	#NULL!	ignores	Same bowl	drive out	Yes	Yes	Yes	No	Yes	no	Yes
26-40 ys	0	South	No	2-5 dogs	2-5 cats	1	2-8 ys	Female	Yes	Before first heat	4 ms-1 y	6 ms- 2 ys	Unknown	playful, sociable	fearful	By me	Yes	Generic	No	#NULL!	#NULL!	#NULL!	#NULL!	#NULL!	si	si	no	no	no	no	no	No	No	No	No	No	No	No	#NULL!	hisses	Dog ground cat top	eat together	Yes	Yes	Yes	Yes	Yes	no	No
26-40 ys	abbaia	North	Yes, both of dogs and cats	2-5 dogs	1 cat	2	2-8 ys	male	No	#NULL!	1-3 ms	< 6 ms	Until 3 ms	playful, sociable	aggressive	Other	No	#NULL!	No	#NULL!	#NULL!	#NULL!	#NULL!	#NULL!	si	no	no	no	no	no	no	No	No	No	Yes	No	No	No	#NULL!	get close	Far bowl	moves away	No	#NULL!	#NULL!	#NULL!	#NULL!	no	Yes
41-55 ys	scodinzola	North	Yes, both of dogs and cats	1 dog	2-5 cats	2	>8 ys	Female	Yes	After 3 ys	1-8 ys	> 2 ys	Unknown	playful, sociable	aggressive	Other	Yes	Predatory	No	#NULL!	#NULL!	#NULL!	#NULL!	#NULL!	no	no	si	no	no	no	no	No	No	Yes	No	No	No	No	#NULL!	move away	Dog ground cat top	moves away	No	#NULL!	#NULL!	#NULL!	#NULL!	no	Yes
26-40 ys	0	Center	Yes, both of dogs and cats	1 dog	2-5 cats	2	0-6 m	male	No	#NULL!	1-3 ms	< 6 ms	Until 3 ms	fearful	fearful	By me	No	#NULL!	Yes	#NULL!	#NULL!	#NULL!	#NULL!	Known	no	si	no	si	no	no	no	No	No	No	No	No	No	No	#NULL!	other	Dog ground cat top	eat separate	No	#NULL!	#NULL!	#NULL!	#NULL!	no	No
41-55 ys	attacca	North	Yes, both of dogs and cats	1 dog	1 cat	#NULL!	2-8 ys	male	Yes	Before 3 ys	1-8 ys	6 ms- 2 ys	Unknown	playful, sociable	fearful	By me	Yes	Predatory	Yes	#NULL!	#NULL!	#NULL!	#NULL!	Known	no	no	si	no	no	si	no	No	No	No	No	No	No	Yes	#NULL!	ignores	Dog ground cat top	moves away	No	No	No	Yes	No	yes	No
26-40 ys	attacca	South	Yes, both of dogs and cats	2-5 dogs	>5 cats	#NULL!	2-8 ys	male	No	#NULL!	1-3 ms	6 ms- 2 ys	Until 3 ms	playful, sociable	aggressive	By me and trainer	Yes	Predatory	No	#NULL!	#NULL!	#NULL!	#NULL!	#NULL!	si	si	no	no	no	no	no	Yes	No	No	No	No	No	Yes	#NULL!	ignores	Same bowl	moves away	Yes	No	No	Yes	Yes	no	No
41-55 ys	scodinzola	Center	#NULL!	1 dog	1 cat	#NULL!	2-8 ys	Female	Yes	After 3 ys	1-8 ys	> 2 ys	Unknown	disinterested	fearful	By me	No	#NULL!	Yes	#NULL!	#NULL!	#NULL!	#NULL!	Known	si	no	no	no	no	no	no	No	No	Yes	No	No	No	No	#NULL!	attacks	Dog ground cat top	waiting	No	#NULL!	#NULL!	#NULL!	#NULL!	no	No
41-55 ys	scodinzola	Center	#NULL!	1 dog	1 cat	#NULL!	2-8 ys	Female	Yes	After 3 ys	1-8 ys	> 2 ys	Unknown	disinterested	fearful	By me	No	#NULL!	Yes	#NULL!	#NULL!	#NULL!	#NULL!	Known	si	no	no	no	no	no	no	No	No	Yes	No	No	No	No	#NULL!	attacks	Dog ground cat top	waiting	No	#NULL!	#NULL!	#NULL!	#NULL!	no	No
41-55 ys	0	North	Yes, both of dogs and cats	2-5 dogs	2-5 cats	2	>8 ys	Female	Yes	Before 3 ys	>8 ys	< 6 ms	Unknown	other	disinterested	By me	No	#NULL!	No	#NULL!	#NULL!	#NULL!	#NULL!	#NULL!	no	no	si	no	no	no	no	No	No	No	No	No	No	No	#NULL!	#NULL!	Far bowl	drive out	No	#NULL!	#NULL!	#NULL!	#NULL!	yes	No
56-70	0	North	Yes, both of dogs and cats	1 dog	1 cat	#NULL!	2-8 ys	male	Yes	Unknown	1-8 ys	> 2 ys	Unknown	disinterested	disinterested	#NULL!	No	#NULL!	No	#NULL!	#NULL!	#NULL!	#NULL!	#NULL!	no	no	si	no	no	no	no	No	No	No	No	No	No	No	#NULL!	hisses	Dog ground cat top	moves away	No	#NULL!	#NULL!	#NULL!	#NULL!	yes	No
26-40 ys	abbaia	North	Yes, both of dogs and cats	>5 dogs	1 cat	2	>8 ys	male	Yes	After 3 ys	1-8 ys	> 2 ys	Unknown	playful, sociable	aggressive	By me	No	#NULL!	No	#NULL!	#NULL!	#NULL!	#NULL!	#NULL!	no	si	no	no	no	no	no	No	No	No	Yes	No	No	No	#NULL!	get close	Dog ground cat top	#NULL!	Yes	Yes	Yes	Yes	Yes	yes	No
26-40 ys	attacca	North	No	1 dog	1 cat	1	>8 ys	Female	Yes	Before first heat	4 ms-1 y	< 6 ms	Unknown	disinterested	aggressive	By me	No	#NULL!	No	#NULL!	#NULL!	#NULL!	#NULL!	#NULL!	si	si	no	no	no	no	no	No	No	No	Yes	No	No	Yes	#NULL!	i don't know	Dog ground cat top	moves away	Yes	Yes	No	Yes	Yes	no	No
26-40 ys	attacca	Center	Yes, both of dogs and cats	1 dog	1 cat	#NULL!	2-8 ys	male	No	#NULL!	1-3 ms	< 6 ms	Until 1 month	playful, sociable	fearful	None	Yes	Territorial	No	#NULL!	#NULL!	#NULL!	#NULL!	#NULL!	no	no	no	si	no	no	no	No	No	No	No	No	No	Yes	#NULL!	move away	Dog ground cat top	moves away	Yes	Yes	Yes	No	No	no	Yes
41-55 ys	abbaia	South	Yes, of cats	1 dog	2-5 cats	#NULL!	6 m-2 ys	male	No	#NULL!	1-3 ms	< 6 ms	Until 1 month	playful, sociable	playful, sociable	None	No	#NULL!	No	#NULL!	#NULL!	#NULL!	#NULL!	#NULL!	no	si	no	no	no	no	no	No	No	No	Yes	No	No	No	#NULL!	move away	Far bowl	moves away	Yes	Yes	Yes	No	No	no	Yes
26-40 ys	attacca	South	Yes, both of dogs and cats	1 dog	1 cat	#NULL!	2-8 ys	Female	Yes	Before 3 ys	1-3 ms	< 6 ms	Until 3 ms	playful, sociable	disinterested	By me	No	#NULL!	No	#NULL!	#NULL!	#NULL!	#NULL!	#NULL!	si	si	si	no	no	no	no	No	No	No	No	No	No	Yes	#NULL!	ignores	Dog ground cat top	waiting	Yes	Yes	Yes	No	No	yes	No
26-40 ys	attacca	North	No	1 dog	1 cat	#NULL!	6 m-2 ys	Female	Yes	Before 3 ys	1-8 ys	6 ms- 2 ys	Unknown	playful, sociable	fearful	None	Yes	Multiple	Yes	#NULL!	No	No	#NULL!	Strange	no	si	no	no	no	no	no	No	No	No	Yes	No	No	Yes	#NULL!	move away	Dog ground cat top	moves away	Yes	Yes	Yes	No	Yes	no	No
18-25 ys	attacca	North	No	2-5 dogs	1 cat	1	2-8 ys	Female	Yes	Before first heat	1-3 ms	< 6 ms	Until 3 ms	playful, sociable	fearful	None	No	#NULL!	No	#NULL!	#NULL!	#NULL!	#NULL!	#NULL!	si	no	no	no	no	no	no	No	No	No	Yes	No	No	Yes	#NULL!	ignores	Other	#NULL!	No	#NULL!	#NULL!	#NULL!	#NULL!	yes	No
26-40 ys	abbaia	Center	Yes, of dogs	1 dog	1 cat	0	6 m-2 ys	Female	Yes	Before first heat	4 ms-1 y	< 6 ms	Unknown	playful, sociable	playful, sociable	By me	No	#NULL!	No	#NULL!	#NULL!	#NULL!	#NULL!	#NULL!	si	si	no	no	no	no	no	No	No	No	Yes	No	No	No	#NULL!	move away	near bowl	waiting	Yes	Yes	Yes	No	Yes	yes	No
[truncated: 1,286 more rows]
[truncated: 55 more columns]
